# Supplementary material for: A Comprehensive Analysis of Replicating Merkel Cell Polyomavirus Genomes Delineates the Viral Transcription Program and Suggests a Role for mcv-miR-M1 in Episomal Persistence
Source: PLoS Pathog. 2015 Jul 28;11(7):e1004974. doi: 10.1371/journal.ppat.1004974 (PMC4517807; doi:10.1371/journal.ppat.1004974)
Supplement: S2 Dataset — Ranked mature miRNAs as detected in PFSK-1:MCVSyn, WaGa or MKL-1 when using NEBNext or Truseq library preparation protocols. ‘Score’ values indicate the number of reads mapped to a given miRNA. (XLSX) [file ppat.1004974.s012.xlsx]

## Sheet: PFSK-1_MCVSyn_NEBNext
sample:	PFSK-1:MCVSyn	library type:	NEBNext
rank	organism	miR id	score
1	homo sapiens	hsa-mir-21-5p	5659369
2	homo sapiens	hsa-mir-100-5p	3157228
3	homo sapiens	hsa-mir-148a-3p	632380
4	homo sapiens	hsa-mir-99a-5p	578259
5	homo sapiens	hsa-mir-99b-5p	537642
6	homo sapiens	hsa-mir-30d-5p	419455
7	merkel cell polyomavirus	mcv-mir-M1-5p	388543
8	homo sapiens	hsa-mir-199b-5p	368410
9	homo sapiens	hsa-mir-148b-3p	338448
10	homo sapiens	hsa-mir-199a-1-5p	234418
11	homo sapiens	hsa-mir-199a-2-5p	234357
12	homo sapiens	hsa-mir-143-3p	183453
13	homo sapiens	hsa-mir-20a-5p	178049
14	merkel cell polyomavirus	mcv-mir-M1-3p	175787
15	homo sapiens	hsa-mir-320a-3p	144081
16	homo sapiens	hsa-mir-151a-3p	143588
17	homo sapiens	hsa-mir-103a-2-3p	137978
18	homo sapiens	hsa-mir-103a-1-3p	135974
19	homo sapiens	hsa-mir-381-3p	127866
20	homo sapiens	hsa-mir-378a-3p	127489
21	homo sapiens	hsa-mir-221-3p	120531
22	homo sapiens	hsa-mir-26a-2-5p	108854
23	homo sapiens	hsa-mir-26a-1-5p	108132
24	homo sapiens	hsa-mir-27a-3p	107377
25	homo sapiens	hsa-mir-93-5p	100281
26	homo sapiens	hsa-mir-199a-2-3p	97621
27	homo sapiens	hsa-mir-199b-3p	95711
28	homo sapiens	hsa-mir-199a-1-3p	95697
29	homo sapiens	hsa-mir-340-5p	93272
30	homo sapiens	hsa-mir-25-3p	92695
31	homo sapiens	hsa-let-7e-5p	91983
32	homo sapiens	hsa-mir-17-5p	88903
33	homo sapiens	hsa-mir-23a-3p	87983
34	homo sapiens	hsa-mir-182-5p	83907
35	homo sapiens	hsa-mir-532-5p	78964
36	homo sapiens	hsa-mir-125b-1-5p	78732
37	homo sapiens	hsa-mir-125b-2-5p	77073
38	homo sapiens	hsa-mir-191-5p	76834
39	homo sapiens	hsa-mir-24-1-3p	75180
40	homo sapiens	hsa-mir-24-2-3p	74662
41	homo sapiens	hsa-mir-423-3p	74310
42	homo sapiens	hsa-mir-101-2-3p	73051
43	homo sapiens	hsa-mir-181a-1-5p	69964
44	homo sapiens	hsa-mir-181a-2-5p	69964
45	homo sapiens	hsa-mir-101-1-3p	69904
46	homo sapiens	hsa-let-7i-5p	68712
47	homo sapiens	hsa-mir-7-1-5p	65867
48	homo sapiens	hsa-mir-125a-5p	65428
49	homo sapiens	hsa-mir-27b-3p	65312
50	homo sapiens	hsa-mir-222-3p	64130
51	homo sapiens	hsa-mir-7-2-5p	63428
52	homo sapiens	hsa-mir-7-3-5p	62638
53	homo sapiens	hsa-mir-129-1-5p	60736
54	homo sapiens	hsa-mir-129-2-5p	60676
55	homo sapiens	hsa-mir-92a-1-3p	59925
56	homo sapiens	hsa-let-7c-5p	58154
57	homo sapiens	hsa-mir-126-3p	57635
58	homo sapiens	hsa-mir-92a-2-3p	56690
59	homo sapiens	hsa-mir-483-3p	54250
60	homo sapiens	hsa-mir-30b-5p	52988
61	homo sapiens	hsa-mir-99b-3p	52814
62	homo sapiens	hsa-mir-30e-5p	50358
63	homo sapiens	hsa-mir-769-5p	49439
64	homo sapiens	hsa-mir-374b-5p	47621
65	homo sapiens	hsa-let-7f-2-5p	47525
66	homo sapiens	hsa-let-7g-5p	47194
67	homo sapiens	hsa-let-7f-1-5p	47036
68	homo sapiens	hsa-mir-423-5p	39017
69	homo sapiens	hsa-mir-218-1-5p	37809
70	homo sapiens	hsa-mir-140-3p	36413
71	homo sapiens	hsa-mir-379-5p	36243
72	homo sapiens	hsa-mir-183-5p	35512
73	homo sapiens	hsa-mir-425-5p	35374
74	homo sapiens	hsa-mir-218-2-5p	34745
75	homo sapiens	hsa-mir-181b-2-5p	33697
76	homo sapiens	hsa-let-7a-3-5p	33360
77	homo sapiens	hsa-let-7a-2-5p	32776
78	homo sapiens	hsa-let-7a-1-5p	32767
79	homo sapiens	hsa-mir-889-3p	30576
80	homo sapiens	hsa-mir-106b-3p	28985
81	homo sapiens	hsa-mir-181b-1-5p	27016
82	homo sapiens	hsa-mir-30a-5p	26666
83	homo sapiens	hsa-mir-486-2-5p	26311
84	homo sapiens	hsa-mir-486-1-5p	25416
85	homo sapiens	hsa-mir-106b-5p	25385
86	homo sapiens	hsa-mir-1246-5p	23851
87	homo sapiens	hsa-mir-125b-2-3p	22377
88	homo sapiens	hsa-mir-374a-5p	21575
89	homo sapiens	hsa-mir-670-3p	21392
90	homo sapiens	hsa-mir-181a-1-3p	21184
91	homo sapiens	hsa-mir-26b-5p	20444
92	homo sapiens	hsa-mir-221-5p	20350
93	homo sapiens	hsa-mir-409-3p	20294
94	homo sapiens	hsa-mir-186-5p	20222
95	homo sapiens	hsa-mir-361-3p	20148
96	homo sapiens	hsa-mir-210-3p	20114
97	homo sapiens	hsa-mir-29a-3p	20073
98	homo sapiens	hsa-mir-22-3p	19461
99	homo sapiens	hsa-mir-582-3p	19039
100	homo sapiens	hsa-mir-1307-3p	18980
101	homo sapiens	hsa-mir-411-5p	18898
102	homo sapiens	hsa-mir-214-3p	17559
103	homo sapiens	hsa-mir-146b-5p	17145
104	homo sapiens	hsa-mir-660-5p	16639
105	homo sapiens	hsa-mir-455-5p	16585
106	homo sapiens	hsa-mir-129-2-3p	16000
107	homo sapiens	hsa-mir-192-5p	15729
108	homo sapiens	hsa-mir-378c-5p	13918
109	homo sapiens	hsa-mir-21-3p	13913
110	homo sapiens	hsa-mir-542-3p	13047
111	homo sapiens	hsa-mir-128-1-3p	12075
112	homo sapiens	hsa-mir-30c-1-5p	11864
113	homo sapiens	hsa-mir-30c-2-5p	11856
114	homo sapiens	hsa-mir-92b-3p	11829
115	homo sapiens	hsa-mir-9-3-5p	11689
116	homo sapiens	hsa-mir-9-1-5p	11683
117	homo sapiens	hsa-mir-9-2-5p	11670
118	homo sapiens	hsa-mir-181d-5p	11637
119	homo sapiens	hsa-mir-185-5p	11504
120	homo sapiens	hsa-mir-28-3p	11288
121	homo sapiens	hsa-mir-126-5p	10671
122	homo sapiens	hsa-mir-483-5p	10273
123	homo sapiens	hsa-mir-128-2-3p	9468
124	homo sapiens	hsa-mir-323a-3p	9429
125	homo sapiens	hsa-mir-454-3p	9409
126	homo sapiens	hsa-mir-181a-2-3p	9340
127	homo sapiens	hsa-mir-3065-5p	9211
128	homo sapiens	hsa-mir-16-2-5p	8918
129	homo sapiens	hsa-mir-4521-5p	8914
130	homo sapiens	hsa-mir-450b-5p	8903
131	homo sapiens	hsa-mir-16-1-5p	8882
132	homo sapiens	hsa-mir-374a-3p	8582
133	homo sapiens	hsa-mir-339-5p	8562
134	homo sapiens	hsa-mir-409-5p	7877
135	homo sapiens	hsa-mir-484-5p	7753
136	homo sapiens	hsa-mir-652-3p	7674
137	homo sapiens	hsa-let-7b-5p	7673
138	homo sapiens	hsa-mir-574-5p	7043
139	homo sapiens	hsa-mir-654-3p	6922
140	homo sapiens	hsa-mir-130b-5p	6861
141	homo sapiens	hsa-mir-1247-3p	6729
142	homo sapiens	hsa-mir-7706-3p	6712
143	homo sapiens	hsa-mir-19b-2-3p	6672
144	homo sapiens	hsa-mir-134-5p	6671
145	homo sapiens	hsa-mir-19b-1-3p	6566
146	homo sapiens	hsa-mir-130a-3p	6564
147	homo sapiens	hsa-mir-410-3p	6501
148	homo sapiens	hsa-mir-1180-3p	6480
149	homo sapiens	hsa-mir-4454-5p	6466
150	homo sapiens	hsa-mir-494-3p	6420
151	homo sapiens	hsa-mir-362-5p	6378
152	homo sapiens	hsa-mir-130b-3p	6348
153	homo sapiens	hsa-mir-145-5p	6267
154	homo sapiens	hsa-mir-500a-3p	6179
155	homo sapiens	hsa-mir-342-3p	6168
156	homo sapiens	hsa-mir-629-5p	6072
157	homo sapiens	hsa-mir-10b-5p	5961
158	homo sapiens	hsa-mir-370-3p	5957
159	homo sapiens	hsa-mir-941-3-3p	5936
160	homo sapiens	hsa-mir-941-2-3p	5933
161	homo sapiens	hsa-mir-941-1-3p	5931
162	homo sapiens	hsa-mir-941-5-3p	5931
163	homo sapiens	hsa-mir-941-4-3p	5922
164	homo sapiens	hsa-mir-503-5p	5822
165	homo sapiens	hsa-mir-758-3p	5778
166	homo sapiens	hsa-mir-675-5p	5704
167	homo sapiens	hsa-mir-382-3p	5672
168	homo sapiens	hsa-mir-107-3p	5593
169	homo sapiens	hsa-mir-301b-3p	5401
170	homo sapiens	hsa-mir-708-3p	5352
171	homo sapiens	hsa-mir-378i-5p	5311
172	homo sapiens	hsa-mir-30e-3p	5224
173	homo sapiens	hsa-mir-708-5p	5180
174	homo sapiens	hsa-mir-654-5p	5134
175	homo sapiens	hsa-mir-4326-5p	5127
176	homo sapiens	hsa-mir-378d-2-5p	5026
177	homo sapiens	hsa-mir-15b-5p	4926
178	homo sapiens	hsa-mir-152-3p	4902
179	homo sapiens	hsa-mir-495-3p	4572
180	homo sapiens	hsa-mir-148a-5p	4548
181	homo sapiens	hsa-mir-151a-5p	4510
182	homo sapiens	hsa-mir-500a-5p	4433
183	homo sapiens	hsa-mir-18a-5p	4419
184	homo sapiens	hsa-mir-96-5p	4358
185	homo sapiens	hsa-mir-582-5p	4268
186	homo sapiens	hsa-mir-125b-1-3p	4243
187	homo sapiens	hsa-mir-181c-3p	4087
188	homo sapiens	hsa-mir-877-5p	4064
189	homo sapiens	hsa-mir-7974-3p	3967
190	homo sapiens	hsa-mir-501-3p	3957
191	homo sapiens	hsa-mir-23b-3p	3935
192	homo sapiens	hsa-mir-146a-5p	3934
193	homo sapiens	hsa-mir-330-3p	3913
194	homo sapiens	hsa-mir-421-3p	3745
195	homo sapiens	hsa-mir-27a-5p	3646
196	homo sapiens	hsa-mir-675-3p	3618
197	homo sapiens	hsa-mir-382-5p	3583
198	homo sapiens	hsa-mir-1197-3p	3494
199	homo sapiens	hsa-mir-32-5p	3454
200	homo sapiens	hsa-mir-15b-3p	3399
201	homo sapiens	hsa-mir-744-5p	3270
202	homo sapiens	hsa-mir-197-3p	3244
203	homo sapiens	hsa-mir-361-5p	3212
204	homo sapiens	hsa-mir-150-5p	3146
205	homo sapiens	hsa-mir-574-3p	3120
206	homo sapiens	hsa-mir-24-2-5p	2956
207	homo sapiens	hsa-mir-1307-5p	2909
208	homo sapiens	hsa-mir-98-5p	2883
209	homo sapiens	hsa-mir-425-3p	2810
210	homo sapiens	hsa-mir-95-3p	2777
211	homo sapiens	hsa-mir-664a-3p	2754
212	homo sapiens	hsa-mir-1185-1-3p	2735
213	homo sapiens	hsa-mir-369-3p	2719
214	homo sapiens	hsa-mir-2682-5p	2705
215	homo sapiens	hsa-mir-148b-5p	2625
216	homo sapiens	hsa-mir-1247-5p	2598
217	homo sapiens	hsa-mir-1304-3p	2532
218	homo sapiens	hsa-mir-1260a-5p	2516
219	homo sapiens	hsa-mir-455-3p	2511
220	homo sapiens	hsa-mir-543-3p	2427
221	homo sapiens	hsa-mir-452-5p	2406
222	homo sapiens	hsa-mir-1226-3p	2267
223	homo sapiens	hsa-mir-1301-3p	2267
224	homo sapiens	hsa-mir-339-3p	2249
225	homo sapiens	hsa-mir-487b-3p	2201
226	homo sapiens	hsa-mir-194-2-5p	2162
227	homo sapiens	hsa-mir-214-5p	2160
228	homo sapiens	hsa-mir-590-3p	2152
229	homo sapiens	hsa-mir-19a-3p	2149
230	homo sapiens	hsa-mir-651-5p	2148
231	homo sapiens	hsa-mir-670-5p	2127
232	homo sapiens	hsa-mir-323b-3p	2100
233	homo sapiens	hsa-mir-539-3p	2087
234	homo sapiens	hsa-mir-450a-2-5p	2053
235	homo sapiens	hsa-mir-450a-1-5p	2029
236	homo sapiens	hsa-mir-132-3p	2010
237	homo sapiens	hsa-mir-10a-5p	2006
238	homo sapiens	hsa-mir-301a-3p	1997
239	homo sapiens	hsa-mir-3615-3p	1926
240	homo sapiens	hsa-mir-502-3p	1906
241	homo sapiens	hsa-mir-487a-3p	1901
242	homo sapiens	hsa-mir-99a-3p	1893
243	homo sapiens	hsa-mir-224-5p	1878
244	homo sapiens	hsa-mir-149-5p	1824
245	homo sapiens	hsa-mir-598-3p	1753
246	homo sapiens	hsa-mir-501-5p	1717
247	homo sapiens	hsa-mir-671-5p	1698
248	homo sapiens	hsa-mir-589-5p	1674
249	homo sapiens	hsa-mir-652-5p	1628
250	homo sapiens	hsa-mir-137-3p	1622
251	homo sapiens	hsa-mir-375-3p	1553
252	homo sapiens	hsa-mir-140-5p	1521
253	homo sapiens	hsa-mir-331-3p	1496
254	homo sapiens	hsa-mir-424-3p	1444
255	homo sapiens	hsa-mir-30d-3p	1421
256	homo sapiens	hsa-mir-154-3p	1399
257	homo sapiens	hsa-mir-532-3p	1395
258	homo sapiens	hsa-mir-485-3p	1381
259	homo sapiens	hsa-mir-324-5p	1380
260	homo sapiens	hsa-mir-320b-1-3p	1368
261	homo sapiens	hsa-mir-1296-5p	1357
262	homo sapiens	hsa-mir-138-1-5p	1353
263	homo sapiens	hsa-mir-424-5p	1351
264	homo sapiens	hsa-mir-181b-1-3p	1296
265	homo sapiens	hsa-mir-376c-3p	1291
266	homo sapiens	hsa-mir-548ah-3p	1246
267	homo sapiens	hsa-mir-412-5p	1235
268	homo sapiens	hsa-mir-4791-5p	1235
269	homo sapiens	hsa-mir-320b-2-3p	1216
270	homo sapiens	hsa-mir-3065-3p	1210
271	homo sapiens	hsa-mir-299-3p	1187
272	homo sapiens	hsa-mir-340-3p	1185
273	homo sapiens	hsa-mir-411-3p	1184
274	homo sapiens	hsa-mir-760-3p	1158
275	homo sapiens	hsa-mir-193b-3p	1156
276	homo sapiens	hsa-mir-378a-5p	1134
277	homo sapiens	hsa-mir-326-3p	1134
278	homo sapiens	hsa-mir-301a-5p	1133
279	homo sapiens	hsa-mir-505-3p	1130
280	homo sapiens	hsa-mir-194-1-5p	1128
281	homo sapiens	hsa-mir-4286-5p	1102
282	homo sapiens	hsa-mir-1303-3p	1082
283	homo sapiens	hsa-mir-296-3p	1080
284	homo sapiens	hsa-mir-488-3p	1023
285	homo sapiens	hsa-mir-365a-5p	1022
286	homo sapiens	hsa-mir-655-3p	1011
287	homo sapiens	hsa-mir-376a-1-3p	1006
288	homo sapiens	hsa-mir-376a-2-3p	1006
289	homo sapiens	hsa-mir-335-3p	1005
290	homo sapiens	hsa-mir-16-2-3p	993
291	homo sapiens	hsa-let-7d-5p	982
292	homo sapiens	hsa-mir-548o-3p	978
293	homo sapiens	hsa-mir-548o-2-3p	971
294	homo sapiens	hsa-mir-576-3p	961
295	homo sapiens	hsa-let-7e-3p	935
296	homo sapiens	hsa-mir-330-5p	934
297	homo sapiens	hsa-mir-125a-3p	922
298	homo sapiens	hsa-mir-548e-3p	918
299	homo sapiens	hsa-mir-345-5p	916
300	homo sapiens	hsa-mir-324-3p	887
301	homo sapiens	hsa-mir-181c-5p	883
302	homo sapiens	hsa-mir-877-3p	867
303	homo sapiens	hsa-mir-215-5p	859
304	homo sapiens	hsa-mir-1260b-5p	851
305	homo sapiens	hsa-mir-379-3p	828
306	homo sapiens	hsa-mir-548k-5p	820
307	homo sapiens	hsa-mir-29b-2-3p	807
308	homo sapiens	hsa-mir-766-3p	803
309	homo sapiens	hsa-mir-29b-1-3p	797
310	homo sapiens	hsa-mir-377-3p	784
311	homo sapiens	hsa-mir-1185-2-3p	760
312	homo sapiens	hsa-mir-7641-1-5p	732
313	homo sapiens	hsa-mir-656-3p	716
314	homo sapiens	hsa-mir-374b-3p	714
315	homo sapiens	hsa-mir-380-5p	706
316	homo sapiens	hsa-mir-127-3p	697
317	homo sapiens	hsa-mir-329-2-3p	653
318	homo sapiens	hsa-mir-329-1-3p	647
319	homo sapiens	hsa-mir-887-3p	642
320	homo sapiens	hsa-mir-138-2-5p	605
321	homo sapiens	hsa-mir-380-3p	604
322	homo sapiens	hsa-mir-3144-3p	602
323	homo sapiens	hsa-mir-3613-5p	600
324	homo sapiens	hsa-mir-17-3p	588
325	homo sapiens	hsa-mir-488-5p	574
326	homo sapiens	hsa-mir-9-2-3p	568
327	homo sapiens	hsa-mir-9-1-3p	561
328	homo sapiens	hsa-let-7a-3-3p	558
329	homo sapiens	hsa-mir-365b-3p	558
330	homo sapiens	hsa-let-7a-1-3p	557
331	homo sapiens	hsa-mir-9-3-3p	556
332	homo sapiens	hsa-mir-365a-3p	556
333	homo sapiens	hsa-mir-422a-5p	551
334	homo sapiens	hsa-let-7c-3p	547
335	homo sapiens	hsa-mir-3135b-5p	535
336	homo sapiens	hsa-mir-328-3p	529
337	homo sapiens	hsa-mir-664b-3p	528
338	homo sapiens	hsa-mir-3176-3p	525
339	homo sapiens	hsa-mir-3940-3p	523
340	homo sapiens	hsa-mir-378g-5p	518
341	homo sapiens	hsa-mir-30a-3p	517
342	homo sapiens	hsa-mir-769-3p	515
343	homo sapiens	hsa-mir-561-5p	507
344	homo sapiens	hsa-mir-190a-5p	504
345	homo sapiens	hsa-mir-188-5p	502
346	homo sapiens	hsa-mir-7977-5p	496
347	homo sapiens	hsa-mir-1250-5p	491
348	homo sapiens	hsa-mir-15a-5p	477
349	homo sapiens	hsa-mir-93-3p	476
350	homo sapiens	hsa-let-7d-3p	449
351	homo sapiens	hsa-mir-1275-5p	446
352	homo sapiens	hsa-mir-671-3p	438
353	homo sapiens	hsa-mir-143-5p	435
354	homo sapiens	hsa-mir-4798-5p	435
355	homo sapiens	hsa-mir-937-3p	433
356	homo sapiens	hsa-mir-132-5p	432
357	homo sapiens	hsa-mir-28-5p	429
358	homo sapiens	hsa-mir-185-3p	428
359	homo sapiens	hsa-mir-3681-5p	424
360	homo sapiens	hsa-mir-296-5p	423
361	homo sapiens	hsa-mir-4473-3p	423
362	homo sapiens	hsa-mir-454-5p	420
363	homo sapiens	hsa-mir-18a-3p	420
364	homo sapiens	hsa-mir-485-5p	410
365	homo sapiens	hsa-mir-16-1-3p	408
366	homo sapiens	hsa-mir-369-5p	389
367	homo sapiens	hsa-mir-1277-5p	389
368	homo sapiens	hsa-mir-5701-1-5p	386
369	homo sapiens	hsa-mir-5701-2-5p	383
370	homo sapiens	hsa-mir-5701-3-5p	383
371	homo sapiens	hsa-mir-504-5p	382
372	homo sapiens	hsa-mir-1-1-3p	376
373	homo sapiens	hsa-mir-1-2-3p	375
374	homo sapiens	hsa-let-7f-2-3p	369
375	homo sapiens	hsa-mir-92b-5p	368
376	homo sapiens	hsa-mir-625-3p	363
377	homo sapiens	hsa-mir-496-3p	362
378	homo sapiens	hsa-mir-154-5p	359
379	homo sapiens	hsa-mir-204-5p	357
380	homo sapiens	hsa-mir-106a-5p	339
381	homo sapiens	hsa-mir-486-1-3p	337
382	homo sapiens	hsa-mir-5094-5p	330
383	homo sapiens	hsa-mir-1229-3p	323
384	homo sapiens	hsa-mir-577-5p	323
385	homo sapiens	hsa-mir-33a-3p	317
386	homo sapiens	hsa-mir-541-5p	312
387	homo sapiens	hsa-mir-576-5p	311
388	homo sapiens	hsa-mir-548f-2-3p	311
389	homo sapiens	hsa-mir-145-3p	309
390	homo sapiens	hsa-mir-551b-3p	308
391	homo sapiens	hsa-mir-3620-3p	304
392	homo sapiens	hsa-mir-548f-3-3p	303
393	homo sapiens	hsa-mir-4470-3p	302
394	homo sapiens	hsa-mir-1292-5p	298
395	homo sapiens	hsa-mir-196a-2-5p	292
396	homo sapiens	hsa-mir-590-5p	290
397	homo sapiens	hsa-mir-320c-2-3p	284
398	homo sapiens	hsa-mir-2277-5p	282
399	homo sapiens	hsa-mir-299-5p	277
400	homo sapiens	hsa-mir-1287-5p	272
401	homo sapiens	hsa-mir-320c-1-3p	270
402	homo sapiens	hsa-mir-502-5p	266
403	homo sapiens	hsa-mir-6516-3p	265
404	homo sapiens	hsa-mir-641-5p	260
405	homo sapiens	hsa-mir-452-3p	259
406	homo sapiens	hsa-mir-1306-5p	257
407	homo sapiens	hsa-mir-1278-3p	256
408	homo sapiens	hsa-mir-20b-5p	253
409	homo sapiens	hsa-mir-1290-3p	252
410	homo sapiens	hsa-mir-4677-3p	251
411	homo sapiens	hsa-mir-331-5p	249
412	homo sapiens	hsa-mir-29c-3p	248
413	homo sapiens	hsa-mir-3187-3p	242
414	homo sapiens	hsa-mir-128-1-5p	238
415	homo sapiens	hsa-mir-1304-5p	234
416	homo sapiens	hsa-mir-6501-5p	234
417	homo sapiens	hsa-mir-541-3p	232
418	homo sapiens	hsa-mir-556-3p	230
419	homo sapiens	hsa-mir-7-1-3p	229
420	homo sapiens	hsa-mir-3607-3p	229
421	homo sapiens	hsa-mir-548am-3p	227
422	homo sapiens	hsa-mir-1254-2-5p	227
423	homo sapiens	hsa-mir-1254-1-5p	225
424	homo sapiens	hsa-mir-548u-3p	225
425	homo sapiens	hsa-mir-5100-3p	224
426	homo sapiens	hsa-mir-301b-5p	223
427	homo sapiens	hsa-mir-3912-3p	223
428	homo sapiens	hsa-mir-874-3p	222
429	homo sapiens	hsa-mir-25-5p	221
430	homo sapiens	hsa-mir-146b-3p	220
431	homo sapiens	hsa-mir-4802-3p	213
432	homo sapiens	hsa-mir-376b-3p	206
433	homo sapiens	hsa-mir-539-5p	204
434	homo sapiens	hsa-mir-3200-3p	202
435	homo sapiens	hsa-mir-135a-1-5p	201
436	homo sapiens	hsa-mir-4497-5p	200
437	homo sapiens	hsa-mir-22-5p	197
438	homo sapiens	hsa-mir-135a-2-5p	196
439	homo sapiens	hsa-mir-1270-5p	196
440	homo sapiens	hsa-mir-1255a-5p	194
441	homo sapiens	hsa-mir-6866-5p	194
442	homo sapiens	hsa-mir-629-3p	184
443	homo sapiens	hsa-mir-196a-1-5p	182
444	homo sapiens	hsa-mir-32-3p	181
445	homo sapiens	hsa-mir-1226-5p	177
446	homo sapiens	hsa-mir-29c-5p	174
447	homo sapiens	hsa-mir-942-5p	170
448	homo sapiens	hsa-mir-549a-3p	169
449	homo sapiens	hsa-mir-217-5p	169
450	homo sapiens	hsa-mir-378f-3p	168
451	homo sapiens	hsa-mir-103a-2-5p	167
452	homo sapiens	hsa-mir-30c-1-3p	167
453	homo sapiens	hsa-mir-212-3p	167
454	homo sapiens	hsa-mir-6840-5p	167
455	homo sapiens	hsa-let-7a-2-3p	161
456	homo sapiens	hsa-mir-129-1-3p	160
457	homo sapiens	hsa-mir-212-5p	159
458	homo sapiens	hsa-mir-4746-5p	159
459	homo sapiens	hsa-mir-573-5p	159
460	homo sapiens	hsa-mir-3145-3p	158
461	homo sapiens	hsa-mir-100-3p	157
462	homo sapiens	hsa-mir-338-5p	157
463	homo sapiens	hsa-mir-153-2-3p	154
464	homo sapiens	hsa-mir-184-3p	153
465	homo sapiens	hsa-mir-222-5p	151
466	homo sapiens	hsa-mir-3677-3p	150
467	homo sapiens	hsa-mir-153-1-3p	148
468	homo sapiens	hsa-mir-4455-5p	148
469	homo sapiens	hsa-mir-548aq-3p	147
470	homo sapiens	hsa-mir-6798-3p	147
471	homo sapiens	hsa-mir-486-2-3p	145
472	homo sapiens	hsa-mir-664a-5p	142
473	homo sapiens	hsa-mir-2682-3p	142
474	homo sapiens	hsa-mir-500b-5p	142
475	homo sapiens	hsa-mir-4664-3p	141
476	homo sapiens	hsa-mir-548f-1-3p	138
477	homo sapiens	hsa-mir-619-5p	136
478	homo sapiens	hsa-mir-6516-5p	134
479	homo sapiens	hsa-mir-499a-5p	134
480	homo sapiens	hsa-mir-193a-5p	131
481	homo sapiens	hsa-mir-34a-5p	131
482	homo sapiens	hsa-mir-449c-5p	130
483	homo sapiens	hsa-mir-183-3p	127
484	homo sapiens	hsa-mir-196a-2-3p	124
485	homo sapiens	hsa-mir-203a-3p	123
486	homo sapiens	hsa-mir-362-3p	121
487	homo sapiens	hsa-mir-20a-3p	120
488	homo sapiens	hsa-mir-30b-3p	120
489	homo sapiens	hsa-mir-1285-1-3p	120
490	homo sapiens	hsa-mir-3929-3p	119
491	homo sapiens	hsa-mir-1276-5p	119
492	homo sapiens	hsa-mir-29a-5p	118
493	homo sapiens	hsa-mir-615-3p	118
494	homo sapiens	hsa-mir-7976-5p	116
495	homo sapiens	hsa-mir-4742-3p	114
496	homo sapiens	hsa-mir-191-3p	113
497	homo sapiens	hsa-mir-3158-1-3p	113
498	homo sapiens	hsa-mir-1298-5p	109
499	homo sapiens	hsa-mir-195-5p	106
500	homo sapiens	hsa-mir-2110-5p	106
501	homo sapiens	hsa-mir-3691-5p	106
502	homo sapiens	hsa-mir-4690-3p	106
503	homo sapiens	hsa-mir-210-5p	105
504	homo sapiens	hsa-mir-3158-2-3p	105
505	homo sapiens	hsa-mir-150-3p	104
506	homo sapiens	hsa-mir-500b-3p	104
507	homo sapiens	hsa-mir-33b-3p	102
508	homo sapiens	hsa-mir-200c-3p	102
509	homo sapiens	hsa-mir-147b-3p	101
510	homo sapiens	hsa-mir-744-3p	100
511	homo sapiens	hsa-mir-320d-1-3p	100
512	homo sapiens	hsa-mir-320d-2-3p	99
513	homo sapiens	hsa-mir-493-5p	98
514	homo sapiens	hsa-mir-4517-5p	98
515	homo sapiens	hsa-mir-27b-5p	97
516	homo sapiens	hsa-mir-597-3p	97
517	homo sapiens	hsa-mir-548d-2-5p	97
518	homo sapiens	hsa-mir-377-5p	95
519	homo sapiens	hsa-mir-1227-3p	92
520	homo sapiens	hsa-mir-4461-3p	90
521	homo sapiens	hsa-mir-4421-3p	88
522	homo sapiens	hsa-mir-26a-2-3p	87
523	homo sapiens	hsa-mir-487a-5p	86
524	homo sapiens	hsa-mir-3928-3p	86
525	homo sapiens	hsa-mir-4485-3p	84
526	homo sapiens	hsa-mir-2355-3p	84
527	homo sapiens	hsa-mir-1285-2-3p	84
528	homo sapiens	hsa-mir-5001-3p	84
529	homo sapiens	hsa-mir-943-3p	84
530	homo sapiens	hsa-mir-370-5p	83
531	homo sapiens	hsa-mir-6505-5p	83
532	homo sapiens	hsa-mir-376a-1-5p	82
533	homo sapiens	hsa-mir-3074-5p	82
534	homo sapiens	hsa-mir-216b-5p	82
535	homo sapiens	hsa-mir-6500-3p	82
536	homo sapiens	hsa-mir-3139-5p	81
537	homo sapiens	hsa-mir-3128-5p	81
538	homo sapiens	hsa-mir-548an-5p	80
539	homo sapiens	hsa-mir-933-3p	80
540	homo sapiens	hsa-mir-34c-5p	79
541	homo sapiens	hsa-mir-4792-5p	79
542	homo sapiens	hsa-mir-1248-5p	78
543	homo sapiens	hsa-mir-139-5p	78
544	homo sapiens	hsa-mir-33a-5p	77
545	homo sapiens	hsa-mir-628-5p	77
546	homo sapiens	hsa-mir-3193-5p	77
547	homo sapiens	hsa-mir-548ah-5p	76
548	homo sapiens	hsa-mir-556-5p	76
549	homo sapiens	hsa-mir-29b-2-5p	75
550	homo sapiens	hsa-mir-493-3p	75
551	homo sapiens	hsa-mir-3667-3p	74
552	homo sapiens	hsa-mir-152-5p	73
553	homo sapiens	hsa-mir-3145-5p	73
554	homo sapiens	hsa-mir-3154-3p	73
555	homo sapiens	hsa-mir-136-3p	72
556	homo sapiens	hsa-mir-668-3p	72
557	homo sapiens	hsa-let-7i-3p	71
558	homo sapiens	hsa-mir-505-5p	71
559	homo sapiens	hsa-mir-659-5p	71
560	homo sapiens	hsa-mir-6737-3p	71
561	homo sapiens	hsa-mir-342-5p	70
562	homo sapiens	hsa-mir-3679-5p	70
563	homo sapiens	hsa-mir-3182-5p	70
564	homo sapiens	hsa-mir-5582-3p	70
565	homo sapiens	hsa-mir-6514-5p	68
566	homo sapiens	hsa-mir-939-5p	68
567	homo sapiens	hsa-mir-1228-3p	68
568	homo sapiens	hsa-mir-3117-3p	68
569	homo sapiens	hsa-mir-335-5p	67
570	homo sapiens	hsa-mir-4515-5p	67
571	homo sapiens	hsa-mir-30c-2-3p	66
572	homo sapiens	hsa-mir-887-5p	66
573	homo sapiens	hsa-mir-548d-1-5p	66
574	homo sapiens	hsa-mir-1306-3p	65
575	homo sapiens	hsa-mir-1305-3p	65
576	homo sapiens	hsa-mir-579-3p	64
577	homo sapiens	hsa-mir-660-3p	63
578	homo sapiens	hsa-mir-365b-5p	63
579	homo sapiens	hsa-mir-4775-5p	63
580	homo sapiens	hsa-mir-410-5p	62
581	homo sapiens	hsa-mir-3064-5p	61
582	homo sapiens	hsa-mir-6782-3p	61
583	homo sapiens	hsa-mir-4726-5p	61
584	homo sapiens	hsa-mir-4484-3p	61
585	homo sapiens	hsa-mir-6716-3p	61
586	homo sapiens	hsa-mir-542-5p	60
587	homo sapiens	hsa-mir-551b-5p	60
588	homo sapiens	hsa-mir-548ay-5p	60
589	homo sapiens	hsa-mir-3190-3p	59
590	homo sapiens	hsa-mir-181b-2-3p	58
591	homo sapiens	hsa-mir-7851-3p	58
592	homo sapiens	hsa-mir-1291-5p	58
593	homo sapiens	hsa-mir-940-3p	58
594	homo sapiens	hsa-mir-6739-3p	58
595	homo sapiens	hsa-mir-19b-1-5p	57
596	homo sapiens	hsa-mir-1273d-5p	57
597	homo sapiens	hsa-mir-4745-5p	57
598	homo sapiens	hsa-mir-1468-5p	57
599	homo sapiens	hsa-mir-548j-5p	56
600	homo sapiens	hsa-mir-6850-5p	56
601	homo sapiens	hsa-mir-190b-5p	56
602	homo sapiens	hsa-mir-7641-2-5p	55
603	homo sapiens	hsa-mir-219a-1-5p	55
604	homo sapiens	hsa-mir-578-3p	55
605	homo sapiens	hsa-mir-548av-3p	55
606	homo sapiens	hsa-mir-3662-3p	55
607	homo sapiens	hsa-mir-6882-5p	54
608	homo sapiens	hsa-mir-200b-3p	54
609	homo sapiens	hsa-let-7b-3p	53
610	homo sapiens	hsa-mir-628-3p	53
611	homo sapiens	hsa-mir-636-3p	53
612	homo sapiens	hsa-mir-3909-3p	53
613	homo sapiens	hsa-mir-6806-3p	53
614	homo sapiens	hsa-mir-6747-3p	53
615	homo sapiens	hsa-mir-193b-5p	52
616	homo sapiens	hsa-mir-4645-5p	52
617	homo sapiens	hsa-mir-6847-5p	52
618	homo sapiens	hsa-mir-548al-3p	52
619	homo sapiens	hsa-mir-4741-3p	52
620	homo sapiens	hsa-mir-7111-3p	51
621	homo sapiens	hsa-mir-3133-5p	51
622	homo sapiens	hsa-mir-3612-5p	50
623	homo sapiens	hsa-mir-4691-3p	50
624	homo sapiens	hsa-mir-218-1-3p	49
625	homo sapiens	hsa-mir-487b-5p	49
626	homo sapiens	hsa-mir-3687-1-3p	49
627	homo sapiens	hsa-mir-642a-5p	49
628	homo sapiens	hsa-mir-548w-5p	49
629	homo sapiens	hsa-mir-767-5p	49
630	homo sapiens	hsa-mir-378e-3p	49
631	homo sapiens	hsa-mir-26b-3p	47
632	homo sapiens	hsa-mir-4758-3p	47
633	homo sapiens	hsa-mir-7704-5p	47
634	homo sapiens	hsa-mir-3913-2-5p	46
635	homo sapiens	hsa-mir-6842-3p	46
636	homo sapiens	hsa-mir-625-5p	45
637	homo sapiens	hsa-mir-3687-2-3p	45
638	homo sapiens	hsa-mir-6511b-1-3p	45
639	homo sapiens	hsa-mir-653-5p	45
640	homo sapiens	hsa-mir-1236-3p	45
641	homo sapiens	hsa-mir-589-3p	44
642	homo sapiens	hsa-mir-6783-3p	44
643	homo sapiens	hsa-mir-3127-5p	44
644	homo sapiens	hsa-mir-3913-1-5p	44
645	homo sapiens	hsa-mir-6789-3p	44
646	homo sapiens	hsa-mir-514a-3-3p	44
647	homo sapiens	hsa-mir-4745-3p	43
648	homo sapiens	hsa-mir-509-3-5p	43
649	homo sapiens	hsa-mir-6742-3p	43
650	homo sapiens	hsa-mir-6515-3p	42
651	homo sapiens	hsa-mir-7705-5p	42
652	homo sapiens	hsa-mir-194-2-3p	41
653	homo sapiens	hsa-mir-338-3p	41
654	homo sapiens	hsa-mir-550a-2-5p	41
655	homo sapiens	hsa-mir-219b-5p	41
656	homo sapiens	hsa-mir-550a-1-5p	41
657	homo sapiens	hsa-mir-6511a-4-3p	41
658	homo sapiens	hsa-mir-548p-3p	41
659	homo sapiens	hsa-mir-4522-3p	41
660	homo sapiens	hsa-mir-1285-1-5p	40
661	homo sapiens	hsa-mir-3677-5p	40
662	homo sapiens	hsa-mir-6511b-2-3p	40
663	homo sapiens	hsa-mir-1251-5p	40
664	homo sapiens	hsa-mir-548f-4-3p	40
665	homo sapiens	hsa-mir-378h-5p	40
666	homo sapiens	hsa-mir-1286-3p	40
667	homo sapiens	hsa-mir-92a-1-5p	39
668	homo sapiens	hsa-mir-4802-5p	39
669	homo sapiens	hsa-mir-942-3p	39
670	homo sapiens	hsa-mir-514a-2-3p	39
671	homo sapiens	hsa-mir-4659a-3p	39
672	homo sapiens	hsa-mir-4673-5p	39
673	homo sapiens	hsa-mir-514a-1-3p	39
674	homo sapiens	hsa-mir-6808-3p	39
675	homo sapiens	hsa-mir-5699-5p	38
676	homo sapiens	hsa-mir-5004-3p	38
677	homo sapiens	hsa-mir-3944-3p	38
678	homo sapiens	hsa-mir-4284-5p	38
679	homo sapiens	hsa-mir-219a-1-3p	37
680	homo sapiens	hsa-mir-1262-5p	37
681	homo sapiens	hsa-mir-195-3p	36
682	homo sapiens	hsa-mir-548j-3p	36
683	homo sapiens	hsa-mir-3605-5p	36
684	homo sapiens	hsa-mir-1343-3p	36
685	homo sapiens	hsa-mir-6874-3p	36
686	homo sapiens	hsa-mir-6511a-1-3p	36
687	homo sapiens	hsa-mir-5699-3p	35
688	homo sapiens	hsa-mir-6515-5p	35
689	homo sapiens	hsa-mir-643-3p	35
690	homo sapiens	hsa-mir-6511a-2-3p	35
691	homo sapiens	hsa-mir-6511a-3-3p	35
692	homo sapiens	hsa-mir-3174-5p	35
693	homo sapiens	hsa-mir-4479-3p	35
694	homo sapiens	hsa-mir-4429-5p	35
695	homo sapiens	hsa-mir-935-3p	35
696	homo sapiens	hsa-mir-6733-3p	34
697	homo sapiens	hsa-mir-6755-5p	34
698	homo sapiens	hsa-mir-4645-3p	33
699	homo sapiens	hsa-mir-550a-2-3p	33
700	homo sapiens	hsa-mir-6794-3p	33
701	homo sapiens	hsa-mir-3177-3p	33
702	homo sapiens	hsa-mir-5193-3p	33
703	homo sapiens	hsa-mir-187-3p	33
704	homo sapiens	hsa-mir-579-5p	32
705	homo sapiens	hsa-mir-1273g-3p	32
706	homo sapiens	hsa-mir-1249-3p	32
707	homo sapiens	hsa-mir-3609-3p	32
708	homo sapiens	hsa-mir-4474-3p	32
709	homo sapiens	hsa-mir-29b-1-5p	31
710	homo sapiens	hsa-mir-431-3p	31
711	homo sapiens	hsa-mir-491-5p	31
712	homo sapiens	hsa-mir-6758-3p	31
713	homo sapiens	hsa-mir-372-3p	31
714	homo sapiens	hsa-mir-24-1-5p	30
715	homo sapiens	hsa-mir-6850-3p	30
716	homo sapiens	hsa-mir-412-3p	29
717	homo sapiens	hsa-mir-219b-3p	29
718	homo sapiens	hsa-mir-5696-5p	29
719	homo sapiens	hsa-mir-627-3p	29
720	homo sapiens	hsa-mir-605-5p	29
721	homo sapiens	hsa-mir-98-3p	28
722	homo sapiens	hsa-mir-550a-1-3p	28
723	homo sapiens	hsa-mir-431-5p	28
724	homo sapiens	hsa-mir-6873-3p	28
725	homo sapiens	hsa-mir-6807-5p	28
726	homo sapiens	hsa-mir-550a-3-3p	28
727	homo sapiens	hsa-mir-1914-5p	28
728	homo sapiens	hsa-mir-6877-5p	28
729	homo sapiens	hsa-mir-3148-5p	28
730	homo sapiens	hsa-mir-1185-1-5p	27
731	homo sapiens	hsa-mir-1185-2-5p	27
732	homo sapiens	hsa-mir-597-5p	27
733	homo sapiens	hsa-mir-6799-3p	27
734	homo sapiens	hsa-mir-6753-3p	27
735	homo sapiens	hsa-mir-3938-3p	27
736	homo sapiens	hsa-mir-6868-3p	27
737	homo sapiens	hsa-mir-376b-5p	26
738	homo sapiens	hsa-mir-4742-5p	26
739	homo sapiens	hsa-mir-3605-3p	26
740	homo sapiens	hsa-mir-548h-1-5p	26
741	homo sapiens	hsa-mir-580-3p	26
742	homo sapiens	hsa-mir-548f-5-3p	26
743	homo sapiens	hsa-mir-182-3p	25
744	homo sapiens	hsa-let-7g-3p	25
745	homo sapiens	hsa-let-7f-1-3p	25
746	homo sapiens	hsa-mir-188-3p	25
747	homo sapiens	hsa-mir-5096-5p	25
748	homo sapiens	hsa-mir-193a-3p	25
749	homo sapiens	hsa-mir-5000-3p	25
750	homo sapiens	hsa-mir-4482-5p	25
751	homo sapiens	hsa-mir-6858-3p	25
752	homo sapiens	hsa-mir-5579-5p	25
753	homo sapiens	hsa-mir-548h-3-5p	25
754	homo sapiens	hsa-mir-4646-3p	25
755	homo sapiens	hsa-mir-4498-5p	25
756	homo sapiens	hsa-mir-1234-3p	25
757	homo sapiens	hsa-mir-3064-3p	24
758	homo sapiens	hsa-mir-497-5p	24
759	homo sapiens	hsa-mir-5585-3p	24
760	homo sapiens	hsa-mir-548h-2-5p	24
761	homo sapiens	hsa-mir-548h-5-5p	24
762	homo sapiens	hsa-mir-4504-3p	24
763	homo sapiens	hsa-mir-26a-1-3p	23
764	homo sapiens	hsa-mir-450a-2-3p	23
765	homo sapiens	hsa-mir-2355-5p	23
766	homo sapiens	hsa-mir-627-5p	23
767	homo sapiens	hsa-mir-6834-3p	23
768	homo sapiens	hsa-mir-548t-3p	23
769	homo sapiens	hsa-mir-6777-3p	23
770	homo sapiens	hsa-mir-3614-5p	23
771	homo sapiens	hsa-mir-548s-3p	23
772	homo sapiens	hsa-mir-4523-5p	23
773	homo sapiens	hsa-mir-6857-3p	23
774	homo sapiens	hsa-mir-7112-3p	23
775	homo sapiens	hsa-mir-592-5p	23
776	homo sapiens	hsa-mir-3661-5p	23
777	homo sapiens	hsa-mir-1288-3p	23
778	homo sapiens	hsa-mir-381-5p	22
779	homo sapiens	hsa-mir-664b-5p	22
780	homo sapiens	hsa-mir-1273c-5p	22
781	homo sapiens	hsa-mir-548h-4-5p	22
782	homo sapiens	hsa-mir-105-2-5p	22
783	homo sapiens	hsa-mir-548ae-2-5p	22
784	homo sapiens	hsa-mir-4444-2-3p	22
785	homo sapiens	hsa-mir-6837-3p	22
786	homo sapiens	hsa-mir-3173-5p	22
787	homo sapiens	hsa-mir-4510-5p	22
788	homo sapiens	hsa-mir-4527-5p	22
789	homo sapiens	hsa-mir-6780b-3p	22
790	homo sapiens	hsa-mir-3613-3p	21
791	homo sapiens	hsa-mir-6840-3p	21
792	homo sapiens	hsa-mir-105-1-5p	21
793	homo sapiens	hsa-mir-4444-1-3p	21
794	homo sapiens	hsa-mir-1915-5p	21
795	homo sapiens	hsa-mir-6888-3p	21
796	homo sapiens	hsa-mir-1299-3p	21
797	homo sapiens	hsa-mir-1252-5p	21
798	homo sapiens	hsa-mir-3188-3p	21
799	homo sapiens	hsa-mir-548z-3p	21
800	homo sapiens	hsa-mir-4785-3p	21
801	homo sapiens	hsa-mir-548ar-3p	21
802	homo sapiens	hsa-mir-3187-5p	20
803	homo sapiens	hsa-mir-548ay-3p	20
804	homo sapiens	hsa-mir-6728-5p	20
805	homo sapiens	hsa-mir-4638-3p	20
806	homo sapiens	hsa-mir-7113-5p	20
807	homo sapiens	hsa-mir-1261-5p	20
808	homo sapiens	hsa-mir-4639-5p	20
809	homo sapiens	hsa-mir-6769b-3p	20
810	homo sapiens	hsa-mir-23b-5p	19
811	homo sapiens	hsa-mir-224-3p	19
812	homo sapiens	hsa-mir-3651-3p	19
813	homo sapiens	hsa-mir-548h-4-3p	19
814	homo sapiens	hsa-mir-570-3p	19
815	homo sapiens	hsa-mir-5090-5p	19
816	homo sapiens	hsa-mir-186-3p	18
817	homo sapiens	hsa-mir-376c-5p	18
818	homo sapiens	hsa-mir-548l-5p	18
819	homo sapiens	hsa-mir-1909-3p	18
820	homo sapiens	hsa-mir-6720-3p	18
821	homo sapiens	hsa-mir-624-5p	18
822	homo sapiens	hsa-mir-548n-5p	18
823	homo sapiens	hsa-mir-548q-5p	18
824	homo sapiens	hsa-mir-3178-5p	18
825	homo sapiens	hsa-mir-548aa-1-3p	18
826	homo sapiens	hsa-mir-4435-2-5p	18
827	homo sapiens	hsa-mir-378j-5p	18
828	homo sapiens	hsa-mir-378b-3p	18
829	homo sapiens	hsa-mir-4425-3p	18
830	homo sapiens	hsa-mir-4676-3p	18
831	homo sapiens	hsa-mir-4738-3p	18
832	homo sapiens	hsa-mir-6732-3p	18
833	homo sapiens	hsa-mir-23a-5p	17
834	homo sapiens	hsa-mir-138-1-3p	17
835	homo sapiens	hsa-mir-329-1-5p	17
836	homo sapiens	hsa-mir-3074-3p	17
837	homo sapiens	hsa-mir-1293-5p	17
838	homo sapiens	hsa-mir-6805-5p	17
839	homo sapiens	hsa-mir-5587-5p	17
840	homo sapiens	hsa-mir-6844-3p	17
841	homo sapiens	hsa-mir-548ad-5p	17
842	homo sapiens	hsa-mir-616-5p	17
843	homo sapiens	hsa-mir-4728-3p	17
844	homo sapiens	hsa-mir-548aa-2-3p	17
845	homo sapiens	hsa-mir-4724-5p	17
846	homo sapiens	hsa-mir-6853-3p	17
847	homo sapiens	hsa-mir-581-5p	17
848	homo sapiens	hsa-mir-323a-5p	16
849	homo sapiens	hsa-mir-494-5p	16
850	homo sapiens	hsa-mir-146a-3p	16
851	homo sapiens	hsa-mir-766-5p	16
852	homo sapiens	hsa-mir-937-5p	16
853	homo sapiens	hsa-mir-6514-3p	16
854	homo sapiens	hsa-mir-6807-3p	16
855	homo sapiens	hsa-mir-6818-3p	16
856	homo sapiens	hsa-mir-7854-3p	16
857	homo sapiens	hsa-mir-18b-5p	16
858	homo sapiens	hsa-mir-1908-5p	16
859	homo sapiens	hsa-mir-5091-5p	16
860	homo sapiens	hsa-mir-4435-1-5p	16
861	homo sapiens	hsa-mir-1257-5p	16
862	homo sapiens	hsa-mir-1272-5p	16
863	homo sapiens	hsa-mir-4750-5p	16
864	homo sapiens	hsa-mir-433-3p	16
865	homo sapiens	hsa-mir-3684-3p	16
866	homo sapiens	hsa-mir-153-2-5p	15
867	homo sapiens	hsa-mir-3653-3p	15
868	homo sapiens	hsa-mir-491-3p	15
869	homo sapiens	hsa-mir-6735-5p	15
870	homo sapiens	hsa-mir-6735-3p	15
871	homo sapiens	hsa-mir-3157-5p	15
872	homo sapiens	hsa-mir-6797-3p	15
873	homo sapiens	hsa-mir-6795-3p	15
874	homo sapiens	hsa-mir-5009-5p	15
875	homo sapiens	hsa-mir-6879-3p	15
876	homo sapiens	hsa-mir-548ag-1-5p	15
877	homo sapiens	hsa-mir-548ag-2-5p	15
878	homo sapiens	hsa-mir-4661-5p	15
879	homo sapiens	hsa-mir-5690-5p	15
880	homo sapiens	hsa-mir-3688-1-3p	15
881	homo sapiens	hsa-mir-4707-3p	15
882	homo sapiens	hsa-mir-495-5p	14
883	homo sapiens	hsa-mir-33b-5p	14
884	homo sapiens	hsa-mir-6783-5p	14
885	homo sapiens	hsa-mir-6511b-2-5p	14
886	homo sapiens	hsa-mir-605-3p	14
887	homo sapiens	hsa-mir-3916-5p	14
888	homo sapiens	hsa-mir-1268a-5p	14
889	homo sapiens	hsa-mir-6884-5p	14
890	homo sapiens	hsa-mir-7110-3p	14
891	homo sapiens	hsa-mir-3611-3p	14
892	homo sapiens	hsa-mir-2467-5p	14
893	homo sapiens	hsa-mir-4747-3p	14
894	homo sapiens	hsa-mir-6743-3p	14
895	homo sapiens	hsa-mir-449a-5p	14
896	homo sapiens	hsa-mir-432-5p	14
897	homo sapiens	hsa-mir-1237-3p	14
898	homo sapiens	hsa-mir-1295a-3p	14
899	homo sapiens	hsa-mir-4669-3p	14
900	homo sapiens	hsa-mir-203b-3p	14
901	homo sapiens	hsa-mir-6131-3p	14
902	homo sapiens	hsa-mir-376a-2-5p	13
903	homo sapiens	hsa-mir-127-5p	13
904	homo sapiens	hsa-mir-561-3p	13
905	homo sapiens	hsa-mir-2277-3p	13
906	homo sapiens	hsa-mir-5095-5p	13
907	homo sapiens	hsa-mir-5000-5p	13
908	homo sapiens	hsa-mir-5684-5p	13
909	homo sapiens	hsa-mir-5088-5p	13
910	homo sapiens	hsa-mir-1273h-5p	13
911	homo sapiens	hsa-mir-3164-5p	13
912	homo sapiens	hsa-mir-3130-2-5p	13
913	homo sapiens	hsa-mir-155-5p	13
914	homo sapiens	hsa-mir-374c-5p	13
915	homo sapiens	hsa-mir-363-3p	13
916	homo sapiens	hsa-mir-4469-3p	13
917	homo sapiens	hsa-mir-4766-3p	13
918	homo sapiens	hsa-mir-6775-3p	13
919	homo sapiens	hsa-mir-6885-3p	13
920	homo sapiens	hsa-mir-134-3p	12
921	homo sapiens	hsa-mir-329-2-5p	12
922	homo sapiens	hsa-mir-3620-5p	12
923	homo sapiens	hsa-mir-548am-5p	12
924	homo sapiens	hsa-mir-6847-3p	12
925	homo sapiens	hsa-mir-3155a-3p	12
926	homo sapiens	hsa-mir-550a-3-5p	12
927	homo sapiens	hsa-mir-6805-3p	12
928	homo sapiens	hsa-mir-6834-5p	12
929	homo sapiens	hsa-mir-1245a-3p	12
930	homo sapiens	hsa-mir-3939-3p	12
931	homo sapiens	hsa-mir-6818-5p	12
932	homo sapiens	hsa-mir-3157-3p	12
933	homo sapiens	hsa-mir-6832-5p	12
934	homo sapiens	hsa-mir-5187-5p	12
935	homo sapiens	hsa-mir-3130-1-5p	12
936	homo sapiens	hsa-mir-4781-3p	12
937	homo sapiens	hsa-mir-584-5p	12
938	homo sapiens	hsa-mir-4301-5p	12
939	homo sapiens	hsa-mir-3685-5p	12
940	homo sapiens	hsa-mir-3688-2-3p	12
941	homo sapiens	hsa-mir-6726-3p	12
942	homo sapiens	hsa-mir-6749-3p	12
943	homo sapiens	hsa-mir-6781-3p	12
944	homo sapiens	hsa-mir-95-5p	11
945	homo sapiens	hsa-mir-15a-3p	11
946	homo sapiens	hsa-mir-642a-3p	11
947	homo sapiens	hsa-mir-5004-5p	11
948	homo sapiens	hsa-mir-6733-5p	11
949	homo sapiens	hsa-mir-6758-5p	11
950	homo sapiens	hsa-mir-105-1-3p	11
951	homo sapiens	hsa-mir-7108-3p	11
952	homo sapiens	hsa-mir-544a-3p	11
953	homo sapiens	hsa-mir-4723-3p	11
954	homo sapiens	hsa-mir-6820-3p	11
955	homo sapiens	hsa-mir-600-3p	11
956	homo sapiens	hsa-mir-3942-5p	11
957	homo sapiens	hsa-mir-3125-5p	11
958	homo sapiens	hsa-mir-6804-5p	11
959	homo sapiens	hsa-mir-508-3p	11
960	homo sapiens	hsa-mir-6810-3p	11
961	homo sapiens	hsa-mir-6894-3p	11
962	homo sapiens	hsa-mir-3115-5p	11
963	homo sapiens	hsa-mir-548au-5p	11
964	homo sapiens	hsa-mir-6780a-5p	11
965	homo sapiens	hsa-mir-4734-3p	11
966	homo sapiens	hsa-mir-889-5p	10
967	homo sapiens	hsa-mir-10b-3p	10
968	homo sapiens	hsa-mir-4664-5p	10
969	homo sapiens	hsa-mir-6087-5p	10
970	homo sapiens	hsa-mir-939-3p	10
971	homo sapiens	hsa-mir-7111-5p	10
972	homo sapiens	hsa-mir-4482-3p	10
973	homo sapiens	hsa-mir-548t-5p	10
974	homo sapiens	hsa-mir-1913-3p	10
975	homo sapiens	hsa-mir-5587-3p	10
976	homo sapiens	hsa-mir-3170-5p	10
977	homo sapiens	hsa-mir-216a-3p	10
978	homo sapiens	hsa-mir-6886-3p	10
979	homo sapiens	hsa-mir-6800-3p	10
980	homo sapiens	hsa-mir-3149-3p	10
981	homo sapiens	hsa-mir-1224-5p	10
982	homo sapiens	hsa-mir-6895-3p	10
983	homo sapiens	hsa-mir-6801-3p	10
984	homo sapiens	hsa-mir-3138-3p	10
985	homo sapiens	hsa-mir-3192-5p	10
986	homo sapiens	hsa-mir-4804-5p	10
987	homo sapiens	hsa-mir-6734-5p	10
988	homo sapiens	hsa-mir-6740-3p	10
989	homo sapiens	hsa-mir-6812-3p	10
990	homo sapiens	hsa-mir-6756-3p	10
991	homo sapiens	hsa-mir-4508-5p	10
992	homo sapiens	hsa-mir-4654-5p	10
993	homo sapiens	hsa-mir-1269a-3p	10
994	homo sapiens	hsa-mir-1976-3p	10
995	homo sapiens	hsa-mir-320e-3p	10
996	homo sapiens	hsa-mir-4687-3p	10
997	homo sapiens	hsa-mir-4688-3p	10
998	homo sapiens	hsa-mir-6784-3p	10
999	homo sapiens	hsa-mir-1287-3p	9
1000	homo sapiens	hsa-mir-4677-5p	9
1001	homo sapiens	hsa-mir-3691-3p	9
1002	homo sapiens	hsa-mir-6511b-1-5p	9
1003	homo sapiens	hsa-mir-6794-5p	9
1004	homo sapiens	hsa-mir-105-2-3p	9
1005	homo sapiens	hsa-mir-3135a-5p	9
1006	homo sapiens	hsa-mir-4680-5p	9
1007	homo sapiens	hsa-mir-4700-5p	9
1008	homo sapiens	hsa-mir-6768-5p	9
1009	homo sapiens	hsa-mir-6871-5p	9
1010	homo sapiens	hsa-mir-3911-5p	9
1011	homo sapiens	hsa-mir-6513-5p	9
1012	homo sapiens	hsa-mir-6824-3p	9
1013	homo sapiens	hsa-mir-6825-5p	9
1014	homo sapiens	hsa-mir-3619-5p	9
1015	homo sapiens	hsa-mir-6763-5p	9
1016	homo sapiens	hsa-mir-6839-5p	9
1017	homo sapiens	hsa-mir-6862-1-5p	9
1018	homo sapiens	hsa-mir-552-3p	9
1019	homo sapiens	hsa-mir-4761-3p	9
1020	homo sapiens	hsa-mir-4762-3p	9
1021	homo sapiens	hsa-mir-6776-3p	9
1022	homo sapiens	hsa-mir-6787-3p	9
1023	homo sapiens	hsa-mir-6817-3p	9
1024	homo sapiens	hsa-mir-3179-2-3p	9
1025	homo sapiens	hsa-mir-31-5p	9
1026	homo sapiens	hsa-mir-548i-2-5p	9
1027	homo sapiens	hsa-mir-3124-5p	9
1028	homo sapiens	hsa-mir-3136-5p	9
1029	homo sapiens	hsa-mir-3934-5p	9
1030	homo sapiens	hsa-mir-892a-3p	9
1031	homo sapiens	hsa-mir-4635-3p	9
1032	homo sapiens	hsa-mir-4674-3p	9
1033	homo sapiens	hsa-mir-6803-3p	9
1034	homo sapiens	hsa-mir-181d-3p	8
1035	homo sapiens	hsa-mir-548o-2-5p	8
1036	homo sapiens	hsa-mir-548e-5p	8
1037	homo sapiens	hsa-mir-216b-3p	8
1038	homo sapiens	hsa-mir-136-5p	8
1039	homo sapiens	hsa-mir-3199-2-5p	8
1040	homo sapiens	hsa-mir-6777-5p	8
1041	homo sapiens	hsa-mir-3199-1-5p	8
1042	homo sapiens	hsa-mir-6797-5p	8
1043	homo sapiens	hsa-mir-6884-3p	8
1044	homo sapiens	hsa-mir-6832-3p	8
1045	homo sapiens	hsa-mir-216a-5p	8
1046	homo sapiens	hsa-mir-548c-5p	8
1047	homo sapiens	hsa-mir-4999-5p	8
1048	homo sapiens	hsa-mir-6859-2-5p	8
1049	homo sapiens	hsa-mir-6724-3-5p	8
1050	homo sapiens	hsa-mir-6785-5p	8
1051	homo sapiens	hsa-mir-548i-1-5p	8
1052	homo sapiens	hsa-mir-6762-3p	8
1053	homo sapiens	hsa-mir-4440-3p	8
1054	homo sapiens	hsa-mir-200a-3p	8
1055	homo sapiens	hsa-mir-6802-3p	8
1056	homo sapiens	hsa-mir-5006-3p	8
1057	homo sapiens	hsa-mir-6721-5p	8
1058	homo sapiens	hsa-mir-4449-3p	8
1059	homo sapiens	hsa-mir-6849-3p	8
1060	homo sapiens	hsa-mir-548i-4-5p	8
1061	homo sapiens	hsa-mir-3162-5p	8
1062	homo sapiens	hsa-mir-4458-5p	8
1063	homo sapiens	hsa-mir-3689f-5p	8
1064	homo sapiens	hsa-mir-6724-1-5p	8
1065	homo sapiens	hsa-mir-8072-5p	8
1066	homo sapiens	hsa-mir-378d-1-3p	8
1067	homo sapiens	hsa-mir-7703-3p	8
1068	homo sapiens	hsa-mir-345-3p	7
1069	homo sapiens	hsa-mir-190a-3p	7
1070	homo sapiens	hsa-mir-548aq-5p	7
1071	homo sapiens	hsa-mir-548d-1-3p	7
1072	homo sapiens	hsa-mir-1228-5p	7
1073	homo sapiens	hsa-mir-5579-3p	7
1074	homo sapiens	hsa-mir-6728-3p	7
1075	homo sapiens	hsa-mir-1909-5p	7
1076	homo sapiens	hsa-mir-6770-1-5p	7
1077	homo sapiens	hsa-mir-7114-5p	7
1078	homo sapiens	hsa-mir-6859-3-5p	7
1079	homo sapiens	hsa-mir-873-5p	7
1080	homo sapiens	hsa-mir-3179-3-3p	7
1081	homo sapiens	hsa-mir-3179-1-3p	7
1082	homo sapiens	hsa-mir-6826-5p	7
1083	homo sapiens	hsa-mir-3150a-5p	7
1084	homo sapiens	hsa-mir-5706-5p	7
1085	homo sapiens	hsa-mir-4749-3p	7
1086	homo sapiens	hsa-mir-4795-3p	7
1087	homo sapiens	hsa-mir-151b-3p	7
1088	homo sapiens	hsa-mir-548i-3-5p	7
1089	homo sapiens	hsa-mir-3175-5p	7
1090	homo sapiens	hsa-mir-3180-5-5p	7
1091	homo sapiens	hsa-mir-6831-5p	7
1092	homo sapiens	hsa-mir-6864-5p	7
1093	homo sapiens	hsa-mir-765-3p	7
1094	homo sapiens	hsa-mir-4254-3p	7
1095	homo sapiens	hsa-mir-4477b-3p	7
1096	homo sapiens	hsa-mir-4797-3p	7
1097	homo sapiens	hsa-mir-6833-3p	7
1098	homo sapiens	hsa-mir-450a-1-3p	6
1099	homo sapiens	hsa-mir-3144-5p	6
1100	homo sapiens	hsa-mir-1292-3p	6
1101	homo sapiens	hsa-mir-4485-5p	6
1102	homo sapiens	hsa-mir-6755-3p	6
1103	homo sapiens	hsa-mir-1273f-5p	6
1104	homo sapiens	hsa-mir-6720-5p	6
1105	homo sapiens	hsa-mir-1908-3p	6
1106	homo sapiens	hsa-mir-5088-3p	6
1107	homo sapiens	hsa-mir-4723-5p	6
1108	homo sapiens	hsa-mir-548c-3p	6
1109	homo sapiens	hsa-mir-6859-2-3p	6
1110	homo sapiens	hsa-mir-6770-1-3p	6
1111	homo sapiens	hsa-mir-7114-3p	6
1112	homo sapiens	hsa-mir-6859-3-3p	6
1113	homo sapiens	hsa-mir-6859-4-5p	6
1114	homo sapiens	hsa-mir-6859-4-3p	6
1115	homo sapiens	hsa-mir-4733-5p	6
1116	homo sapiens	hsa-mir-133a-2-3p	6
1117	homo sapiens	hsa-mir-122-5p	6
1118	homo sapiens	hsa-mir-6819-5p	6
1119	homo sapiens	hsa-mir-548b-3p	6
1120	homo sapiens	hsa-mir-3129-3p	6
1121	homo sapiens	hsa-mir-4793-3p	6
1122	homo sapiens	hsa-mir-4431-5p	6
1123	homo sapiens	hsa-mir-548az-5p	6
1124	homo sapiens	hsa-mir-6741-3p	6
1125	homo sapiens	hsa-mir-5692c-2-3p	6
1126	homo sapiens	hsa-mir-3179-4-3p	6
1127	homo sapiens	hsa-mir-135b-5p	6
1128	homo sapiens	hsa-mir-142-3p	6
1129	homo sapiens	hsa-mir-6770-2-3p	6
1130	homo sapiens	hsa-mir-3140-3p	6
1131	homo sapiens	hsa-mir-3617-5p	6
1132	homo sapiens	hsa-mir-6759-5p	6
1133	homo sapiens	hsa-mir-6862-2-5p	6
1134	homo sapiens	hsa-mir-3146-3p	6
1135	homo sapiens	hsa-mir-6752-3p	6
1136	homo sapiens	hsa-mir-3183-5p	6
1137	homo sapiens	hsa-mir-548ab-5p	6
1138	homo sapiens	hsa-mir-4657-5p	6
1139	homo sapiens	hsa-mir-4740-5p	6
1140	homo sapiens	hsa-mir-5683-5p	6
1141	homo sapiens	hsa-mir-1225-3p	6
1142	homo sapiens	hsa-mir-4420-3p	6
1143	homo sapiens	hsa-mir-4457-3p	6
1144	homo sapiens	hsa-mir-499b-3p	6
1145	homo sapiens	hsa-mir-5581-3p	6
1146	homo sapiens	hsa-mir-6843-3p	6
1147	homo sapiens	hsa-mir-7107-3p	6
1148	homo sapiens	hsa-mir-323b-5p	5
1149	homo sapiens	hsa-mir-1229-5p	5
1150	homo sapiens	hsa-mir-6505-3p	5
1151	homo sapiens	hsa-mir-139-3p	5
1152	homo sapiens	hsa-mir-6511a-4-5p	5
1153	homo sapiens	hsa-mir-566-5p	5
1154	homo sapiens	hsa-mir-1915-3p	5
1155	homo sapiens	hsa-mir-6886-5p	5
1156	homo sapiens	hsa-mir-4680-3p	5
1157	homo sapiens	hsa-mir-6785-3p	5
1158	homo sapiens	hsa-mir-873-3p	5
1159	homo sapiens	hsa-mir-6770-3-5p	5
1160	homo sapiens	hsa-mir-6770-3-3p	5
1161	homo sapiens	hsa-mir-6750-3p	5
1162	homo sapiens	hsa-mir-6859-1-3p	5
1163	homo sapiens	hsa-mir-6765-3p	5
1164	homo sapiens	hsa-mir-3692-5p	5
1165	homo sapiens	hsa-mir-4753-5p	5
1166	homo sapiens	hsa-mir-4697-3p	5
1167	homo sapiens	hsa-mir-6889-3p	5
1168	homo sapiens	hsa-mir-1268b-5p	5
1169	homo sapiens	hsa-mir-451a-5p	5
1170	homo sapiens	hsa-mir-4706-5p	5
1171	homo sapiens	hsa-mir-6869-5p	5
1172	homo sapiens	hsa-mir-548ba-5p	5
1173	homo sapiens	hsa-mir-6748-3p	5
1174	homo sapiens	hsa-mir-6851-3p	5
1175	homo sapiens	hsa-mir-1322-3p	5
1176	homo sapiens	hsa-mir-3134-3p	5
1177	homo sapiens	hsa-mir-4529-3p	5
1178	homo sapiens	hsa-mir-4717-3p	5
1179	homo sapiens	hsa-mir-1243-5p	5
1180	homo sapiens	hsa-mir-1266-5p	5
1181	homo sapiens	hsa-mir-1193-5p	5
1182	homo sapiens	hsa-mir-3180-4-5p	5
1183	homo sapiens	hsa-mir-4466-5p	5
1184	homo sapiens	hsa-mir-4488-5p	5
1185	homo sapiens	hsa-mir-4532-5p	5
1186	homo sapiens	hsa-mir-4648-5p	5
1187	homo sapiens	hsa-mir-4786-5p	5
1188	homo sapiens	hsa-mir-5698-5p	5
1189	homo sapiens	hsa-mir-448-3p	5
1190	homo sapiens	hsa-mir-2116-3p	5
1191	homo sapiens	hsa-mir-3121-3p	5
1192	homo sapiens	hsa-mir-548v-3p	5
1193	homo sapiens	hsa-mir-676-3p	5
1194	homo sapiens	hsa-mir-548ae-1-3p	5
1195	homo sapiens	hsa-mir-4448-3p	5
1196	homo sapiens	hsa-mir-6727-3p	5
1197	homo sapiens	hsa-mir-6738-3p	5
1198	homo sapiens	hsa-mir-6845-3p	5
1199	homo sapiens	hsa-mir-758-5p	4
1200	homo sapiens	hsa-mir-10a-3p	4
1201	homo sapiens	hsa-mir-656-5p	4
1202	homo sapiens	hsa-mir-1273a-3p	4
1203	homo sapiens	hsa-mir-874-5p	4
1204	homo sapiens	hsa-mir-1273e-5p	4
1205	homo sapiens	hsa-mir-3159-5p	4
1206	homo sapiens	hsa-mir-548d-2-3p	4
1207	homo sapiens	hsa-mir-5001-5p	4
1208	homo sapiens	hsa-mir-6737-5p	4
1209	homo sapiens	hsa-mir-3679-3p	4
1210	homo sapiens	hsa-mir-6882-3p	4
1211	homo sapiens	hsa-mir-4758-5p	4
1212	homo sapiens	hsa-mir-653-3p	4
1213	homo sapiens	hsa-mir-3177-5p	4
1214	homo sapiens	hsa-mir-1914-3p	4
1215	homo sapiens	hsa-mir-548ae-2-3p	4
1216	homo sapiens	hsa-mir-4638-5p	4
1217	homo sapiens	hsa-mir-616-3p	4
1218	homo sapiens	hsa-mir-6723-5p	4
1219	homo sapiens	hsa-mir-4700-3p	4
1220	homo sapiens	hsa-mir-6768-3p	4
1221	homo sapiens	hsa-mir-6871-3p	4
1222	homo sapiens	hsa-mir-4733-3p	4
1223	homo sapiens	hsa-mir-133a-2-5p	4
1224	homo sapiens	hsa-mir-6819-3p	4
1225	homo sapiens	hsa-mir-548b-5p	4
1226	homo sapiens	hsa-mir-3129-5p	4
1227	homo sapiens	hsa-mir-6859-1-5p	4
1228	homo sapiens	hsa-mir-509-1-5p	4
1229	homo sapiens	hsa-mir-509-1-3p	4
1230	homo sapiens	hsa-mir-6883-3p	4
1231	homo sapiens	hsa-mir-548ak-5p	4
1232	homo sapiens	hsa-mir-6855-5p	4
1233	homo sapiens	hsa-mir-6790-3p	4
1234	homo sapiens	hsa-mir-6793-3p	4
1235	homo sapiens	hsa-mir-6876-5p	4
1236	homo sapiens	hsa-mir-545-3p	4
1237	homo sapiens	hsa-mir-1972-1-3p	4
1238	homo sapiens	hsa-mir-3161-5p	4
1239	homo sapiens	hsa-mir-4754-5p	4
1240	homo sapiens	hsa-mir-4755-5p	4
1241	homo sapiens	hsa-mir-5002-5p	4
1242	homo sapiens	hsa-mir-6815-5p	4
1243	homo sapiens	hsa-mir-6724-4-5p	4
1244	homo sapiens	hsa-mir-516b-2-5p	4
1245	homo sapiens	hsa-mir-891a-5p	4
1246	homo sapiens	hsa-mir-934-5p	4
1247	homo sapiens	hsa-mir-1910-5p	4
1248	homo sapiens	hsa-mir-3196-5p	4
1249	homo sapiens	hsa-mir-3680-1-5p	4
1250	homo sapiens	hsa-mir-3689e-5p	4
1251	homo sapiens	hsa-mir-4642-5p	4
1252	homo sapiens	hsa-mir-4647-5p	4
1253	homo sapiens	hsa-mir-4767-5p	4
1254	homo sapiens	hsa-mir-6724-2-5p	4
1255	homo sapiens	hsa-mir-520g-3p	4
1256	homo sapiens	hsa-mir-3160-1-3p	4
1257	homo sapiens	hsa-mir-3656-3p	4
1258	homo sapiens	hsa-mir-3678-3p	4
1259	homo sapiens	hsa-mir-548aj-1-3p	4
1260	homo sapiens	hsa-mir-4502-3p	4
1261	homo sapiens	hsa-mir-4528-3p	4
1262	homo sapiens	hsa-mir-4531-3p	4
1263	homo sapiens	hsa-mir-4683-3p	4
1264	homo sapiens	hsa-mir-4684-3p	4
1265	homo sapiens	hsa-mir-5010-3p	4
1266	homo sapiens	hsa-mir-192-3p	3
1267	homo sapiens	hsa-mir-96-3p	3
1268	homo sapiens	hsa-mir-1301-5p	3
1269	homo sapiens	hsa-mir-19a-5p	3
1270	homo sapiens	hsa-mir-598-5p	3
1271	homo sapiens	hsa-mir-655-5p	3
1272	homo sapiens	hsa-mir-215-3p	3
1273	homo sapiens	hsa-mir-4798-3p	3
1274	homo sapiens	hsa-mir-1277-3p	3
1275	homo sapiens	hsa-mir-3200-5p	3
1276	homo sapiens	hsa-mir-135a-1-3p	3
1277	homo sapiens	hsa-mir-34a-3p	3
1278	homo sapiens	hsa-mir-3127-3p	3
1279	homo sapiens	hsa-mir-6789-5p	3
1280	homo sapiens	hsa-mir-3944-5p	3
1281	homo sapiens	hsa-mir-6511a-2-5p	3
1282	homo sapiens	hsa-mir-6511a-3-5p	3
1283	homo sapiens	hsa-mir-6858-5p	3
1284	homo sapiens	hsa-mir-3614-3p	3
1285	homo sapiens	hsa-mir-4646-5p	3
1286	homo sapiens	hsa-mir-624-3p	3
1287	homo sapiens	hsa-mir-2467-3p	3
1288	homo sapiens	hsa-mir-5708-5p	3
1289	homo sapiens	hsa-mir-6820-5p	3
1290	homo sapiens	hsa-mir-6895-5p	3
1291	homo sapiens	hsa-mir-6513-3p	3
1292	homo sapiens	hsa-mir-6824-5p	3
1293	homo sapiens	hsa-mir-6762-5p	3
1294	homo sapiens	hsa-mir-548az-3p	3
1295	homo sapiens	hsa-mir-6741-5p	3
1296	homo sapiens	hsa-mir-6765-5p	3
1297	homo sapiens	hsa-mir-3692-3p	3
1298	homo sapiens	hsa-mir-4697-5p	3
1299	homo sapiens	hsa-mir-5689-5p	3
1300	homo sapiens	hsa-mir-6889-5p	3
1301	homo sapiens	hsa-mir-6855-3p	3
1302	homo sapiens	hsa-mir-6790-5p	3
1303	homo sapiens	hsa-mir-6793-5p	3
1304	homo sapiens	hsa-mir-7845-5p	3
1305	homo sapiens	hsa-mir-509-2-5p	3
1306	homo sapiens	hsa-mir-509-2-3p	3
1307	homo sapiens	hsa-mir-548aj-2-5p	3
1308	homo sapiens	hsa-mir-4796-5p	3
1309	homo sapiens	hsa-mir-4796-3p	3
1310	homo sapiens	hsa-mir-6751-5p	3
1311	homo sapiens	hsa-mir-6751-3p	3
1312	homo sapiens	hsa-mir-6764-5p	3
1313	homo sapiens	hsa-mir-1972-2-3p	3
1314	homo sapiens	hsa-mir-548g-5p	3
1315	homo sapiens	hsa-mir-1537-5p	3
1316	homo sapiens	hsa-mir-133a-1-3p	3
1317	homo sapiens	hsa-mir-511-3p	3
1318	homo sapiens	hsa-mir-6779-3p	3
1319	homo sapiens	hsa-mir-6852-3p	3
1320	homo sapiens	hsa-mir-6892-3p	3
1321	homo sapiens	hsa-mir-6729-3p	3
1322	homo sapiens	hsa-mir-4489-5p	3
1323	homo sapiens	hsa-mir-4725-5p	3
1324	homo sapiens	hsa-mir-6878-5p	3
1325	homo sapiens	hsa-mir-548bb-5p	3
1326	homo sapiens	hsa-mir-506-3p	3
1327	homo sapiens	hsa-mir-6791-3p	3
1328	homo sapiens	hsa-mir-3923-3p	3
1329	homo sapiens	hsa-mir-4658-3p	3
1330	homo sapiens	hsa-mir-302a-5p	3
1331	homo sapiens	hsa-mir-371a-5p	3
1332	homo sapiens	hsa-mir-383-5p	3
1333	homo sapiens	hsa-mir-196b-5p	3
1334	homo sapiens	hsa-mir-516b-1-5p	3
1335	homo sapiens	hsa-mir-602-5p	3
1336	homo sapiens	hsa-mir-610-5p	3
1337	homo sapiens	hsa-mir-890-5p	3
1338	homo sapiens	hsa-mir-1179-5p	3
1339	homo sapiens	hsa-mir-1284-5p	3
1340	homo sapiens	hsa-mir-2278-5p	3
1341	homo sapiens	hsa-mir-3163-5p	3
1342	homo sapiens	hsa-mir-3181-5p	3
1343	homo sapiens	hsa-mir-3689a-5p	3
1344	homo sapiens	hsa-mir-4417-5p	3
1345	homo sapiens	hsa-mir-4460-5p	3
1346	homo sapiens	hsa-mir-4511-5p	3
1347	homo sapiens	hsa-mir-4665-5p	3
1348	homo sapiens	hsa-mir-4768-5p	3
1349	homo sapiens	hsa-mir-490-3p	3
1350	homo sapiens	hsa-mir-1289-2-3p	3
1351	homo sapiens	hsa-mir-1297-3p	3
1352	homo sapiens	hsa-mir-1538-3p	3
1353	homo sapiens	hsa-mir-3120-3p	3
1354	homo sapiens	hsa-mir-3191-3p	3
1355	homo sapiens	hsa-mir-4306-3p	3
1356	homo sapiens	hsa-mir-1233-2-3p	3
1357	homo sapiens	hsa-mir-23c-3p	3
1358	homo sapiens	hsa-mir-4446-3p	3
1359	homo sapiens	hsa-mir-4491-3p	3
1360	homo sapiens	hsa-mir-4641-3p	3
1361	homo sapiens	hsa-mir-4644-3p	3
1362	homo sapiens	hsa-mir-4668-3p	3
1363	homo sapiens	hsa-mir-4727-3p	3
1364	homo sapiens	hsa-mir-4787-3p	3
1365	homo sapiens	hsa-mir-5011-3p	3
1366	homo sapiens	hsa-mir-5680-3p	3
1367	homo sapiens	hsa-mir-5692c-1-3p	3
1368	homo sapiens	hsa-mir-6870-3p	3
1369	homo sapiens	hsa-mir-130a-5p	2
1370	homo sapiens	hsa-mir-503-3p	2
1371	homo sapiens	hsa-mir-3607-5p	2
1372	homo sapiens	hsa-mir-1298-3p	2
1373	homo sapiens	hsa-mir-659-3p	2
1374	homo sapiens	hsa-mir-1236-5p	2
1375	homo sapiens	hsa-mir-509-3-3p	2
1376	homo sapiens	hsa-mir-6742-5p	2
1377	homo sapiens	hsa-mir-1251-3p	2
1378	homo sapiens	hsa-mir-1343-5p	2
1379	homo sapiens	hsa-mir-1249-5p	2
1380	homo sapiens	hsa-mir-6877-3p	2
1381	homo sapiens	hsa-mir-607-3p	2
1382	homo sapiens	hsa-mir-8485-3p	2
1383	homo sapiens	hsa-mir-6857-5p	2
1384	homo sapiens	hsa-mir-3960-3p	2
1385	homo sapiens	hsa-mir-548ad-3p	2
1386	homo sapiens	hsa-mir-7110-5p	2
1387	homo sapiens	hsa-mir-4728-5p	2
1388	homo sapiens	hsa-mir-6795-5p	2
1389	homo sapiens	hsa-mir-4512-3p	2
1390	homo sapiens	hsa-mir-5187-3p	2
1391	homo sapiens	hsa-mir-3942-3p	2
1392	homo sapiens	hsa-mir-6801-5p	2
1393	homo sapiens	hsa-mir-3941-3p	2
1394	homo sapiens	hsa-mir-6825-3p	2
1395	homo sapiens	hsa-mir-6750-5p	2
1396	homo sapiens	hsa-mir-548ac-3p	2
1397	homo sapiens	hsa-mir-200a-5p	2
1398	homo sapiens	hsa-mir-6802-5p	2
1399	homo sapiens	hsa-mir-6826-3p	2
1400	homo sapiens	hsa-mir-135b-3p	2
1401	homo sapiens	hsa-mir-4753-3p	2
1402	homo sapiens	hsa-mir-142-5p	2
1403	homo sapiens	hsa-mir-6770-2-5p	2
1404	homo sapiens	hsa-mir-548aw-5p	2
1405	homo sapiens	hsa-mir-1289-1-3p	2
1406	homo sapiens	hsa-mir-6876-3p	2
1407	homo sapiens	hsa-mir-548aj-2-3p	2
1408	homo sapiens	hsa-mir-6764-3p	2
1409	homo sapiens	hsa-mir-548g-3p	2
1410	homo sapiens	hsa-mir-1537-3p	2
1411	homo sapiens	hsa-mir-133a-1-5p	2
1412	homo sapiens	hsa-mir-511-5p	2
1413	homo sapiens	hsa-mir-3132-5p	2
1414	homo sapiens	hsa-mir-4424-5p	2
1415	homo sapiens	hsa-mir-6779-5p	2
1416	homo sapiens	hsa-mir-6852-5p	2
1417	homo sapiens	hsa-mir-6892-5p	2
1418	homo sapiens	hsa-mir-4763-3p	2
1419	homo sapiens	hsa-mir-219a-2-5p	2
1420	homo sapiens	hsa-mir-219a-2-3p	2
1421	homo sapiens	hsa-mir-337-5p	2
1422	homo sapiens	hsa-mir-337-3p	2
1423	homo sapiens	hsa-mir-1294-5p	2
1424	homo sapiens	hsa-mir-4649-5p	2
1425	homo sapiens	hsa-mir-4649-3p	2
1426	homo sapiens	hsa-mir-4689-5p	2
1427	homo sapiens	hsa-mir-6880-3p	2
1428	homo sapiens	hsa-mir-4779-3p	2
1429	homo sapiens	hsa-mir-1911-5p	2
1430	homo sapiens	hsa-mir-2114-5p	2
1431	homo sapiens	hsa-mir-3137-5p	2
1432	homo sapiens	hsa-mir-3689b-5p	2
1433	homo sapiens	hsa-mir-4651-5p	2
1434	homo sapiens	hsa-mir-4660-5p	2
1435	homo sapiens	hsa-mir-4667-5p	2
1436	homo sapiens	hsa-mir-4714-5p	2
1437	homo sapiens	hsa-mir-4769-5p	2
1438	homo sapiens	hsa-mir-4784-5p	2
1439	homo sapiens	hsa-mir-3680-2-5p	2
1440	homo sapiens	hsa-mir-6757-5p	2
1441	homo sapiens	hsa-mir-3126-3p	2
1442	homo sapiens	hsa-mir-4709-3p	2
1443	homo sapiens	hsa-mir-1245b-3p	2
1444	homo sapiens	hsa-mir-5189-3p	2
1445	homo sapiens	hsa-mir-6507-3p	2
1446	homo sapiens	hsa-mir-6893-3p	2
1447	homo sapiens	hsa-mir-632-3p	2
1448	homo sapiens	hsa-mir-4685-3p	2
1449	homo sapiens	hsa-mir-5188-3p	2
1450	homo sapiens	hsa-mir-6766-3p	2
1451	homo sapiens	hsa-mir-6786-3p	2
1452	homo sapiens	hsa-mir-202-5p	2
1453	homo sapiens	hsa-mir-513a-1-5p	2
1454	homo sapiens	hsa-mir-588-5p	2
1455	homo sapiens	hsa-mir-449b-5p	2
1456	homo sapiens	hsa-mir-1255b-1-5p	2
1457	homo sapiens	hsa-mir-1255b-2-5p	2
1458	homo sapiens	hsa-mir-3131-5p	2
1459	homo sapiens	hsa-mir-3184-5p	2
1460	homo sapiens	hsa-mir-3195-5p	2
1461	homo sapiens	hsa-mir-3622a-5p	2
1462	homo sapiens	hsa-mir-642b-5p	2
1463	homo sapiens	hsa-mir-4422-5p	2
1464	homo sapiens	hsa-mir-4443-5p	2
1465	homo sapiens	hsa-mir-4467-5p	2
1466	homo sapiens	hsa-mir-4652-5p	2
1467	homo sapiens	hsa-mir-4656-5p	2
1468	homo sapiens	hsa-mir-4662a-5p	2
1469	homo sapiens	hsa-mir-4743-5p	2
1470	homo sapiens	hsa-mir-4774-5p	2
1471	homo sapiens	hsa-mir-6730-5p	2
1472	homo sapiens	hsa-mir-6767-5p	2
1473	homo sapiens	hsa-mir-6813-5p	2
1474	homo sapiens	hsa-mir-6835-5p	2
1475	homo sapiens	hsa-mir-6867-5p	2
1476	homo sapiens	hsa-mir-124-2-3p	2
1477	homo sapiens	hsa-mir-489-3p	2
1478	homo sapiens	hsa-mir-512-2-3p	2
1479	homo sapiens	hsa-mir-517a-3p	2
1480	homo sapiens	hsa-mir-520d-3p	2
1481	homo sapiens	hsa-mir-551a-3p	2
1482	homo sapiens	hsa-mir-572-3p	2
1483	homo sapiens	hsa-mir-548a-3-3p	2
1484	homo sapiens	hsa-mir-2113-3p	2
1485	homo sapiens	hsa-mir-665-3p	2
1486	homo sapiens	hsa-mir-1973-3p	2
1487	homo sapiens	hsa-mir-2276-3p	2
1488	homo sapiens	hsa-mir-3198-1-3p	2
1489	homo sapiens	hsa-mir-4324-3p	2
1490	homo sapiens	hsa-mir-3682-3p	2
1491	homo sapiens	hsa-mir-4712-3p	2
1492	homo sapiens	hsa-mir-4721-3p	2
1493	homo sapiens	hsa-mir-4765-3p	2
1494	homo sapiens	hsa-mir-1295b-3p	2
1495	homo sapiens	hsa-mir-5705-3p	2
1496	homo sapiens	hsa-mir-6830-3p	2
1497	homo sapiens	hsa-mir-6838-3p	2
1498	homo sapiens	hsa-mir-7109-3p	2
1499	homo sapiens	hsa-mir-218-2-3p	1
1500	homo sapiens	hsa-mir-197-5p	1
1501	homo sapiens	hsa-mir-149-3p	1
1502	homo sapiens	hsa-mir-3681-3p	1
1503	homo sapiens	hsa-mir-3912-5p	1
1504	homo sapiens	hsa-mir-4746-3p	1
1505	homo sapiens	hsa-mir-6798-5p	1
1506	homo sapiens	hsa-mir-3653-5p	1
1507	homo sapiens	hsa-mir-34c-3p	1
1508	homo sapiens	hsa-mir-3667-5p	1
1509	homo sapiens	hsa-mir-6739-5p	1
1510	homo sapiens	hsa-mir-548av-5p	1
1511	homo sapiens	hsa-mir-200b-5p	1
1512	homo sapiens	hsa-mir-4691-5p	1
1513	homo sapiens	hsa-mir-514a-2-5p	1
1514	homo sapiens	hsa-mir-4659a-5p	1
1515	homo sapiens	hsa-mir-6874-5p	1
1516	homo sapiens	hsa-mir-5585-5p	1
1517	homo sapiens	hsa-mir-6799-5p	1
1518	homo sapiens	hsa-mir-6837-5p	1
1519	homo sapiens	hsa-mir-6888-5p	1
1520	homo sapiens	hsa-mir-3648-2-5p	1
1521	homo sapiens	hsa-mir-1252-3p	1
1522	homo sapiens	hsa-mir-7108-5p	1
1523	homo sapiens	hsa-mir-4724-3p	1
1524	homo sapiens	hsa-mir-6853-5p	1
1525	homo sapiens	hsa-mir-6879-5p	1
1526	homo sapiens	hsa-mir-4747-5p	1
1527	homo sapiens	hsa-mir-3130-2-3p	1
1528	homo sapiens	hsa-mir-4519-5p	1
1529	homo sapiens	hsa-mir-6800-5p	1
1530	homo sapiens	hsa-mir-3130-1-3p	1
1531	homo sapiens	hsa-mir-1224-3p	1
1532	homo sapiens	hsa-mir-6804-3p	1
1533	homo sapiens	hsa-mir-508-5p	1
1534	homo sapiens	hsa-mir-6810-5p	1
1535	homo sapiens	hsa-mir-6894-5p	1
1536	homo sapiens	hsa-mir-3192-3p	1
1537	homo sapiens	hsa-mir-4804-3p	1
1538	homo sapiens	hsa-mir-6734-3p	1
1539	homo sapiens	hsa-mir-6740-5p	1
1540	homo sapiens	hsa-mir-6812-5p	1
1541	homo sapiens	hsa-mir-3619-3p	1
1542	homo sapiens	hsa-mir-6763-3p	1
1543	homo sapiens	hsa-mir-6862-1-3p	1
1544	homo sapiens	hsa-mir-552-5p	1
1545	homo sapiens	hsa-mir-4761-5p	1
1546	homo sapiens	hsa-mir-4762-5p	1
1547	homo sapiens	hsa-mir-5006-5p	1
1548	homo sapiens	hsa-mir-6776-5p	1
1549	homo sapiens	hsa-mir-6787-5p	1
1550	homo sapiens	hsa-mir-6817-5p	1
1551	homo sapiens	hsa-mir-3908-5p	1
1552	homo sapiens	hsa-mir-3150a-3p	1
1553	homo sapiens	hsa-mir-3140-5p	1
1554	homo sapiens	hsa-mir-4749-5p	1
1555	homo sapiens	hsa-mir-4795-5p	1
1556	homo sapiens	hsa-mir-3617-3p	1
1557	homo sapiens	hsa-mir-6759-3p	1
1558	homo sapiens	hsa-mir-545-5p	1
1559	homo sapiens	hsa-mir-6748-5p	1
1560	homo sapiens	hsa-mir-6851-5p	1
1561	homo sapiens	hsa-mir-3922-3p	1
1562	homo sapiens	hsa-mir-4755-3p	1
1563	homo sapiens	hsa-mir-5002-3p	1
1564	homo sapiens	hsa-mir-6815-3p	1
1565	homo sapiens	hsa-mir-4763-5p	1
1566	homo sapiens	hsa-mir-3654-3p	1
1567	homo sapiens	hsa-mir-4773-1-3p	1
1568	homo sapiens	hsa-mir-4773-2-3p	1
1569	homo sapiens	hsa-mir-4725-3p	1
1570	homo sapiens	hsa-mir-6878-3p	1
1571	homo sapiens	hsa-mir-506-5p	1
1572	homo sapiens	hsa-mir-3143-5p	1
1573	homo sapiens	hsa-mir-6791-5p	1
1574	homo sapiens	hsa-mir-6880-5p	1
1575	homo sapiens	hsa-mir-1911-3p	1
1576	homo sapiens	hsa-mir-2114-3p	1
1577	homo sapiens	hsa-mir-4667-3p	1
1578	homo sapiens	hsa-mir-4714-3p	1
1579	homo sapiens	hsa-mir-4769-3p	1
1580	homo sapiens	hsa-mir-6757-3p	1
1581	homo sapiens	hsa-mir-3126-5p	1
1582	homo sapiens	hsa-mir-4709-5p	1
1583	homo sapiens	hsa-mir-4720-5p	1
1584	homo sapiens	hsa-mir-1245b-5p	1
1585	homo sapiens	hsa-mir-548ap-5p	1
1586	homo sapiens	hsa-mir-5189-5p	1
1587	homo sapiens	hsa-mir-6507-5p	1
1588	homo sapiens	hsa-mir-6893-5p	1
1589	homo sapiens	hsa-mir-141-5p	1
1590	homo sapiens	hsa-mir-144-5p	1
1591	homo sapiens	hsa-mir-144-3p	1
1592	homo sapiens	hsa-mir-3156-1-5p	1
1593	homo sapiens	hsa-mir-3156-1-3p	1
1594	homo sapiens	hsa-mir-3168-5p	1
1595	homo sapiens	hsa-mir-5087-5p	1
1596	homo sapiens	hsa-mir-6736-5p	1
1597	homo sapiens	hsa-mir-6736-3p	1
1598	homo sapiens	hsa-mir-6848-5p	1
1599	homo sapiens	hsa-mir-6861-5p	1
1600	homo sapiens	hsa-mir-6861-3p	1
1601	homo sapiens	hsa-mir-6865-5p	1
1602	homo sapiens	hsa-mir-6865-3p	1
1603	homo sapiens	hsa-mir-7157-5p	1
1604	homo sapiens	hsa-mir-7157-3p	1
1605	homo sapiens	hsa-mir-520a-3p	1
1606	homo sapiens	hsa-mir-1233-1-3p	1
1607	homo sapiens	hsa-mir-4476-3p	1
1608	homo sapiens	hsa-mir-4477a-3p	1
1609	homo sapiens	hsa-mir-4419b-3p	1
1610	homo sapiens	hsa-mir-5703-3p	1
1611	homo sapiens	hsa-mir-124-1-5p	1
1612	homo sapiens	hsa-mir-124-3-5p	1
1613	homo sapiens	hsa-mir-346-5p	1
1614	homo sapiens	hsa-mir-519a-1-5p	1
1615	homo sapiens	hsa-mir-516a-1-5p	1
1616	homo sapiens	hsa-mir-586-5p	1
1617	homo sapiens	hsa-mir-618-5p	1
1618	homo sapiens	hsa-mir-1283-1-5p	1
1619	homo sapiens	hsa-mir-770-5p	1
1620	homo sapiens	hsa-mir-885-5p	1
1621	homo sapiens	hsa-mir-1263-5p	1
1622	homo sapiens	hsa-mir-1267-5p	1
1623	homo sapiens	hsa-mir-3152-5p	1
1624	homo sapiens	hsa-mir-3165-5p	1
1625	homo sapiens	hsa-mir-3180-3-5p	1
1626	homo sapiens	hsa-mir-548x-5p	1
1627	homo sapiens	hsa-mir-3658-5p	1
1628	homo sapiens	hsa-mir-3674-5p	1
1629	homo sapiens	hsa-mir-3926-2-5p	1
1630	homo sapiens	hsa-mir-550b-1-5p	1
1631	homo sapiens	hsa-mir-4464-5p	1
1632	homo sapiens	hsa-mir-548ai-5p	1
1633	homo sapiens	hsa-mir-4516-5p	1
1634	homo sapiens	hsa-mir-4536-1-5p	1
1635	homo sapiens	hsa-mir-4640-5p	1
1636	homo sapiens	hsa-mir-4653-5p	1
1637	homo sapiens	hsa-mir-4666a-5p	1
1638	homo sapiens	hsa-mir-4679-1-5p	1
1639	homo sapiens	hsa-mir-4681-5p	1
1640	homo sapiens	hsa-mir-4694-5p	1
1641	homo sapiens	hsa-mir-4705-5p	1
1642	homo sapiens	hsa-mir-4730-5p	1
1643	homo sapiens	hsa-mir-4735-5p	1
1644	homo sapiens	hsa-mir-4744-5p	1
1645	homo sapiens	hsa-mir-5697-5p	1
1646	homo sapiens	hsa-mir-6129-5p	1
1647	homo sapiens	hsa-mir-6506-5p	1
1648	homo sapiens	hsa-mir-6718-5p	1
1649	homo sapiens	hsa-mir-6769a-5p	1
1650	homo sapiens	hsa-mir-6771-5p	1
1651	homo sapiens	hsa-mir-6792-5p	1
1652	homo sapiens	hsa-mir-6821-5p	1
1653	homo sapiens	hsa-mir-6823-5p	1
1654	homo sapiens	hsa-mir-6854-5p	1
1655	homo sapiens	hsa-mir-6890-5p	1
1656	homo sapiens	hsa-mir-7160-5p	1
1657	homo sapiens	hsa-mir-223-3p	1
1658	homo sapiens	hsa-mir-34b-3p	1
1659	homo sapiens	hsa-mir-302b-3p	1
1660	homo sapiens	hsa-mir-302c-3p	1
1661	homo sapiens	hsa-mir-373-3p	1
1662	homo sapiens	hsa-mir-429-3p	1
1663	homo sapiens	hsa-mir-512-1-3p	1
1664	homo sapiens	hsa-mir-520f-3p	1
1665	homo sapiens	hsa-mir-526b-3p	1
1666	homo sapiens	hsa-mir-517b-3p	1
1667	homo sapiens	hsa-mir-517c-3p	1
1668	homo sapiens	hsa-mir-522-3p	1
1669	homo sapiens	hsa-mir-548a-2-3p	1
1670	homo sapiens	hsa-mir-300-3p	1
1671	homo sapiens	hsa-mir-892b-3p	1
1672	homo sapiens	hsa-mir-944-3p	1
1673	homo sapiens	hsa-mir-1238-3p	1
1674	homo sapiens	hsa-mir-1302-6-3p	1
1675	homo sapiens	hsa-mir-1302-8-3p	1
1676	homo sapiens	hsa-mir-2115-3p	1
1677	homo sapiens	hsa-mir-3160-2-3p	1
1678	homo sapiens	hsa-mir-3657-3p	1
1679	homo sapiens	hsa-mir-3917-3p	1
1680	homo sapiens	hsa-mir-3919-3p	1
1681	homo sapiens	hsa-mir-4427-3p	1
1682	homo sapiens	hsa-mir-4442-3p	1
1683	homo sapiens	hsa-mir-4462-3p	1
1684	homo sapiens	hsa-mir-4518-3p	1
1685	homo sapiens	hsa-mir-4637-3p	1
1686	homo sapiens	hsa-mir-4695-3p	1
1687	homo sapiens	hsa-mir-4699-3p	1
1688	homo sapiens	hsa-mir-4764-3p	1
1689	homo sapiens	hsa-mir-4783-3p	1
1690	homo sapiens	hsa-mir-548ao-3p	1
1691	homo sapiens	hsa-mir-5008-3p	1
1692	homo sapiens	hsa-mir-6508-3p	1
1693	homo sapiens	hsa-mir-892c-3p	1
1694	homo sapiens	hsa-mir-6778-3p	1
1695	homo sapiens	hsa-mir-6822-3p	1
1696	homo sapiens	hsa-mir-6836-3p	1
1697	homo sapiens	hsa-mir-6856-3p	1
1698	homo sapiens	hsa-mir-7106-3p	1
1699	homo sapiens	hsa-mir-7161-3p	1
1700	homo sapiens	hsa-mir-7975-3p	1

## Sheet: PFSK-1_MCVSyn_TruSeq
sample:	PFSK-1:MCVSyn	library type:	TruSeq
rank	organism	miR id	score
1	homo sapiens	hsa-mir-191-5p	4184309
2	homo sapiens	hsa-mir-22-3p	1564791
3	homo sapiens	hsa-mir-99b-5p	1500388
4	homo sapiens	hsa-mir-100-5p	1469538
5	homo sapiens	hsa-mir-125a-5p	1314316
6	homo sapiens	hsa-mir-92a-1-3p	1291192
7	homo sapiens	hsa-mir-92a-2-3p	1190173
8	homo sapiens	hsa-mir-92b-3p	929491
9	homo sapiens	hsa-mir-181a-1-5p	823449
10	homo sapiens	hsa-mir-181a-2-5p	823417
11	homo sapiens	hsa-mir-222-3p	821232
12	homo sapiens	hsa-mir-21-5p	795567
13	homo sapiens	hsa-mir-148a-3p	638698
14	homo sapiens	hsa-mir-378a-3p	623737
15	homo sapiens	hsa-mir-151a-3p	584541
16	homo sapiens	hsa-mir-30d-5p	568244
17	homo sapiens	hsa-let-7e-5p	531073
18	homo sapiens	hsa-mir-186-5p	528642
19	homo sapiens	hsa-let-7a-3-5p	510788
20	homo sapiens	hsa-let-7a-2-5p	510421
21	homo sapiens	hsa-let-7a-1-5p	509885
22	homo sapiens	hsa-mir-486-2-5p	479142
23	homo sapiens	hsa-mir-486-1-5p	468538
24	homo sapiens	hsa-let-7c-5p	432909
25	homo sapiens	hsa-mir-26a-1-5p	430834
26	homo sapiens	hsa-mir-26a-2-5p	430655
27	homo sapiens	hsa-mir-143-3p	408300
28	homo sapiens	hsa-mir-125b-2-5p	396905
29	homo sapiens	hsa-mir-125b-1-5p	396347
30	homo sapiens	hsa-mir-221-3p	373022
31	homo sapiens	hsa-mir-151a-5p	339351
32	homo sapiens	hsa-mir-99a-5p	301911
33	homo sapiens	hsa-mir-25-3p	291877
34	homo sapiens	hsa-mir-182-5p	275558
35	homo sapiens	hsa-mir-27a-3p	224820
36	homo sapiens	hsa-mir-423-3p	220104
37	homo sapiens	hsa-mir-181b-2-5p	194270
38	homo sapiens	hsa-mir-27b-3p	182220
39	homo sapiens	hsa-mir-181b-1-5p	180200
40	homo sapiens	hsa-mir-93-5p	164586
41	homo sapiens	hsa-mir-30e-5p	156990
42	homo sapiens	hsa-mir-130b-3p	150911
43	homo sapiens	hsa-mir-320a-3p	149662
44	homo sapiens	hsa-mir-500a-3p	147582
45	homo sapiens	hsa-mir-423-5p	144162
46	homo sapiens	hsa-mir-1247-5p	142923
47	homo sapiens	hsa-mir-16-2-5p	142009
48	homo sapiens	hsa-mir-16-1-5p	141879
49	homo sapiens	hsa-mir-199a-2-3p	133837
50	homo sapiens	hsa-mir-125b-2-3p	130704
51	homo sapiens	hsa-mir-199a-1-3p	126849
52	homo sapiens	hsa-mir-199b-3p	126683
53	homo sapiens	hsa-mir-23a-3p	121520
54	homo sapiens	hsa-mir-301b-3p	112678
55	homo sapiens	hsa-mir-103a-2-3p	111836
56	homo sapiens	hsa-mir-103a-1-3p	110265
57	homo sapiens	hsa-mir-148b-3p	106292
58	homo sapiens	hsa-mir-769-5p	104747
59	homo sapiens	hsa-mir-192-5p	104439
60	homo sapiens	hsa-mir-146b-5p	98920
61	homo sapiens	hsa-mir-484-5p	95053
62	homo sapiens	hsa-mir-183-5p	77379
63	homo sapiens	hsa-mir-28-3p	76805
64	homo sapiens	hsa-mir-130a-3p	76681
65	homo sapiens	hsa-mir-125b-1-3p	75196
66	homo sapiens	hsa-mir-21-3p	68091
67	homo sapiens	hsa-mir-410-3p	66835
68	homo sapiens	hsa-mir-670-3p	59849
69	homo sapiens	hsa-mir-483-5p	58717
70	homo sapiens	hsa-mir-181c-5p	56403
71	homo sapiens	hsa-let-7f-2-5p	56020
72	homo sapiens	hsa-let-7f-1-5p	54942
73	homo sapiens	hsa-mir-26b-5p	53449
74	homo sapiens	hsa-mir-199b-5p	52741
75	homo sapiens	hsa-mir-24-1-3p	51303
76	homo sapiens	hsa-mir-24-2-3p	50965
77	homo sapiens	hsa-mir-126-5p	50142
78	homo sapiens	hsa-mir-7706-3p	49655
79	homo sapiens	hsa-mir-421-3p	49458
80	homo sapiens	hsa-mir-17-5p	49316
81	homo sapiens	hsa-mir-10b-5p	48430
82	homo sapiens	hsa-mir-532-5p	47134
83	homo sapiens	hsa-mir-425-5p	46848
84	homo sapiens	hsa-mir-20a-5p	42933
85	homo sapiens	hsa-mir-29a-3p	42082
86	homo sapiens	hsa-mir-301a-3p	40706
87	homo sapiens	hsa-mir-199a-1-5p	39119
88	homo sapiens	hsa-mir-199a-2-5p	39047
89	homo sapiens	hsa-mir-409-3p	36660
90	homo sapiens	hsa-mir-129-1-5p	35805
91	homo sapiens	hsa-mir-129-2-5p	35594
92	homo sapiens	hsa-mir-30a-5p	33534
93	homo sapiens	hsa-mir-181d-5p	33305
94	homo sapiens	hsa-mir-30c-2-5p	33062
95	homo sapiens	hsa-mir-30c-1-5p	33059
96	homo sapiens	hsa-mir-654-3p	32941
97	homo sapiens	hsa-mir-30b-5p	32732
98	homo sapiens	hsa-mir-221-5p	31986
99	homo sapiens	hsa-mir-129-2-3p	31484
100	homo sapiens	hsa-mir-130b-5p	31150
101	merkel cell polyomavirus	mcv-mir-M1-5p	30522
102	homo sapiens	hsa-mir-411-5p	29247
103	homo sapiens	hsa-let-7g-5p	28151
104	homo sapiens	hsa-mir-181a-1-3p	26936
105	homo sapiens	hsa-mir-15b-5p	26286
106	homo sapiens	hsa-mir-128-1-3p	24933
107	homo sapiens	hsa-mir-1307-3p	24890
108	homo sapiens	hsa-mir-941-4-3p	24785
109	homo sapiens	hsa-mir-941-1-3p	24777
110	homo sapiens	hsa-mir-941-3-3p	24773
111	homo sapiens	hsa-mir-941-5-3p	24767
112	homo sapiens	hsa-mir-941-2-3p	24750
113	homo sapiens	hsa-mir-140-3p	24454
114	homo sapiens	hsa-mir-181a-2-3p	24096
115	homo sapiens	hsa-mir-3065-5p	23067
116	homo sapiens	hsa-mir-361-5p	22928
117	homo sapiens	hsa-mir-128-2-3p	22731
118	homo sapiens	hsa-mir-887-3p	21662
119	homo sapiens	hsa-mir-381-3p	19670
120	homo sapiens	hsa-mir-107-3p	19446
121	homo sapiens	hsa-mir-483-3p	18771
122	homo sapiens	hsa-mir-589-5p	18021
123	homo sapiens	hsa-mir-340-5p	17837
124	homo sapiens	hsa-mir-98-5p	17482
125	homo sapiens	hsa-let-7b-5p	17213
126	homo sapiens	hsa-mir-454-3p	17165
127	homo sapiens	hsa-mir-1247-3p	16893
128	homo sapiens	hsa-mir-181c-3p	16815
129	homo sapiens	hsa-mir-4454-5p	16621
130	homo sapiens	hsa-mir-7974-3p	16259
131	homo sapiens	hsa-mir-3065-3p	15840
132	homo sapiens	hsa-mir-501-3p	15725
133	homo sapiens	hsa-mir-99b-3p	15635
134	homo sapiens	hsa-mir-146a-5p	15304
135	homo sapiens	hsa-mir-150-5p	15275
136	homo sapiens	hsa-mir-197-3p	14428
137	homo sapiens	hsa-mir-660-5p	14314
138	homo sapiens	hsa-mir-1180-3p	14197
139	homo sapiens	hsa-mir-148a-5p	13802
140	homo sapiens	hsa-mir-877-5p	13759
141	homo sapiens	hsa-mir-106b-3p	13512
142	homo sapiens	hsa-mir-335-3p	13019
143	homo sapiens	hsa-mir-345-5p	12815
144	homo sapiens	hsa-mir-30e-3p	12554
145	homo sapiens	hsa-mir-652-3p	12221
146	homo sapiens	hsa-mir-342-3p	12092
147	homo sapiens	hsa-mir-148b-5p	11945
148	homo sapiens	hsa-mir-744-5p	11484
149	homo sapiens	hsa-mir-574-5p	10892
150	homo sapiens	hsa-mir-106b-5p	10772
151	homo sapiens	hsa-mir-24-2-5p	10676
152	homo sapiens	hsa-mir-1307-5p	10223
153	homo sapiens	hsa-mir-362-5p	9714
154	homo sapiens	hsa-mir-1304-3p	9274
155	homo sapiens	hsa-mir-577-5p	9250
156	homo sapiens	hsa-mir-561-5p	8690
157	homo sapiens	hsa-mir-889-3p	8401
158	homo sapiens	hsa-mir-574-3p	8365
159	merkel cell polyomavirus	mcv-mir-M1-3p	8293
160	homo sapiens	hsa-mir-218-1-5p	8121
161	homo sapiens	hsa-mir-214-3p	7937
162	homo sapiens	hsa-mir-218-2-5p	7757
163	homo sapiens	hsa-mir-339-3p	7659
164	homo sapiens	hsa-mir-378c-5p	7522
165	homo sapiens	hsa-mir-15a-5p	7373
166	homo sapiens	hsa-mir-7977-5p	7228
167	homo sapiens	hsa-mir-101-2-3p	7133
168	homo sapiens	hsa-mir-101-1-3p	6925
169	homo sapiens	hsa-let-7i-5p	6840
170	homo sapiens	hsa-mir-138-1-5p	6810
171	homo sapiens	hsa-mir-671-3p	6651
172	homo sapiens	hsa-mir-138-2-5p	6627
173	homo sapiens	hsa-mir-193b-3p	6570
174	homo sapiens	hsa-mir-629-5p	6388
175	homo sapiens	hsa-mir-100-3p	6380
176	homo sapiens	hsa-mir-324-3p	6247
177	homo sapiens	hsa-mir-27a-5p	5772
178	homo sapiens	hsa-mir-125a-3p	5640
179	homo sapiens	hsa-mir-28-5p	5435
180	homo sapiens	hsa-mir-339-5p	5353
181	homo sapiens	hsa-mir-1301-3p	5092
182	homo sapiens	hsa-mir-582-3p	4902
183	homo sapiens	hsa-mir-548k-5p	4738
184	homo sapiens	hsa-mir-190a-5p	4715
185	homo sapiens	hsa-mir-330-5p	4682
186	homo sapiens	hsa-mir-19b-2-3p	4607
187	homo sapiens	hsa-mir-126-3p	4581
188	homo sapiens	hsa-mir-1296-5p	4542
189	homo sapiens	hsa-mir-128-1-5p	4536
190	homo sapiens	hsa-mir-19b-1-3p	4536
191	homo sapiens	hsa-mir-9-2-5p	4384
192	homo sapiens	hsa-mir-9-1-5p	4378
193	homo sapiens	hsa-mir-9-3-5p	4362
194	homo sapiens	hsa-mir-134-5p	4344
195	homo sapiens	hsa-mir-4745-5p	4226
196	homo sapiens	hsa-mir-3615-3p	4186
197	homo sapiens	hsa-mir-4326-5p	3986
198	homo sapiens	hsa-mir-30d-3p	3968
199	homo sapiens	hsa-mir-15b-3p	3936
200	homo sapiens	hsa-mir-93-3p	3809
201	homo sapiens	hsa-mir-23a-5p	3731
202	homo sapiens	hsa-mir-23b-3p	3646
203	homo sapiens	hsa-mir-361-3p	3557
204	homo sapiens	hsa-mir-487b-3p	3536
205	homo sapiens	hsa-mir-3176-3p	3505
206	homo sapiens	hsa-mir-374a-5p	3419
207	homo sapiens	hsa-mir-4455-5p	3397
208	homo sapiens	hsa-mir-454-5p	3313
209	homo sapiens	hsa-mir-10a-5p	3285
210	homo sapiens	hsa-mir-937-3p	3267
211	homo sapiens	hsa-mir-320b-1-3p	3260
212	homo sapiens	hsa-mir-320b-2-3p	3181
213	homo sapiens	hsa-mir-4435-2-5p	3175
214	homo sapiens	hsa-mir-4435-1-5p	3170
215	homo sapiens	hsa-mir-18a-5p	3120
216	homo sapiens	hsa-mir-222-5p	3117
217	homo sapiens	hsa-mir-4485-3p	3078
218	homo sapiens	hsa-mir-1260a-5p	2977
219	homo sapiens	hsa-mir-450b-5p	2959
220	homo sapiens	hsa-mir-1468-5p	2952
221	homo sapiens	hsa-mir-374a-3p	2938
222	homo sapiens	hsa-let-7e-3p	2931
223	homo sapiens	hsa-mir-16-2-3p	2922
224	homo sapiens	hsa-mir-502-3p	2836
225	homo sapiens	hsa-mir-1226-3p	2834
226	homo sapiens	hsa-mir-17-3p	2808
227	homo sapiens	hsa-mir-4792-5p	2807
228	homo sapiens	hsa-mir-505-3p	2784
229	homo sapiens	hsa-mir-324-5p	2737
230	homo sapiens	hsa-mir-99a-3p	2617
231	homo sapiens	hsa-mir-18a-3p	2575
232	homo sapiens	hsa-mir-425-3p	2447
233	homo sapiens	hsa-mir-766-3p	2403
234	homo sapiens	hsa-mir-1276-5p	2397
235	homo sapiens	hsa-mir-132-3p	2392
236	homo sapiens	hsa-mir-1246-5p	2368
237	homo sapiens	hsa-mir-424-3p	2364
238	homo sapiens	hsa-mir-323a-3p	2364
239	homo sapiens	hsa-mir-19a-3p	2304
240	homo sapiens	hsa-mir-1275-5p	2286
241	homo sapiens	hsa-mir-330-3p	2285
242	homo sapiens	hsa-mir-675-5p	2239
243	homo sapiens	hsa-mir-375-3p	2223
244	homo sapiens	hsa-mir-191-3p	2220
245	homo sapiens	hsa-mir-331-3p	2195
246	homo sapiens	hsa-mir-532-3p	2167
247	homo sapiens	hsa-mir-378i-5p	2163
248	homo sapiens	hsa-mir-7975-3p	2129
249	homo sapiens	hsa-mir-582-5p	2109
250	homo sapiens	hsa-mir-378d-2-5p	2076
251	homo sapiens	hsa-mir-374b-5p	2067
252	homo sapiens	hsa-mir-664a-3p	2066
253	homo sapiens	hsa-let-7d-5p	2043
254	homo sapiens	hsa-mir-7-1-5p	2021
255	homo sapiens	hsa-mir-218-1-3p	2012
256	homo sapiens	hsa-mir-7-2-5p	1913
257	homo sapiens	hsa-mir-106a-5p	1911
258	homo sapiens	hsa-mir-214-5p	1887
259	homo sapiens	hsa-mir-424-5p	1883
260	homo sapiens	hsa-mir-30c-1-3p	1878
261	homo sapiens	hsa-mir-7-3-5p	1878
262	homo sapiens	hsa-mir-760-3p	1862
263	homo sapiens	hsa-mir-576-5p	1857
264	homo sapiens	hsa-mir-1260b-5p	1842
265	homo sapiens	hsa-mir-378a-5p	1817
266	homo sapiens	hsa-mir-641-5p	1813
267	homo sapiens	hsa-mir-25-5p	1801
268	homo sapiens	hsa-mir-501-5p	1792
269	homo sapiens	hsa-mir-6840-5p	1780
270	homo sapiens	hsa-mir-365b-3p	1727
271	homo sapiens	hsa-mir-365a-3p	1712
272	homo sapiens	hsa-mir-340-3p	1684
273	homo sapiens	hsa-mir-194-2-5p	1650
274	homo sapiens	hsa-mir-758-3p	1645
275	homo sapiens	hsa-mir-210-3p	1576
276	homo sapiens	hsa-mir-185-5p	1558
277	homo sapiens	hsa-mir-3677-3p	1518
278	homo sapiens	hsa-mir-488-3p	1505
279	homo sapiens	hsa-mir-3620-3p	1492
280	homo sapiens	hsa-mir-379-5p	1474
281	homo sapiens	hsa-mir-487a-3p	1460
282	homo sapiens	hsa-mir-503-5p	1459
283	homo sapiens	hsa-mir-708-5p	1451
284	homo sapiens	hsa-mir-382-5p	1449
285	homo sapiens	hsa-let-7a-1-3p	1383
286	homo sapiens	hsa-mir-193a-5p	1383
287	homo sapiens	hsa-let-7a-3-3p	1376
288	homo sapiens	hsa-mir-323b-3p	1368
289	homo sapiens	hsa-mir-30a-3p	1356
290	homo sapiens	hsa-mir-4521-5p	1329
291	homo sapiens	hsa-mir-500a-5p	1325
292	homo sapiens	hsa-mir-296-3p	1317
293	homo sapiens	hsa-mir-589-3p	1299
294	homo sapiens	hsa-mir-6807-3p	1297
295	homo sapiens	hsa-mir-4746-5p	1280
296	homo sapiens	hsa-mir-671-5p	1239
297	homo sapiens	hsa-mir-542-3p	1235
298	homo sapiens	hsa-mir-194-1-5p	1224
299	homo sapiens	hsa-mir-543-3p	1219
300	homo sapiens	hsa-mir-412-5p	1212
301	homo sapiens	hsa-mir-485-3p	1203
302	homo sapiens	hsa-mir-296-5p	1200
303	homo sapiens	hsa-mir-138-1-3p	1183
304	homo sapiens	hsa-mir-33b-3p	1162
305	homo sapiens	hsa-mir-378g-5p	1158
306	homo sapiens	hsa-mir-2467-5p	1156
307	homo sapiens	hsa-mir-887-5p	1149
308	homo sapiens	hsa-mir-1185-1-3p	1136
309	homo sapiens	hsa-mir-5094-5p	1106
310	homo sapiens	hsa-mir-654-5p	1095
311	homo sapiens	hsa-mir-145-5p	1090
312	homo sapiens	hsa-mir-2682-5p	1075
313	homo sapiens	hsa-mir-495-3p	1060
314	homo sapiens	hsa-mir-4286-5p	1057
315	homo sapiens	hsa-mir-1303-3p	1028
316	homo sapiens	hsa-mir-598-3p	1025
317	homo sapiens	hsa-mir-3605-3p	981
318	homo sapiens	hsa-mir-550a-2-5p	977
319	homo sapiens	hsa-mir-550a-1-5p	975
320	homo sapiens	hsa-mir-4677-3p	961
321	homo sapiens	hsa-mir-1270-5p	960
322	homo sapiens	hsa-mir-874-3p	953
323	homo sapiens	hsa-mir-1229-3p	945
324	homo sapiens	hsa-mir-4775-5p	934
325	homo sapiens	hsa-mir-326-3p	921
326	homo sapiens	hsa-mir-3909-3p	920
327	homo sapiens	hsa-mir-29c-3p	893
328	homo sapiens	hsa-mir-369-5p	890
329	homo sapiens	hsa-mir-675-3p	865
330	homo sapiens	hsa-mir-670-5p	851
331	homo sapiens	hsa-mir-4741-3p	837
332	homo sapiens	hsa-mir-152-3p	832
333	homo sapiens	hsa-mir-590-3p	829
334	homo sapiens	hsa-mir-551b-3p	821
335	homo sapiens	hsa-mir-548o-3p	821
336	homo sapiens	hsa-mir-548o-2-3p	819
337	homo sapiens	hsa-mir-3691-5p	802
338	homo sapiens	hsa-mir-188-5p	798
339	homo sapiens	hsa-mir-1254-1-5p	793
340	homo sapiens	hsa-mir-1254-2-5p	792
341	homo sapiens	hsa-mir-6798-3p	783
342	homo sapiens	hsa-mir-942-5p	777
343	homo sapiens	hsa-mir-92b-5p	773
344	homo sapiens	hsa-mir-767-5p	760
345	homo sapiens	hsa-mir-455-3p	730
346	homo sapiens	hsa-mir-92a-1-5p	724
347	homo sapiens	hsa-mir-3614-5p	719
348	homo sapiens	hsa-mir-411-3p	697
349	homo sapiens	hsa-mir-22-5p	694
350	homo sapiens	hsa-mir-548ah-3p	693
351	homo sapiens	hsa-mir-769-3p	692
352	homo sapiens	hsa-mir-96-5p	672
353	homo sapiens	hsa-mir-370-3p	670
354	homo sapiens	hsa-mir-215-5p	669
355	homo sapiens	hsa-mir-149-5p	661
356	homo sapiens	hsa-mir-328-3p	661
357	homo sapiens	hsa-mir-455-5p	657
358	homo sapiens	hsa-mir-1908-5p	656
359	homo sapiens	hsa-mir-320c-1-3p	655
360	homo sapiens	hsa-mir-1268a-5p	651
361	homo sapiens	hsa-mir-548e-3p	650
362	homo sapiens	hsa-mir-1285-1-3p	641
363	homo sapiens	hsa-mir-6850-3p	620
364	homo sapiens	hsa-mir-486-1-3p	617
365	homo sapiens	hsa-mir-299-3p	607
366	homo sapiens	hsa-mir-26b-3p	603
367	homo sapiens	hsa-mir-224-5p	601
368	homo sapiens	hsa-mir-374b-3p	580
369	homo sapiens	hsa-mir-6716-3p	561
370	homo sapiens	hsa-mir-5701-3-5p	559
371	homo sapiens	hsa-mir-5701-1-5p	558
372	homo sapiens	hsa-mir-5701-2-5p	558
373	homo sapiens	hsa-mir-940-3p	557
374	homo sapiens	hsa-mir-140-5p	555
375	homo sapiens	hsa-mir-188-3p	551
376	homo sapiens	hsa-mir-1197-3p	550
377	homo sapiens	hsa-let-7c-3p	545
378	homo sapiens	hsa-mir-204-5p	544
379	homo sapiens	hsa-mir-320c-2-3p	544
380	homo sapiens	hsa-mir-127-3p	537
381	homo sapiens	hsa-mir-450a-1-5p	533
382	homo sapiens	hsa-mir-450a-2-5p	526
383	homo sapiens	hsa-mir-1285-2-3p	526
384	homo sapiens	hsa-mir-708-3p	525
385	homo sapiens	hsa-mir-541-3p	522
386	homo sapiens	hsa-mir-369-3p	514
387	homo sapiens	hsa-mir-3187-3p	508
388	homo sapiens	hsa-mir-628-3p	507
389	homo sapiens	hsa-mir-181b-1-3p	503
390	homo sapiens	hsa-mir-4510-5p	502
391	homo sapiens	hsa-mir-2277-5p	497
392	homo sapiens	hsa-mir-376c-3p	496
393	homo sapiens	hsa-mir-496-3p	493
394	homo sapiens	hsa-mir-636-3p	491
395	homo sapiens	hsa-mir-539-3p	489
396	homo sapiens	hsa-mir-26a-2-3p	482
397	homo sapiens	hsa-mir-502-5p	471
398	homo sapiens	hsa-mir-3938-3p	470
399	homo sapiens	hsa-mir-4515-5p	468
400	homo sapiens	hsa-mir-550a-3-3p	468
401	homo sapiens	hsa-mir-550a-1-3p	467
402	homo sapiens	hsa-mir-1273g-3p	466
403	homo sapiens	hsa-mir-550a-2-3p	465
404	homo sapiens	hsa-mir-486-2-3p	457
405	homo sapiens	hsa-mir-150-3p	457
406	homo sapiens	hsa-mir-33b-5p	456
407	homo sapiens	hsa-mir-485-5p	443
408	homo sapiens	hsa-mir-135a-1-5p	433
409	homo sapiens	hsa-mir-135a-2-5p	433
410	homo sapiens	hsa-mir-27b-5p	427
411	homo sapiens	hsa-mir-331-5p	426
412	homo sapiens	hsa-mir-146b-3p	425
413	homo sapiens	hsa-mir-380-3p	424
414	homo sapiens	hsa-mir-6747-3p	421
415	homo sapiens	hsa-mir-301a-5p	418
416	homo sapiens	hsa-mir-1226-5p	418
417	homo sapiens	hsa-mir-30b-3p	417
418	homo sapiens	hsa-mir-29b-1-5p	409
419	homo sapiens	hsa-mir-659-5p	408
420	homo sapiens	hsa-mir-3200-3p	408
421	homo sapiens	hsa-mir-183-3p	405
422	homo sapiens	hsa-mir-548f-1-3p	401
423	homo sapiens	hsa-mir-4461-3p	400
424	homo sapiens	hsa-mir-541-5p	389
425	homo sapiens	hsa-mir-29b-2-3p	389
426	homo sapiens	hsa-mir-5096-5p	388
427	homo sapiens	hsa-mir-29b-1-3p	380
428	homo sapiens	hsa-mir-744-3p	376
429	homo sapiens	hsa-mir-1908-3p	375
430	homo sapiens	hsa-mir-1915-5p	374
431	homo sapiens	hsa-mir-6850-5p	373
432	homo sapiens	hsa-mir-342-5p	372
433	homo sapiens	hsa-mir-379-3p	366
434	homo sapiens	hsa-mir-877-3p	363
435	homo sapiens	hsa-mir-3605-5p	361
436	homo sapiens	hsa-mir-4517-5p	354
437	homo sapiens	hsa-mir-1304-5p	350
438	homo sapiens	hsa-mir-668-3p	348
439	homo sapiens	hsa-mir-185-3p	346
440	homo sapiens	hsa-mir-3939-3p	342
441	homo sapiens	hsa-mir-1185-2-3p	341
442	homo sapiens	hsa-mir-619-5p	337
443	homo sapiens	hsa-mir-494-3p	337
444	homo sapiens	hsa-mir-4284-5p	336
445	homo sapiens	hsa-mir-184-3p	336
446	homo sapiens	hsa-mir-628-5p	332
447	homo sapiens	hsa-mir-335-5p	330
448	homo sapiens	hsa-mir-4758-3p	326
449	homo sapiens	hsa-mir-625-3p	315
450	homo sapiens	hsa-mir-3607-3p	313
451	homo sapiens	hsa-let-7d-3p	312
452	homo sapiens	hsa-mir-548d-2-5p	312
453	homo sapiens	hsa-let-7b-3p	311
454	homo sapiens	hsa-mir-539-5p	304
455	homo sapiens	hsa-mir-145-3p	303
456	homo sapiens	hsa-mir-153-2-3p	297
457	homo sapiens	hsa-mir-219a-1-3p	296
458	homo sapiens	hsa-mir-153-1-3p	292
459	homo sapiens	hsa-mir-488-5p	289
460	homo sapiens	hsa-mir-7704-5p	289
461	homo sapiens	hsa-mir-551b-5p	281
462	homo sapiens	hsa-mir-3679-5p	278
463	homo sapiens	hsa-mir-338-3p	277
464	homo sapiens	hsa-mir-943-3p	276
465	homo sapiens	hsa-mir-629-3p	273
466	homo sapiens	hsa-mir-129-1-3p	268
467	homo sapiens	hsa-mir-6765-3p	267
468	homo sapiens	hsa-mir-34a-5p	265
469	homo sapiens	hsa-mir-3661-5p	265
470	homo sapiens	hsa-mir-32-3p	265
471	homo sapiens	hsa-mir-497-5p	263
472	homo sapiens	hsa-mir-3161-5p	259
473	homo sapiens	hsa-mir-1306-5p	257
474	homo sapiens	hsa-mir-664a-5p	256
475	homo sapiens	hsa-mir-3928-3p	254
476	homo sapiens	hsa-mir-7-1-3p	253
477	homo sapiens	hsa-mir-625-5p	248
478	homo sapiens	hsa-mir-320d-2-3p	247
479	homo sapiens	hsa-mir-320d-1-3p	244
480	homo sapiens	hsa-mir-656-3p	239
481	homo sapiens	hsa-let-7f-2-3p	238
482	homo sapiens	hsa-mir-6777-3p	238
483	homo sapiens	hsa-mir-3145-3p	232
484	homo sapiens	hsa-mir-299-5p	231
485	homo sapiens	hsa-mir-2110-5p	230
486	homo sapiens	hsa-mir-548d-1-5p	229
487	homo sapiens	hsa-mir-3158-1-3p	229
488	homo sapiens	hsa-mir-151b-3p	229
489	homo sapiens	hsa-mir-377-5p	227
490	homo sapiens	hsa-mir-3940-3p	225
491	homo sapiens	hsa-mir-382-3p	224
492	homo sapiens	hsa-mir-3158-2-3p	224
493	homo sapiens	hsa-mir-548e-5p	223
494	homo sapiens	hsa-mir-573-5p	222
495	homo sapiens	hsa-mir-6886-5p	220
496	homo sapiens	hsa-mir-7976-5p	214
497	homo sapiens	hsa-mir-6837-3p	214
498	homo sapiens	hsa-mir-376a-2-3p	214
499	homo sapiens	hsa-mir-4482-3p	214
500	homo sapiens	hsa-mir-376a-1-3p	212
501	homo sapiens	hsa-mir-1227-3p	212
502	homo sapiens	hsa-mir-4745-3p	209
503	homo sapiens	hsa-mir-377-3p	209
504	homo sapiens	hsa-mir-1292-5p	207
505	homo sapiens	hsa-mir-6741-3p	207
506	homo sapiens	hsa-mir-576-3p	202
507	homo sapiens	hsa-mir-212-5p	202
508	homo sapiens	hsa-mir-6775-3p	202
509	homo sapiens	hsa-mir-449c-5p	201
510	homo sapiens	hsa-mir-301b-5p	199
511	homo sapiens	hsa-mir-1273d-5p	198
512	homo sapiens	hsa-mir-3188-3p	198
513	homo sapiens	hsa-mir-6812-3p	197
514	homo sapiens	hsa-mir-376b-3p	197
515	homo sapiens	hsa-mir-505-5p	196
516	homo sapiens	hsa-mir-378f-3p	194
517	homo sapiens	hsa-mir-6857-3p	193
518	homo sapiens	hsa-mir-4449-3p	191
519	homo sapiens	hsa-mir-98-3p	190
520	homo sapiens	hsa-mir-3139-5p	190
521	homo sapiens	hsa-mir-1305-3p	188
522	homo sapiens	hsa-mir-1910-5p	187
523	homo sapiens	hsa-mir-6847-5p	187
524	homo sapiens	hsa-mir-195-5p	185
525	homo sapiens	hsa-mir-664b-3p	185
526	homo sapiens	hsa-mir-4767-5p	184
527	homo sapiens	hsa-mir-4786-5p	184
528	homo sapiens	hsa-mir-212-3p	183
529	homo sapiens	hsa-mir-132-5p	183
530	homo sapiens	hsa-mir-939-5p	181
531	homo sapiens	hsa-mir-3074-5p	181
532	homo sapiens	hsa-mir-1306-3p	175
533	homo sapiens	hsa-let-7a-2-3p	174
534	homo sapiens	hsa-mir-616-5p	172
535	homo sapiens	hsa-mir-3127-5p	172
536	homo sapiens	hsa-mir-3912-3p	170
537	homo sapiens	hsa-mir-3135b-5p	168
538	homo sapiens	hsa-mir-4697-3p	168
539	homo sapiens	hsa-mir-1251-5p	167
540	homo sapiens	hsa-mir-6732-3p	166
541	homo sapiens	hsa-mir-20a-3p	165
542	homo sapiens	hsa-mir-7705-5p	165
543	homo sapiens	hsa-mir-3180-4-5p	164
544	homo sapiens	hsa-mir-3929-3p	163
545	homo sapiens	hsa-mir-664b-5p	161
546	homo sapiens	hsa-mir-3620-5p	160
547	homo sapiens	hsa-mir-6824-3p	160
548	homo sapiens	hsa-mir-3180-5-5p	159
549	homo sapiens	hsa-mir-6516-5p	159
550	homo sapiens	hsa-mir-452-5p	156
551	homo sapiens	hsa-mir-3193-5p	155
552	homo sapiens	hsa-mir-6769b-3p	153
553	homo sapiens	hsa-mir-643-3p	152
554	homo sapiens	hsa-mir-1249-3p	152
555	homo sapiens	hsa-mir-6514-5p	151
556	homo sapiens	hsa-mir-1237-3p	151
557	homo sapiens	hsa-mir-3074-3p	150
558	homo sapiens	hsa-mir-542-5p	150
559	homo sapiens	hsa-mir-29c-5p	148
560	homo sapiens	hsa-mir-196a-2-5p	145
561	homo sapiens	hsa-mir-2355-5p	145
562	homo sapiens	hsa-mir-7641-1-5p	145
563	homo sapiens	hsa-mir-548ah-5p	144
564	homo sapiens	hsa-mir-1255a-5p	143
565	homo sapiens	hsa-mir-409-5p	139
566	homo sapiens	hsa-mir-103a-2-5p	135
567	homo sapiens	hsa-mir-95-3p	135
568	homo sapiens	hsa-mir-1228-3p	133
569	homo sapiens	hsa-mir-210-5p	132
570	homo sapiens	hsa-mir-652-5p	132
571	homo sapiens	hsa-mir-6866-5p	132
572	homo sapiens	hsa-mir-4742-3p	131
573	homo sapiens	hsa-mir-1285-1-5p	130
574	homo sapiens	hsa-mir-597-3p	130
575	homo sapiens	hsa-mir-6753-3p	130
576	homo sapiens	hsa-mir-4738-3p	129
577	homo sapiens	hsa-mir-6784-3p	129
578	homo sapiens	hsa-mir-3612-5p	128
579	homo sapiens	hsa-mir-365a-5p	127
580	homo sapiens	hsa-mir-1343-3p	127
581	homo sapiens	hsa-mir-548s-3p	127
582	homo sapiens	hsa-mir-5000-3p	127
583	homo sapiens	hsa-mir-6836-5p	126
584	homo sapiens	hsa-mir-4473-3p	126
585	homo sapiens	hsa-mir-3182-5p	125
586	homo sapiens	hsa-mir-3177-3p	125
587	homo sapiens	hsa-mir-6800-3p	125
588	homo sapiens	hsa-mir-3154-3p	125
589	homo sapiens	hsa-mir-6501-5p	124
590	homo sapiens	hsa-mir-5587-3p	123
591	homo sapiens	hsa-mir-422a-5p	122
592	homo sapiens	hsa-mir-6895-3p	122
593	homo sapiens	hsa-mir-6723-5p	119
594	homo sapiens	hsa-mir-32-5p	118
595	homo sapiens	hsa-mir-3687-2-3p	118
596	homo sapiens	hsa-mir-548f-2-3p	117
597	homo sapiens	hsa-mir-548f-3-3p	117
598	homo sapiens	hsa-mir-3687-1-3p	117
599	homo sapiens	hsa-mir-190b-5p	116
600	homo sapiens	hsa-mir-6786-3p	115
601	homo sapiens	hsa-mir-152-5p	114
602	homo sapiens	hsa-mir-6783-3p	114
603	homo sapiens	hsa-mir-6511a-4-3p	114
604	homo sapiens	hsa-mir-449a-5p	113
605	homo sapiens	hsa-mir-548b-5p	113
606	homo sapiens	hsa-mir-1271-5p	113
607	homo sapiens	hsa-mir-548ay-5p	113
608	homo sapiens	hsa-mir-6511a-1-3p	113
609	homo sapiens	hsa-mir-6511a-3-3p	113
610	homo sapiens	hsa-mir-6737-3p	113
611	homo sapiens	hsa-mir-3681-5p	112
612	homo sapiens	hsa-mir-6734-5p	112
613	homo sapiens	hsa-mir-6858-3p	112
614	homo sapiens	hsa-mir-627-3p	112
615	homo sapiens	hsa-mir-6511a-2-3p	111
616	homo sapiens	hsa-mir-365b-5p	110
617	homo sapiens	hsa-mir-6820-5p	110
618	homo sapiens	hsa-mir-5699-3p	110
619	homo sapiens	hsa-mir-6819-3p	110
620	homo sapiens	hsa-mir-4638-3p	109
621	homo sapiens	hsa-mir-1234-3p	106
622	homo sapiens	hsa-mir-3609-3p	106
623	homo sapiens	hsa-mir-1185-2-5p	105
624	homo sapiens	hsa-mir-6511b-1-3p	105
625	homo sapiens	hsa-mir-193a-3p	103
626	homo sapiens	hsa-mir-605-5p	103
627	homo sapiens	hsa-mir-500b-5p	103
628	homo sapiens	hsa-mir-329-1-3p	103
629	homo sapiens	hsa-mir-26a-1-3p	102
630	homo sapiens	hsa-mir-1185-1-5p	102
631	homo sapiens	hsa-mir-6511b-2-3p	102
632	homo sapiens	hsa-mir-1909-3p	101
633	homo sapiens	hsa-mir-329-2-3p	101
634	homo sapiens	hsa-mir-137-3p	101
635	homo sapiens	hsa-mir-6511b-1-5p	100
636	homo sapiens	hsa-mir-6797-3p	100
637	homo sapiens	hsa-mir-6500-3p	100
638	homo sapiens	hsa-mir-561-3p	99
639	homo sapiens	hsa-mir-29a-5p	99
640	homo sapiens	hsa-mir-6511b-2-5p	98
641	homo sapiens	hsa-mir-4728-3p	98
642	homo sapiens	hsa-mir-3960-3p	98
643	homo sapiens	hsa-mir-6728-5p	96
644	homo sapiens	hsa-mir-1909-5p	95
645	homo sapiens	hsa-mir-500b-3p	94
646	homo sapiens	hsa-mir-370-5p	94
647	homo sapiens	hsa-mir-3911-5p	94
648	homo sapiens	hsa-mir-197-5p	93
649	homo sapiens	hsa-mir-545-5p	93
650	homo sapiens	hsa-mir-651-5p	93
651	homo sapiens	hsa-mir-6768-5p	93
652	homo sapiens	hsa-mir-933-3p	93
653	homo sapiens	hsa-mir-378b-3p	93
654	homo sapiens	hsa-mir-33a-5p	92
655	homo sapiens	hsa-mir-3144-3p	91
656	homo sapiens	hsa-mir-7114-3p	90
657	homo sapiens	hsa-mir-9-2-3p	86
658	homo sapiens	hsa-mir-9-3-3p	86
659	homo sapiens	hsa-mir-548ae-2-5p	86
660	homo sapiens	hsa-mir-4798-5p	86
661	homo sapiens	hsa-mir-4781-3p	86
662	homo sapiens	hsa-mir-1268b-5p	85
663	homo sapiens	hsa-mir-548an-5p	84
664	homo sapiens	hsa-mir-5100-3p	84
665	homo sapiens	hsa-mir-6877-3p	83
666	homo sapiens	hsa-mir-615-3p	83
667	homo sapiens	hsa-mir-1261-5p	82
668	homo sapiens	hsa-mir-3145-5p	81
669	homo sapiens	hsa-mir-6825-5p	81
670	homo sapiens	hsa-mir-6852-5p	81
671	homo sapiens	hsa-mir-3684-3p	81
672	homo sapiens	hsa-mir-548av-3p	81
673	homo sapiens	hsa-mir-660-3p	80
674	homo sapiens	hsa-mir-9-1-3p	80
675	homo sapiens	hsa-mir-1292-3p	80
676	homo sapiens	hsa-mir-105-1-5p	79
677	homo sapiens	hsa-mir-142-5p	79
678	homo sapiens	hsa-mir-655-3p	79
679	homo sapiens	hsa-mir-5690-5p	78
680	homo sapiens	hsa-mir-4479-3p	78
681	homo sapiens	hsa-mir-196a-1-5p	77
682	homo sapiens	hsa-mir-20b-5p	77
683	homo sapiens	hsa-mir-3174-5p	77
684	homo sapiens	hsa-mir-548w-5p	77
685	homo sapiens	hsa-mir-4737-5p	77
686	homo sapiens	hsa-mir-1290-3p	77
687	homo sapiens	hsa-mir-193b-5p	76
688	homo sapiens	hsa-mir-6770-3-3p	76
689	homo sapiens	hsa-mir-3140-3p	76
690	homo sapiens	hsa-mir-5581-3p	76
691	homo sapiens	hsa-mir-2682-3p	75
692	homo sapiens	hsa-mir-3168-5p	75
693	homo sapiens	hsa-mir-7108-3p	75
694	homo sapiens	hsa-mir-6770-2-3p	75
695	homo sapiens	hsa-mir-6742-3p	75
696	homo sapiens	hsa-mir-143-5p	74
697	homo sapiens	hsa-mir-30c-2-3p	73
698	homo sapiens	hsa-mir-1915-3p	73
699	homo sapiens	hsa-mir-376a-1-5p	73
700	homo sapiens	hsa-mir-374c-5p	73
701	homo sapiens	hsa-mir-6724-4-5p	73
702	homo sapiens	hsa-mir-6817-3p	73
703	homo sapiens	hsa-mir-939-3p	72
704	homo sapiens	hsa-mir-874-5p	72
705	homo sapiens	hsa-mir-181b-2-3p	71
706	homo sapiens	hsa-mir-3130-2-5p	71
707	homo sapiens	hsa-mir-6805-3p	71
708	homo sapiens	hsa-mir-4664-3p	71
709	homo sapiens	hsa-mir-503-3p	70
710	homo sapiens	hsa-mir-891a-5p	70
711	homo sapiens	hsa-mir-6724-1-5p	70
712	homo sapiens	hsa-mir-6724-3-5p	70
713	homo sapiens	hsa-mir-4484-3p	70
714	homo sapiens	hsa-mir-105-2-5p	69
715	homo sapiens	hsa-mir-153-2-5p	69
716	homo sapiens	hsa-mir-1273e-5p	69
717	homo sapiens	hsa-mir-4485-5p	69
718	homo sapiens	hsa-mir-6840-3p	68
719	homo sapiens	hsa-mir-3130-1-5p	68
720	homo sapiens	hsa-mir-6858-5p	68
721	homo sapiens	hsa-mir-6724-2-5p	68
722	homo sapiens	hsa-mir-1914-5p	67
723	homo sapiens	hsa-mir-6770-1-3p	67
724	homo sapiens	hsa-mir-7854-3p	67
725	homo sapiens	hsa-mir-3127-3p	65
726	homo sapiens	hsa-mir-548ad-5p	64
727	homo sapiens	hsa-mir-378h-5p	64
728	homo sapiens	hsa-mir-4466-5p	64
729	homo sapiens	hsa-mir-4721-3p	64
730	homo sapiens	hsa-mir-2277-3p	63
731	homo sapiens	hsa-mir-4804-5p	63
732	homo sapiens	hsa-mir-6505-5p	63
733	homo sapiens	hsa-mir-6842-3p	63
734	homo sapiens	hsa-mir-19b-1-5p	62
735	homo sapiens	hsa-mir-3115-5p	62
736	homo sapiens	hsa-mir-3662-3p	62
737	homo sapiens	hsa-mir-548ag-2-5p	61
738	homo sapiens	hsa-mir-5684-5p	61
739	homo sapiens	hsa-mir-6749-3p	61
740	homo sapiens	hsa-mir-6803-3p	61
741	homo sapiens	hsa-mir-1236-3p	60
742	homo sapiens	hsa-mir-154-5p	59
743	homo sapiens	hsa-mir-3613-5p	59
744	homo sapiens	hsa-mir-195-3p	58
745	homo sapiens	hsa-mir-3159-5p	58
746	homo sapiens	hsa-mir-548h-5-5p	58
747	homo sapiens	hsa-mir-6763-3p	58
748	homo sapiens	hsa-mir-6853-3p	58
749	homo sapiens	hsa-mir-6868-3p	58
750	homo sapiens	hsa-let-7g-3p	57
751	homo sapiens	hsa-mir-33a-3p	57
752	homo sapiens	hsa-mir-937-5p	57
753	homo sapiens	hsa-mir-6879-3p	56
754	homo sapiens	hsa-mir-504-5p	55
755	homo sapiens	hsa-mir-548h-2-5p	55
756	homo sapiens	hsa-mir-548au-5p	55
757	homo sapiens	hsa-mir-6818-5p	55
758	homo sapiens	hsa-mir-6794-3p	55
759	homo sapiens	hsa-mir-548h-3-5p	54
760	homo sapiens	hsa-mir-548h-4-5p	54
761	homo sapiens	hsa-mir-6894-3p	54
762	homo sapiens	hsa-mir-6776-3p	54
763	homo sapiens	hsa-mir-196b-5p	53
764	homo sapiens	hsa-mir-548h-1-5p	53
765	homo sapiens	hsa-mir-6806-3p	53
766	homo sapiens	hsa-mir-6739-3p	53
767	homo sapiens	hsa-mir-3613-3p	52
768	homo sapiens	hsa-mir-34c-5p	52
769	homo sapiens	hsa-mir-5699-5p	52
770	homo sapiens	hsa-mir-3157-3p	52
771	homo sapiens	hsa-mir-5001-3p	52
772	homo sapiens	hsa-mir-548l-5p	51
773	homo sapiens	hsa-mir-7111-5p	51
774	homo sapiens	hsa-mir-1298-5p	50
775	homo sapiens	hsa-mir-889-5p	50
776	homo sapiens	hsa-mir-7111-3p	49
777	homo sapiens	hsa-mir-7112-3p	49
778	homo sapiens	hsa-mir-548al-3p	49
779	homo sapiens	hsa-mir-3619-5p	48
780	homo sapiens	hsa-mir-548aq-3p	48
781	homo sapiens	hsa-mir-766-5p	47
782	homo sapiens	hsa-mir-6845-5p	47
783	homo sapiens	hsa-mir-6802-3p	47
784	homo sapiens	hsa-mir-1913-3p	47
785	homo sapiens	hsa-mir-4523-5p	46
786	homo sapiens	hsa-mir-6733-5p	46
787	homo sapiens	hsa-mir-6859-3-5p	46
788	homo sapiens	hsa-mir-6859-4-5p	46
789	homo sapiens	hsa-mir-1287-5p	45
790	homo sapiens	hsa-mir-1272-5p	45
791	homo sapiens	hsa-mir-3157-5p	45
792	homo sapiens	hsa-mir-5004-5p	45
793	homo sapiens	hsa-mir-7106-5p	45
794	homo sapiens	hsa-mir-556-3p	45
795	homo sapiens	hsa-mir-4421-3p	45
796	homo sapiens	hsa-mir-653-5p	44
797	homo sapiens	hsa-mir-4687-5p	44
798	homo sapiens	hsa-mir-4726-5p	44
799	homo sapiens	hsa-mir-4762-5p	44
800	homo sapiens	hsa-mir-4690-3p	44
801	homo sapiens	hsa-mir-3150a-5p	43
802	homo sapiens	hsa-mir-6783-5p	43
803	homo sapiens	hsa-mir-4802-3p	43
804	homo sapiens	hsa-mir-338-5p	42
805	homo sapiens	hsa-mir-548j-5p	42
806	homo sapiens	hsa-mir-6515-5p	42
807	homo sapiens	hsa-mir-6735-5p	42
808	homo sapiens	hsa-mir-154-3p	41
809	homo sapiens	hsa-mir-4723-5p	41
810	homo sapiens	hsa-mir-4750-5p	41
811	homo sapiens	hsa-mir-219b-3p	41
812	homo sapiens	hsa-mir-6758-3p	41
813	homo sapiens	hsa-mir-489-3p	41
814	homo sapiens	hsa-mir-4469-3p	41
815	homo sapiens	hsa-mir-6844-3p	41
816	homo sapiens	hsa-mir-194-2-3p	40
817	homo sapiens	hsa-mir-4661-5p	40
818	homo sapiens	hsa-mir-5001-5p	40
819	homo sapiens	hsa-mir-5091-5p	40
820	homo sapiens	hsa-mir-6859-1-5p	40
821	homo sapiens	hsa-mir-6859-2-5p	40
822	homo sapiens	hsa-mir-4475-3p	40
823	homo sapiens	hsa-mir-5579-3p	40
824	homo sapiens	hsa-mir-627-5p	39
825	homo sapiens	hsa-mir-758-5p	39
826	homo sapiens	hsa-mir-1293-5p	39
827	homo sapiens	hsa-mir-4791-5p	39
828	homo sapiens	hsa-mir-5585-3p	39
829	homo sapiens	hsa-mir-1972-1-3p	39
830	homo sapiens	hsa-mir-1291-5p	38
831	homo sapiens	hsa-mir-4511-5p	38
832	homo sapiens	hsa-mir-6777-5p	38
833	homo sapiens	hsa-mir-6895-5p	38
834	homo sapiens	hsa-mir-1273h-5p	38
835	homo sapiens	hsa-mir-3691-3p	37
836	homo sapiens	hsa-mir-6505-3p	37
837	homo sapiens	hsa-mir-6733-3p	37
838	homo sapiens	hsa-mir-4645-5p	37
839	homo sapiens	hsa-mir-5009-5p	37
840	homo sapiens	hsa-mir-5090-5p	37
841	homo sapiens	hsa-mir-216a-3p	37
842	homo sapiens	hsa-mir-5582-3p	37
843	homo sapiens	hsa-mir-4755-3p	36
844	homo sapiens	hsa-mir-6787-3p	36
845	homo sapiens	hsa-mir-1972-2-3p	36
846	homo sapiens	hsa-mir-4522-3p	36
847	homo sapiens	hsa-mir-6516-3p	35
848	homo sapiens	hsa-mir-6735-3p	35
849	homo sapiens	hsa-mir-4654-5p	35
850	homo sapiens	hsa-mir-6764-3p	35
851	homo sapiens	hsa-mir-7703-3p	35
852	homo sapiens	hsa-mir-186-3p	34
853	homo sapiens	hsa-mir-412-3p	34
854	homo sapiens	hsa-mir-548h-4-3p	34
855	homo sapiens	hsa-mir-4743-5p	34
856	homo sapiens	hsa-mir-7107-3p	34
857	homo sapiens	hsa-mir-4685-3p	34
858	homo sapiens	hsa-mir-4793-3p	34
859	homo sapiens	hsa-mir-4690-5p	33
860	homo sapiens	hsa-mir-5095-5p	33
861	homo sapiens	hsa-mir-6511a-1-5p	33
862	homo sapiens	hsa-mir-6892-5p	33
863	homo sapiens	hsa-mir-5006-3p	33
864	homo sapiens	hsa-mir-3129-3p	33
865	homo sapiens	hsa-mir-1296-3p	32
866	homo sapiens	hsa-mir-6882-5p	32
867	homo sapiens	hsa-mir-6810-3p	32
868	homo sapiens	hsa-mir-6793-3p	32
869	homo sapiens	hsa-mir-6873-3p	32
870	homo sapiens	hsa-mir-6790-3p	32
871	homo sapiens	hsa-mir-1245a-3p	32
872	homo sapiens	hsa-mir-4323-3p	32
873	homo sapiens	hsa-mir-6791-3p	32
874	homo sapiens	hsa-mir-6801-3p	32
875	homo sapiens	hsa-mir-134-3p	31
876	homo sapiens	hsa-mir-3177-5p	31
877	homo sapiens	hsa-mir-3064-5p	31
878	homo sapiens	hsa-mir-5088-5p	31
879	homo sapiens	hsa-mir-6511a-4-5p	31
880	homo sapiens	hsa-mir-548z-3p	31
881	homo sapiens	hsa-mir-4688-3p	31
882	homo sapiens	hsa-mir-362-3p	30
883	homo sapiens	hsa-mir-29b-2-5p	30
884	homo sapiens	hsa-mir-487a-5p	30
885	homo sapiens	hsa-mir-590-5p	30
886	homo sapiens	hsa-mir-548c-5p	30
887	homo sapiens	hsa-mir-548q-5p	30
888	homo sapiens	hsa-mir-3163-5p	30
889	homo sapiens	hsa-mir-4689-5p	30
890	homo sapiens	hsa-mir-5002-5p	30
891	homo sapiens	hsa-mir-6807-5p	30
892	homo sapiens	hsa-mir-6804-3p	30
893	homo sapiens	hsa-mir-4717-3p	30
894	homo sapiens	hsa-mir-5004-3p	29
895	homo sapiens	hsa-mir-548o-2-5p	29
896	homo sapiens	hsa-mir-6721-5p	29
897	homo sapiens	hsa-mir-7641-2-5p	29
898	homo sapiens	hsa-mir-200c-3p	29
899	homo sapiens	hsa-mir-4474-3p	29
900	homo sapiens	hsa-mir-6501-3p	28
901	homo sapiens	hsa-mir-6728-3p	28
902	homo sapiens	hsa-mir-1262-5p	28
903	homo sapiens	hsa-mir-4706-5p	28
904	homo sapiens	hsa-mir-6751-5p	28
905	homo sapiens	hsa-mir-6782-5p	28
906	homo sapiens	hsa-mir-6511a-2-5p	28
907	homo sapiens	hsa-mir-642a-3p	28
908	homo sapiens	hsa-mir-6862-2-3p	28
909	homo sapiens	hsa-mir-6743-3p	28
910	homo sapiens	hsa-mir-5193-3p	28
911	homo sapiens	hsa-mir-181d-3p	27
912	homo sapiens	hsa-mir-139-5p	27
913	homo sapiens	hsa-mir-3184-5p	27
914	homo sapiens	hsa-mir-4443-5p	27
915	homo sapiens	hsa-mir-548am-5p	27
916	homo sapiens	hsa-mir-4749-5p	27
917	homo sapiens	hsa-mir-6810-5p	27
918	homo sapiens	hsa-mir-580-3p	27
919	homo sapiens	hsa-mir-1286-3p	27
920	homo sapiens	hsa-mir-1322-3p	27
921	homo sapiens	hsa-mir-6870-3p	27
922	homo sapiens	hsa-mir-548am-3p	26
923	homo sapiens	hsa-mir-449b-5p	26
924	homo sapiens	hsa-mir-1224-5p	26
925	homo sapiens	hsa-mir-3141-5p	26
926	homo sapiens	hsa-mir-4498-5p	26
927	homo sapiens	hsa-mir-4648-5p	26
928	homo sapiens	hsa-mir-4740-5p	26
929	homo sapiens	hsa-mir-4742-5p	26
930	homo sapiens	hsa-mir-6780a-5p	26
931	homo sapiens	hsa-mir-7108-5p	26
932	homo sapiens	hsa-mir-4787-3p	26
933	homo sapiens	hsa-mir-4785-3p	26
934	homo sapiens	hsa-mir-6782-3p	25
935	homo sapiens	hsa-mir-24-1-5p	25
936	homo sapiens	hsa-mir-556-5p	25
937	homo sapiens	hsa-mir-6087-5p	25
938	homo sapiens	hsa-mir-6765-5p	25
939	homo sapiens	hsa-mir-7113-5p	25
940	homo sapiens	hsa-mir-8072-5p	25
941	homo sapiens	hsa-mir-491-3p	25
942	homo sapiens	hsa-mir-4446-3p	25
943	homo sapiens	hsa-mir-323a-5p	24
944	homo sapiens	hsa-mir-499a-5p	24
945	homo sapiens	hsa-mir-1277-5p	24
946	homo sapiens	hsa-mir-3144-5p	24
947	homo sapiens	hsa-mir-3187-5p	24
948	homo sapiens	hsa-mir-3913-2-5p	24
949	homo sapiens	hsa-mir-5696-5p	24
950	homo sapiens	hsa-mir-6862-1-5p	24
951	homo sapiens	hsa-mir-6862-1-3p	24
952	homo sapiens	hsa-mir-147b-3p	24
953	homo sapiens	hsa-mir-6883-3p	24
954	homo sapiens	hsa-mir-6866-3p	23
955	homo sapiens	hsa-mir-217-5p	23
956	homo sapiens	hsa-mir-642a-5p	23
957	homo sapiens	hsa-mir-3173-5p	23
958	homo sapiens	hsa-mir-3178-5p	23
959	homo sapiens	hsa-mir-3913-1-5p	23
960	homo sapiens	hsa-mir-4660-5p	23
961	homo sapiens	hsa-mir-4677-5p	23
962	homo sapiens	hsa-mir-6884-5p	23
963	homo sapiens	hsa-mir-6511a-3-5p	23
964	homo sapiens	hsa-mir-6513-3p	23
965	homo sapiens	hsa-mir-3190-3p	23
966	homo sapiens	hsa-mir-3651-3p	23
967	homo sapiens	hsa-mir-3917-3p	23
968	homo sapiens	hsa-mir-3064-3p	22
969	homo sapiens	hsa-mir-494-5p	22
970	homo sapiens	hsa-mir-487b-5p	22
971	homo sapiens	hsa-mir-624-5p	22
972	homo sapiens	hsa-mir-548t-5p	22
973	homo sapiens	hsa-mir-3196-5p	22
974	homo sapiens	hsa-mir-3667-5p	22
975	homo sapiens	hsa-mir-4508-5p	22
976	homo sapiens	hsa-mir-6865-5p	22
977	homo sapiens	hsa-mir-5189-3p	22
978	homo sapiens	hsa-mir-3944-3p	22
979	homo sapiens	hsa-mir-3155a-3p	22
980	homo sapiens	hsa-mir-4448-3p	22
981	homo sapiens	hsa-mir-4470-3p	22
982	homo sapiens	hsa-mir-4529-3p	22
983	homo sapiens	hsa-mir-6836-3p	21
984	homo sapiens	hsa-mir-584-5p	21
985	homo sapiens	hsa-mir-663a-5p	21
986	homo sapiens	hsa-mir-5585-5p	21
987	homo sapiens	hsa-mir-4797-3p	21
988	homo sapiens	hsa-mir-4659a-3p	21
989	homo sapiens	hsa-mir-1538-3p	21
990	homo sapiens	hsa-mir-548v-3p	21
991	homo sapiens	hsa-mir-4691-3p	21
992	homo sapiens	hsa-mir-4725-3p	21
993	homo sapiens	hsa-mir-6762-3p	21
994	homo sapiens	hsa-mir-6849-3p	21
995	homo sapiens	hsa-mir-16-1-3p	20
996	homo sapiens	hsa-mir-6886-3p	20
997	homo sapiens	hsa-mir-6514-3p	20
998	homo sapiens	hsa-mir-6515-3p	20
999	homo sapiens	hsa-mir-5088-3p	20
1000	homo sapiens	hsa-mir-4749-3p	20
1001	homo sapiens	hsa-mir-493-5p	20
1002	homo sapiens	hsa-mir-548aq-5p	20
1003	homo sapiens	hsa-mir-6789-5p	20
1004	homo sapiens	hsa-mir-6804-5p	20
1005	homo sapiens	hsa-mir-6890-5p	20
1006	homo sapiens	hsa-mir-6890-3p	20
1007	homo sapiens	hsa-mir-6750-3p	20
1008	homo sapiens	hsa-mir-4646-3p	20
1009	homo sapiens	hsa-mir-6888-3p	20
1010	homo sapiens	hsa-mir-5011-3p	20
1011	homo sapiens	hsa-mir-935-3p	20
1012	homo sapiens	hsa-mir-1233-1-3p	20
1013	homo sapiens	hsa-mir-1269a-3p	20
1014	homo sapiens	hsa-mir-3688-1-3p	20
1015	homo sapiens	hsa-mir-4734-3p	20
1016	homo sapiens	hsa-mir-6726-3p	20
1017	homo sapiens	hsa-let-7f-1-3p	19
1018	homo sapiens	hsa-mir-548ay-3p	19
1019	homo sapiens	hsa-mir-105-2-3p	19
1020	homo sapiens	hsa-mir-6818-3p	19
1021	homo sapiens	hsa-mir-6845-3p	19
1022	homo sapiens	hsa-mir-381-5p	19
1023	homo sapiens	hsa-mir-491-5p	19
1024	homo sapiens	hsa-mir-4673-5p	19
1025	homo sapiens	hsa-mir-6727-5p	19
1026	homo sapiens	hsa-mir-6729-5p	19
1027	homo sapiens	hsa-mir-6831-5p	19
1028	homo sapiens	hsa-mir-6862-2-5p	19
1029	homo sapiens	hsa-mir-1973-3p	19
1030	homo sapiens	hsa-mir-4254-3p	19
1031	homo sapiens	hsa-mir-1233-2-3p	19
1032	homo sapiens	hsa-mir-4463-3p	19
1033	homo sapiens	hsa-mir-7851-3p	19
1034	homo sapiens	hsa-mir-4645-3p	18
1035	homo sapiens	hsa-mir-602-5p	18
1036	homo sapiens	hsa-mir-3192-5p	18
1037	homo sapiens	hsa-mir-548aj-2-5p	18
1038	homo sapiens	hsa-mir-4642-5p	18
1039	homo sapiens	hsa-mir-5189-5p	18
1040	homo sapiens	hsa-mir-6805-5p	18
1041	homo sapiens	hsa-mir-6832-3p	18
1042	homo sapiens	hsa-mir-6889-3p	18
1043	homo sapiens	hsa-mir-1299-3p	18
1044	homo sapiens	hsa-mir-1273a-3p	18
1045	homo sapiens	hsa-mir-105-1-3p	17
1046	homo sapiens	hsa-mir-4687-3p	17
1047	homo sapiens	hsa-mir-6729-3p	17
1048	homo sapiens	hsa-mir-31-5p	17
1049	homo sapiens	hsa-mir-431-5p	17
1050	homo sapiens	hsa-mir-579-5p	17
1051	homo sapiens	hsa-mir-219b-5p	17
1052	homo sapiens	hsa-mir-6799-5p	17
1053	homo sapiens	hsa-mir-6832-5p	17
1054	homo sapiens	hsa-mir-6848-5p	17
1055	homo sapiens	hsa-mir-6871-5p	17
1056	homo sapiens	hsa-mir-6875-5p	17
1057	homo sapiens	hsa-mir-6876-5p	17
1058	homo sapiens	hsa-mir-6889-5p	17
1059	homo sapiens	hsa-mir-5187-3p	17
1060	homo sapiens	hsa-mir-7110-3p	17
1061	homo sapiens	hsa-mir-4747-3p	17
1062	homo sapiens	hsa-mir-490-3p	17
1063	homo sapiens	hsa-mir-508-3p	17
1064	homo sapiens	hsa-mir-4635-3p	17
1065	homo sapiens	hsa-let-7i-3p	16
1066	homo sapiens	hsa-mir-4723-3p	16
1067	homo sapiens	hsa-mir-6884-3p	16
1068	homo sapiens	hsa-mir-548t-3p	16
1069	homo sapiens	hsa-mir-3667-3p	16
1070	homo sapiens	hsa-mir-1179-5p	16
1071	homo sapiens	hsa-mir-1294-5p	16
1072	homo sapiens	hsa-mir-1250-5p	16
1073	homo sapiens	hsa-mir-3916-5p	16
1074	homo sapiens	hsa-mir-4665-5p	16
1075	homo sapiens	hsa-mir-4700-5p	16
1076	homo sapiens	hsa-mir-4802-5p	16
1077	homo sapiens	hsa-mir-4999-5p	16
1078	homo sapiens	hsa-mir-1273f-5p	16
1079	homo sapiens	hsa-mir-5683-5p	16
1080	homo sapiens	hsa-mir-6781-5p	16
1081	homo sapiens	hsa-mir-6812-5p	16
1082	homo sapiens	hsa-mir-4783-3p	16
1083	homo sapiens	hsa-mir-187-3p	16
1084	homo sapiens	hsa-mir-765-3p	16
1085	homo sapiens	hsa-mir-3117-3p	16
1086	homo sapiens	hsa-mir-4483-3p	16
1087	homo sapiens	hsa-mir-345-3p	15
1088	homo sapiens	hsa-mir-2355-3p	15
1089	homo sapiens	hsa-mir-579-3p	15
1090	homo sapiens	hsa-mir-6781-3p	15
1091	homo sapiens	hsa-mir-548g-5p	15
1092	homo sapiens	hsa-mir-548x-5p	15
1093	homo sapiens	hsa-mir-3944-5p	15
1094	homo sapiens	hsa-mir-4735-5p	15
1095	homo sapiens	hsa-mir-3120-3p	15
1096	homo sapiens	hsa-mir-4763-3p	15
1097	homo sapiens	hsa-mir-6785-3p	15
1098	homo sapiens	hsa-mir-141-3p	15
1099	homo sapiens	hsa-mir-448-3p	15
1100	homo sapiens	hsa-mir-548aa-2-3p	15
1101	homo sapiens	hsa-mir-378e-3p	15
1102	homo sapiens	hsa-mir-4420-3p	15
1103	homo sapiens	hsa-mir-4714-3p	15
1104	homo sapiens	hsa-mir-548ao-3p	15
1105	homo sapiens	hsa-mir-6856-3p	15
1106	homo sapiens	hsa-mir-190a-3p	14
1107	homo sapiens	hsa-mir-2467-3p	14
1108	homo sapiens	hsa-mir-3192-3p	14
1109	homo sapiens	hsa-mir-6875-3p	14
1110	homo sapiens	hsa-mir-2114-5p	14
1111	homo sapiens	hsa-mir-6513-5p	14
1112	homo sapiens	hsa-mir-6763-5p	14
1113	homo sapiens	hsa-mir-6769a-5p	14
1114	homo sapiens	hsa-mir-6797-5p	14
1115	homo sapiens	hsa-mir-203a-3p	14
1116	homo sapiens	hsa-mir-133a-1-3p	14
1117	homo sapiens	hsa-mir-509-2-3p	14
1118	homo sapiens	hsa-mir-3138-3p	14
1119	homo sapiens	hsa-mir-548u-3p	14
1120	homo sapiens	hsa-mir-3656-3p	14
1121	homo sapiens	hsa-mir-5680-3p	14
1122	homo sapiens	hsa-mir-6833-3p	14
1123	homo sapiens	hsa-mir-6885-3p	14
1124	homo sapiens	hsa-mir-4661-3p	13
1125	homo sapiens	hsa-mir-19a-5p	13
1126	homo sapiens	hsa-mir-451a-5p	13
1127	homo sapiens	hsa-mir-586-5p	13
1128	homo sapiens	hsa-mir-1243-5p	13
1129	homo sapiens	hsa-mir-3128-5p	13
1130	homo sapiens	hsa-mir-4301-5p	13
1131	homo sapiens	hsa-mir-3685-5p	13
1132	homo sapiens	hsa-mir-4655-5p	13
1133	homo sapiens	hsa-mir-1343-5p	13
1134	homo sapiens	hsa-mir-5587-5p	13
1135	homo sapiens	hsa-mir-6749-5p	13
1136	homo sapiens	hsa-mir-6779-5p	13
1137	homo sapiens	hsa-mir-6794-5p	13
1138	homo sapiens	hsa-mir-6851-5p	13
1139	homo sapiens	hsa-mir-570-3p	13
1140	homo sapiens	hsa-mir-363-3p	13
1141	homo sapiens	hsa-mir-548aa-1-3p	13
1142	homo sapiens	hsa-mir-4712-3p	13
1143	homo sapiens	hsa-mir-3688-2-3p	13
1144	homo sapiens	hsa-mir-6738-3p	13
1145	homo sapiens	hsa-mir-6756-3p	13
1146	homo sapiens	hsa-mir-450a-1-3p	12
1147	homo sapiens	hsa-mir-548j-3p	12
1148	homo sapiens	hsa-mir-4750-3p	12
1149	homo sapiens	hsa-mir-383-5p	12
1150	homo sapiens	hsa-mir-3126-5p	12
1151	homo sapiens	hsa-mir-3180-1-5p	12
1152	homo sapiens	hsa-mir-3942-5p	12
1153	homo sapiens	hsa-mir-4519-5p	12
1154	homo sapiens	hsa-mir-4733-5p	12
1155	homo sapiens	hsa-mir-5187-5p	12
1156	homo sapiens	hsa-mir-6508-5p	12
1157	homo sapiens	hsa-mir-6795-5p	12
1158	homo sapiens	hsa-mir-6795-3p	12
1159	homo sapiens	hsa-mir-4731-3p	12
1160	homo sapiens	hsa-mir-509-3-3p	12
1161	homo sapiens	hsa-mir-509-1-3p	12
1162	homo sapiens	hsa-mir-572-3p	12
1163	homo sapiens	hsa-mir-6131-3p	12
1164	homo sapiens	hsa-mir-548d-2-3p	11
1165	homo sapiens	hsa-mir-6865-3p	11
1166	homo sapiens	hsa-mir-6789-3p	11
1167	homo sapiens	hsa-mir-380-5p	11
1168	homo sapiens	hsa-mir-410-5p	11
1169	homo sapiens	hsa-mir-1228-5p	11
1170	homo sapiens	hsa-mir-1229-5p	11
1171	homo sapiens	hsa-mir-1237-5p	11
1172	homo sapiens	hsa-mir-3125-5p	11
1173	homo sapiens	hsa-mir-3195-5p	11
1174	homo sapiens	hsa-mir-3199-2-5p	11
1175	homo sapiens	hsa-mir-3200-5p	11
1176	homo sapiens	hsa-mir-3940-5p	11
1177	homo sapiens	hsa-mir-4532-5p	11
1178	homo sapiens	hsa-mir-4667-5p	11
1179	homo sapiens	hsa-mir-4724-5p	11
1180	homo sapiens	hsa-mir-4730-5p	11
1181	homo sapiens	hsa-mir-4751-5p	11
1182	homo sapiens	hsa-mir-4769-5p	11
1183	homo sapiens	hsa-mir-6800-5p	11
1184	homo sapiens	hsa-mir-6815-5p	11
1185	homo sapiens	hsa-mir-6864-5p	11
1186	homo sapiens	hsa-mir-6879-5p	11
1187	homo sapiens	hsa-mir-7114-5p	11
1188	homo sapiens	hsa-mir-4761-3p	11
1189	homo sapiens	hsa-mir-663b-3p	11
1190	homo sapiens	hsa-mir-4440-3p	11
1191	homo sapiens	hsa-mir-4457-3p	11
1192	homo sapiens	hsa-mir-4512-3p	11
1193	homo sapiens	hsa-mir-5003-3p	11
1194	homo sapiens	hsa-mir-15a-3p	10
1195	homo sapiens	hsa-mir-659-3p	10
1196	homo sapiens	hsa-mir-452-3p	10
1197	homo sapiens	hsa-mir-6825-3p	10
1198	homo sapiens	hsa-mir-6882-3p	10
1199	homo sapiens	hsa-mir-6799-3p	10
1200	homo sapiens	hsa-mir-566-5p	10
1201	homo sapiens	hsa-mir-1301-5p	10
1202	homo sapiens	hsa-mir-548i-4-5p	10
1203	homo sapiens	hsa-mir-1911-5p	10
1204	homo sapiens	hsa-mir-3124-5p	10
1205	homo sapiens	hsa-mir-3165-5p	10
1206	homo sapiens	hsa-mir-3183-5p	10
1207	homo sapiens	hsa-mir-3199-1-5p	10
1208	homo sapiens	hsa-mir-4467-5p	10
1209	homo sapiens	hsa-mir-4497-5p	10
1210	homo sapiens	hsa-mir-4676-5p	10
1211	homo sapiens	hsa-mir-4720-5p	10
1212	homo sapiens	hsa-mir-7109-5p	10
1213	homo sapiens	hsa-mir-7109-3p	10
1214	homo sapiens	hsa-mir-4707-3p	10
1215	homo sapiens	hsa-mir-133a-2-3p	10
1216	homo sapiens	hsa-mir-1289-1-3p	10
1217	homo sapiens	hsa-mir-3149-3p	10
1218	homo sapiens	hsa-mir-3935-3p	10
1219	homo sapiens	hsa-mir-4800-3p	10
1220	homo sapiens	hsa-mir-6748-3p	10
1221	homo sapiens	hsa-mir-182-3p	9
1222	homo sapiens	hsa-mir-3614-3p	9
1223	homo sapiens	hsa-mir-548d-1-3p	9
1224	homo sapiens	hsa-mir-616-3p	9
1225	homo sapiens	hsa-mir-7106-3p	9
1226	homo sapiens	hsa-mir-4676-3p	9
1227	homo sapiens	hsa-mir-155-5p	9
1228	homo sapiens	hsa-mir-2278-5p	9
1229	homo sapiens	hsa-mir-3648-1-5p	9
1230	homo sapiens	hsa-mir-4458-5p	9
1231	homo sapiens	hsa-mir-548ai-5p	9
1232	homo sapiens	hsa-mir-4488-5p	9
1233	homo sapiens	hsa-mir-4525-5p	9
1234	homo sapiens	hsa-mir-4695-5p	9
1235	homo sapiens	hsa-mir-4774-5p	9
1236	homo sapiens	hsa-mir-4797-5p	9
1237	homo sapiens	hsa-mir-548as-5p	9
1238	homo sapiens	hsa-mir-6806-5p	9
1239	homo sapiens	hsa-mir-6826-5p	9
1240	homo sapiens	hsa-mir-6834-5p	9
1241	homo sapiens	hsa-mir-6780b-5p	9
1242	homo sapiens	hsa-mir-6893-3p	9
1243	homo sapiens	hsa-mir-4766-3p	9
1244	homo sapiens	hsa-mir-3653-3p	9
1245	homo sapiens	hsa-mir-1278-3p	9
1246	homo sapiens	hsa-mir-3160-2-3p	9
1247	homo sapiens	hsa-mir-4419a-3p	9
1248	homo sapiens	hsa-mir-4504-3p	9
1249	homo sapiens	hsa-mir-4531-3p	9
1250	homo sapiens	hsa-mir-4649-3p	9
1251	homo sapiens	hsa-mir-5008-3p	9
1252	homo sapiens	hsa-mir-6778-3p	9
1253	homo sapiens	hsa-mir-3619-3p	8
1254	homo sapiens	hsa-mir-6859-4-3p	8
1255	homo sapiens	hsa-mir-431-3p	8
1256	homo sapiens	hsa-mir-6834-3p	8
1257	homo sapiens	hsa-mir-18b-5p	8
1258	homo sapiens	hsa-mir-329-2-5p	8
1259	homo sapiens	hsa-mir-432-5p	8
1260	homo sapiens	hsa-mir-570-5p	8
1261	homo sapiens	hsa-mir-656-5p	8
1262	homo sapiens	hsa-mir-548i-2-5p	8
1263	homo sapiens	hsa-mir-3180-3-5p	8
1264	homo sapiens	hsa-mir-3607-5p	8
1265	homo sapiens	hsa-mir-3680-1-5p	8
1266	homo sapiens	hsa-mir-548y-5p	8
1267	homo sapiens	hsa-mir-4429-5p	8
1268	homo sapiens	hsa-mir-4656-5p	8
1269	homo sapiens	hsa-mir-6759-5p	8
1270	homo sapiens	hsa-mir-6824-5p	8
1271	homo sapiens	hsa-mir-6867-5p	8
1272	homo sapiens	hsa-mir-6893-5p	8
1273	homo sapiens	hsa-mir-7110-5p	8
1274	homo sapiens	hsa-mir-3121-3p	8
1275	homo sapiens	hsa-mir-433-3p	8
1276	homo sapiens	hsa-mir-1289-2-3p	8
1277	homo sapiens	hsa-mir-3160-1-3p	8
1278	homo sapiens	hsa-mir-23c-3p	8
1279	homo sapiens	hsa-mir-192-3p	7
1280	homo sapiens	hsa-mir-942-3p	7
1281	homo sapiens	hsa-mir-1910-3p	7
1282	homo sapiens	hsa-mir-6734-3p	7
1283	homo sapiens	hsa-mir-6852-3p	7
1284	homo sapiens	hsa-mir-4804-3p	7
1285	homo sapiens	hsa-mir-3150a-3p	7
1286	homo sapiens	hsa-mir-3126-3p	7
1287	homo sapiens	hsa-mir-4733-3p	7
1288	homo sapiens	hsa-mir-1257-5p	7
1289	homo sapiens	hsa-mir-548i-3-5p	7
1290	homo sapiens	hsa-mir-3120-5p	7
1291	homo sapiens	hsa-mir-3133-5p	7
1292	homo sapiens	hsa-mir-3162-5p	7
1293	homo sapiens	hsa-mir-3180-2-5p	7
1294	homo sapiens	hsa-mir-3181-5p	7
1295	homo sapiens	hsa-mir-4657-5p	7
1296	homo sapiens	hsa-mir-4707-5p	7
1297	homo sapiens	hsa-mir-4748-5p	7
1298	homo sapiens	hsa-mir-4766-5p	7
1299	homo sapiens	hsa-mir-3680-2-5p	7
1300	homo sapiens	hsa-mir-3680-2-3p	7
1301	homo sapiens	hsa-mir-6720-5p	7
1302	homo sapiens	hsa-mir-6737-5p	7
1303	homo sapiens	hsa-mir-6770-1-5p	7
1304	homo sapiens	hsa-mir-6793-5p	7
1305	homo sapiens	hsa-mir-6873-5p	7
1306	homo sapiens	hsa-mir-6877-5p	7
1307	homo sapiens	hsa-mir-6770-2-5p	7
1308	homo sapiens	hsa-mir-6770-3-5p	7
1309	homo sapiens	hsa-mir-6754-3p	7
1310	homo sapiens	hsa-mir-6874-3p	7
1311	homo sapiens	hsa-mir-4639-3p	7
1312	homo sapiens	hsa-mir-600-3p	7
1313	homo sapiens	hsa-mir-1238-3p	7
1314	homo sapiens	hsa-mir-4502-3p	7
1315	homo sapiens	hsa-mir-4526-3p	7
1316	homo sapiens	hsa-mir-6880-3p	7
1317	homo sapiens	hsa-mir-6881-3p	7
1318	homo sapiens	hsa-mir-7847-3p	7
1319	homo sapiens	hsa-mir-10b-3p	6
1320	homo sapiens	hsa-mir-545-3p	6
1321	homo sapiens	hsa-mir-6859-1-3p	6
1322	homo sapiens	hsa-mir-139-3p	6
1323	homo sapiens	hsa-mir-3173-3p	6
1324	homo sapiens	hsa-mir-6871-3p	6
1325	homo sapiens	hsa-mir-4724-3p	6
1326	homo sapiens	hsa-mir-4769-3p	6
1327	homo sapiens	hsa-mir-6815-3p	6
1328	homo sapiens	hsa-mir-3680-1-3p	6
1329	homo sapiens	hsa-mir-211-5p	6
1330	homo sapiens	hsa-mir-329-1-5p	6
1331	homo sapiens	hsa-mir-580-5p	6
1332	homo sapiens	hsa-mir-581-5p	6
1333	homo sapiens	hsa-mir-597-5p	6
1334	homo sapiens	hsa-mir-610-5p	6
1335	homo sapiens	hsa-mir-1180-5p	6
1336	homo sapiens	hsa-mir-1236-5p	6
1337	homo sapiens	hsa-mir-548i-1-5p	6
1338	homo sapiens	hsa-mir-3136-5p	6
1339	homo sapiens	hsa-mir-3194-5p	6
1340	homo sapiens	hsa-mir-3928-5p	6
1341	homo sapiens	hsa-mir-4505-5p	6
1342	homo sapiens	hsa-mir-4516-5p	6
1343	homo sapiens	hsa-mir-4731-5p	6
1344	homo sapiens	hsa-mir-4753-5p	6
1345	homo sapiens	hsa-mir-548ar-5p	6
1346	homo sapiens	hsa-mir-6750-5p	6
1347	homo sapiens	hsa-mir-6754-5p	6
1348	homo sapiens	hsa-mir-6802-5p	6
1349	homo sapiens	hsa-mir-6838-5p	6
1350	homo sapiens	hsa-mir-6841-5p	6
1351	homo sapiens	hsa-mir-6874-5p	6
1352	homo sapiens	hsa-mir-6878-5p	6
1353	homo sapiens	hsa-mir-3648-2-5p	6
1354	homo sapiens	hsa-mir-6509-3p	6
1355	homo sapiens	hsa-mir-665-3p	6
1356	homo sapiens	hsa-mir-1178-3p	6
1357	homo sapiens	hsa-mir-548p-3p	6
1358	homo sapiens	hsa-mir-1976-3p	6
1359	homo sapiens	hsa-mir-2115-3p	6
1360	homo sapiens	hsa-mir-3682-3p	6
1361	homo sapiens	hsa-mir-4492-3p	6
1362	homo sapiens	hsa-mir-4672-3p	6
1363	homo sapiens	hsa-mir-1245b-3p	6
1364	homo sapiens	hsa-mir-34a-3p	5
1365	homo sapiens	hsa-mir-504-3p	5
1366	homo sapiens	hsa-mir-6859-3-3p	5
1367	homo sapiens	hsa-mir-653-3p	5
1368	homo sapiens	hsa-mir-3184-3p	5
1369	homo sapiens	hsa-mir-2114-3p	5
1370	homo sapiens	hsa-mir-6769a-3p	5
1371	homo sapiens	hsa-mir-4655-3p	5
1372	homo sapiens	hsa-mir-6851-3p	5
1373	homo sapiens	hsa-mir-4695-3p	5
1374	homo sapiens	hsa-mir-6838-3p	5
1375	homo sapiens	hsa-mir-23b-5p	5
1376	homo sapiens	hsa-mir-655-5p	5
1377	homo sapiens	hsa-mir-216b-5p	5
1378	homo sapiens	hsa-mir-509-3-5p	5
1379	homo sapiens	hsa-mir-548n-5p	5
1380	homo sapiens	hsa-mir-3152-5p	5
1381	homo sapiens	hsa-mir-3158-1-5p	5
1382	homo sapiens	hsa-mir-3170-5p	5
1383	homo sapiens	hsa-mir-3175-5p	5
1384	homo sapiens	hsa-mir-3652-5p	5
1385	homo sapiens	hsa-mir-4426-5p	5
1386	homo sapiens	hsa-mir-4638-5p	5
1387	homo sapiens	hsa-mir-4747-5p	5
1388	homo sapiens	hsa-mir-4763-5p	5
1389	homo sapiens	hsa-mir-4783-5p	5
1390	homo sapiens	hsa-mir-5006-5p	5
1391	homo sapiens	hsa-mir-5697-5p	5
1392	homo sapiens	hsa-mir-5698-5p	5
1393	homo sapiens	hsa-mir-5706-5p	5
1394	homo sapiens	hsa-mir-378j-5p	5
1395	homo sapiens	hsa-mir-6736-5p	5
1396	homo sapiens	hsa-mir-6785-5p	5
1397	homo sapiens	hsa-mir-6837-5p	5
1398	homo sapiens	hsa-mir-6894-5p	5
1399	homo sapiens	hsa-mir-7107-5p	5
1400	homo sapiens	hsa-mir-7845-5p	5
1401	homo sapiens	hsa-mir-7850-5p	5
1402	homo sapiens	hsa-mir-514a-3-3p	5
1403	homo sapiens	hsa-mir-1295a-3p	5
1404	homo sapiens	hsa-mir-3189-3p	5
1405	homo sapiens	hsa-mir-3610-3p	5
1406	homo sapiens	hsa-mir-3622b-3p	5
1407	homo sapiens	hsa-mir-4641-3p	5
1408	homo sapiens	hsa-mir-218-2-3p	4
1409	homo sapiens	hsa-mir-450a-2-3p	4
1410	homo sapiens	hsa-mir-196a-2-3p	4
1411	homo sapiens	hsa-mir-3681-3p	4
1412	homo sapiens	hsa-mir-4798-3p	4
1413	homo sapiens	hsa-mir-4762-3p	4
1414	homo sapiens	hsa-mir-6859-2-3p	4
1415	homo sapiens	hsa-mir-6892-3p	4
1416	homo sapiens	hsa-mir-6831-3p	4
1417	homo sapiens	hsa-mir-6759-3p	4
1418	homo sapiens	hsa-mir-95-5p	4
1419	homo sapiens	hsa-mir-526b-5p	4
1420	homo sapiens	hsa-mir-550a-3-5p	4
1421	homo sapiens	hsa-mir-4289-5p	4
1422	homo sapiens	hsa-mir-3678-5p	4
1423	homo sapiens	hsa-mir-548ab-5p	4
1424	homo sapiens	hsa-mir-4417-5p	4
1425	homo sapiens	hsa-mir-4424-5p	4
1426	homo sapiens	hsa-mir-548ag-1-5p	4
1427	homo sapiens	hsa-mir-4459-5p	4
1428	homo sapiens	hsa-mir-1587-5p	4
1429	homo sapiens	hsa-mir-4651-5p	4
1430	homo sapiens	hsa-mir-4659a-5p	4
1431	homo sapiens	hsa-mir-4727-5p	4
1432	homo sapiens	hsa-mir-4728-5p	4
1433	homo sapiens	hsa-mir-4755-5p	4
1434	homo sapiens	hsa-mir-4758-5p	4
1435	homo sapiens	hsa-mir-1273g-5p	4
1436	homo sapiens	hsa-mir-5708-5p	4
1437	homo sapiens	hsa-mir-548az-5p	4
1438	homo sapiens	hsa-mir-6743-5p	4
1439	homo sapiens	hsa-mir-6758-5p	4
1440	homo sapiens	hsa-mir-6790-5p	4
1441	homo sapiens	hsa-mir-6869-5p	4
1442	homo sapiens	hsa-mir-514a-1-3p	4
1443	homo sapiens	hsa-mir-551a-3p	4
1444	homo sapiens	hsa-mir-1288-3p	4
1445	homo sapiens	hsa-mir-3611-3p	4
1446	homo sapiens	hsa-mir-3657-3p	4
1447	homo sapiens	hsa-mir-3663-3p	4
1448	homo sapiens	hsa-mir-3907-3p	4
1449	homo sapiens	hsa-mir-3937-3p	4
1450	homo sapiens	hsa-mir-4640-3p	4
1451	homo sapiens	hsa-mir-4658-3p	4
1452	homo sapiens	hsa-mir-4669-3p	4
1453	homo sapiens	hsa-mir-4773-2-3p	4
1454	homo sapiens	hsa-mir-5089-3p	4
1455	homo sapiens	hsa-mir-6125-3p	4
1456	homo sapiens	hsa-mir-6510-3p	4
1457	homo sapiens	hsa-mir-6752-3p	4
1458	homo sapiens	hsa-mir-6816-3p	4
1459	homo sapiens	hsa-mir-10a-3p	3
1460	homo sapiens	hsa-mir-4786-3p	3
1461	homo sapiens	hsa-mir-6751-3p	3
1462	homo sapiens	hsa-mir-1224-3p	3
1463	homo sapiens	hsa-mir-624-3p	3
1464	homo sapiens	hsa-mir-6878-3p	3
1465	homo sapiens	hsa-mir-371a-5p	3
1466	homo sapiens	hsa-mir-588-5p	3
1467	homo sapiens	hsa-mir-1266-5p	3
1468	homo sapiens	hsa-mir-2681-5p	3
1469	homo sapiens	hsa-mir-3121-5p	3
1470	homo sapiens	hsa-mir-3191-5p	3
1471	homo sapiens	hsa-mir-4422-5p	3
1472	homo sapiens	hsa-mir-4453-5p	3
1473	homo sapiens	hsa-mir-4478-5p	3
1474	homo sapiens	hsa-mir-4646-5p	3
1475	homo sapiens	hsa-mir-4647-5p	3
1476	homo sapiens	hsa-mir-4710-5p	3
1477	homo sapiens	hsa-mir-4722-5p	3
1478	homo sapiens	hsa-mir-4739-5p	3
1479	homo sapiens	hsa-mir-4754-5p	3
1480	homo sapiens	hsa-mir-4784-5p	3
1481	homo sapiens	hsa-mir-4794-5p	3
1482	homo sapiens	hsa-mir-6776-5p	3
1483	homo sapiens	hsa-mir-6798-5p	3
1484	homo sapiens	hsa-mir-6819-5p	3
1485	homo sapiens	hsa-mir-6888-5p	3
1486	homo sapiens	hsa-mir-6755-3p	3
1487	homo sapiens	hsa-mir-550b-1-3p	3
1488	homo sapiens	hsa-mir-373-3p	3
1489	homo sapiens	hsa-mir-544a-3p	3
1490	homo sapiens	hsa-mir-599-3p	3
1491	homo sapiens	hsa-mir-607-3p	3
1492	homo sapiens	hsa-mir-548f-4-3p	3
1493	homo sapiens	hsa-mir-1537-3p	3
1494	homo sapiens	hsa-mir-1912-3p	3
1495	homo sapiens	hsa-mir-3146-3p	3
1496	homo sapiens	hsa-mir-320e-3p	3
1497	homo sapiens	hsa-mir-3923-3p	3
1498	homo sapiens	hsa-mir-4487-3p	3
1499	homo sapiens	hsa-mir-4507-3p	3
1500	homo sapiens	hsa-mir-4674-3p	3
1501	homo sapiens	hsa-mir-4773-1-3p	3
1502	homo sapiens	hsa-mir-4444-2-3p	3
1503	homo sapiens	hsa-mir-6843-3p	3
1504	homo sapiens	hsa-mir-224-3p	2
1505	homo sapiens	hsa-mir-3679-3p	2
1506	homo sapiens	hsa-mir-6820-3p	2
1507	homo sapiens	hsa-mir-605-3p	2
1508	homo sapiens	hsa-mir-1914-3p	2
1509	homo sapiens	hsa-mir-1298-3p	2
1510	homo sapiens	hsa-mir-4726-3p	2
1511	homo sapiens	hsa-mir-548c-3p	2
1512	homo sapiens	hsa-mir-3913-1-3p	2
1513	homo sapiens	hsa-mir-4667-3p	2
1514	homo sapiens	hsa-mir-101-1-5p	2
1515	homo sapiens	hsa-mir-216a-5p	2
1516	homo sapiens	hsa-mir-122-5p	2
1517	homo sapiens	hsa-mir-124-1-5p	2
1518	homo sapiens	hsa-mir-124-3-5p	2
1519	homo sapiens	hsa-mir-124-3-3p	2
1520	homo sapiens	hsa-mir-144-5p	2
1521	homo sapiens	hsa-mir-200c-5p	2
1522	homo sapiens	hsa-mir-128-2-5p	2
1523	homo sapiens	hsa-mir-376b-5p	2
1524	homo sapiens	hsa-mir-495-5p	2
1525	homo sapiens	hsa-mir-770-5p	2
1526	homo sapiens	hsa-mir-1256-5p	2
1527	homo sapiens	hsa-mir-3122-5p	2
1528	homo sapiens	hsa-mir-3131-5p	2
1529	homo sapiens	hsa-mir-3164-5p	2
1530	homo sapiens	hsa-mir-676-5p	2
1531	homo sapiens	hsa-mir-1269b-5p	2
1532	homo sapiens	hsa-mir-4679-1-5p	2
1533	homo sapiens	hsa-mir-4679-2-5p	2
1534	homo sapiens	hsa-mir-4788-5p	2
1535	homo sapiens	hsa-mir-548ap-5p	2
1536	homo sapiens	hsa-mir-5011-5p	2
1537	homo sapiens	hsa-mir-6132-5p	2
1538	homo sapiens	hsa-mir-6739-5p	2
1539	homo sapiens	hsa-mir-6755-5p	2
1540	homo sapiens	hsa-mir-6787-5p	2
1541	homo sapiens	hsa-mir-6830-5p	2
1542	homo sapiens	hsa-mir-6855-5p	2
1543	homo sapiens	hsa-mir-7112-5p	2
1544	homo sapiens	hsa-mir-136-3p	2
1545	homo sapiens	hsa-mir-514a-2-3p	2
1546	homo sapiens	hsa-mir-632-3p	2
1547	homo sapiens	hsa-mir-1302-5-3p	2
1548	homo sapiens	hsa-mir-548f-5-3p	2
1549	homo sapiens	hsa-mir-4428-3p	2
1550	homo sapiens	hsa-mir-4444-1-3p	2
1551	homo sapiens	hsa-mir-4477b-3p	2
1552	homo sapiens	hsa-mir-5692c-1-3p	2
1553	homo sapiens	hsa-mir-5692c-2-3p	2
1554	homo sapiens	hsa-mir-5695-3p	2
1555	homo sapiens	hsa-mir-6813-3p	2
1556	homo sapiens	hsa-mir-8485-3p	2
1557	homo sapiens	hsa-mir-3179-4-3p	2
1558	homo sapiens	hsa-mir-146a-3p	1
1559	homo sapiens	hsa-mir-6847-3p	1
1560	homo sapiens	hsa-mir-548b-3p	1
1561	homo sapiens	hsa-mir-3130-2-3p	1
1562	homo sapiens	hsa-mir-3130-1-3p	1
1563	homo sapiens	hsa-mir-196b-3p	1
1564	homo sapiens	hsa-mir-4740-3p	1
1565	homo sapiens	hsa-mir-6780a-3p	1
1566	homo sapiens	hsa-mir-31-3p	1
1567	homo sapiens	hsa-mir-6848-3p	1
1568	homo sapiens	hsa-mir-3124-3p	1
1569	homo sapiens	hsa-mir-124-1-3p	1
1570	homo sapiens	hsa-mir-676-3p	1
1571	homo sapiens	hsa-mir-124-2-5p	1
1572	homo sapiens	hsa-mir-130a-5p	1
1573	homo sapiens	hsa-mir-376c-5p	1
1574	homo sapiens	hsa-mir-346-5p	1
1575	homo sapiens	hsa-mir-516b-1-5p	1
1576	homo sapiens	hsa-mir-554-5p	1
1577	homo sapiens	hsa-mir-598-5p	1
1578	homo sapiens	hsa-mir-618-5p	1
1579	homo sapiens	hsa-mir-1181-5p	1
1580	homo sapiens	hsa-mir-1225-5p	1
1581	homo sapiens	hsa-mir-1207-5p	1
1582	homo sapiens	hsa-mir-1284-5p	1
1583	homo sapiens	hsa-mir-1273c-5p	1
1584	homo sapiens	hsa-mir-3158-2-5p	1
1585	homo sapiens	hsa-mir-3201-5p	1
1586	homo sapiens	hsa-mir-3617-5p	1
1587	homo sapiens	hsa-mir-3653-5p	1
1588	homo sapiens	hsa-mir-3677-5p	1
1589	homo sapiens	hsa-mir-3689a-5p	1
1590	homo sapiens	hsa-mir-3689b-5p	1
1591	homo sapiens	hsa-mir-550b-1-5p	1
1592	homo sapiens	hsa-mir-3689e-5p	1
1593	homo sapiens	hsa-mir-548ak-5p	1
1594	homo sapiens	hsa-mir-4634-5p	1
1595	homo sapiens	hsa-mir-4639-5p	1
1596	homo sapiens	hsa-mir-4761-5p	1
1597	homo sapiens	hsa-mir-4787-5p	1
1598	homo sapiens	hsa-mir-5087-5p	1
1599	homo sapiens	hsa-mir-548aw-5p	1
1600	homo sapiens	hsa-mir-548ax-5p	1
1601	homo sapiens	hsa-mir-5689-5p	1
1602	homo sapiens	hsa-mir-6509-5p	1
1603	homo sapiens	hsa-mir-6740-5p	1
1604	homo sapiens	hsa-mir-6786-5p	1
1605	homo sapiens	hsa-mir-7157-5p	1
1606	homo sapiens	hsa-mir-1-2-3p	1
1607	homo sapiens	hsa-mir-1-1-3p	1
1608	homo sapiens	hsa-mir-512-2-3p	1
1609	homo sapiens	hsa-mir-646-3p	1
1610	homo sapiens	hsa-mir-1264-3p	1
1611	homo sapiens	hsa-mir-1297-3p	1
1612	homo sapiens	hsa-mir-1302-2-3p	1
1613	homo sapiens	hsa-mir-3179-2-3p	1
1614	homo sapiens	hsa-mir-4324-3p	1
1615	homo sapiens	hsa-mir-3616-3p	1
1616	homo sapiens	hsa-mir-550b-2-3p	1
1617	homo sapiens	hsa-mir-378d-1-3p	1
1618	homo sapiens	hsa-mir-4442-3p	1
1619	homo sapiens	hsa-mir-4447-3p	1
1620	homo sapiens	hsa-mir-5093-3p	1
1621	homo sapiens	hsa-mir-5188-3p	1
1622	homo sapiens	hsa-mir-548at-3p	1
1623	homo sapiens	hsa-mir-6808-3p	1
1624	homo sapiens	hsa-mir-548bb-3p	1

## Sheet: WaGa_NEBNext
sample:	WaGa	library type:	NEBNext
rank	organism	miR id	score
1	homo sapiens	hsa-mir-375-3p	4405805
2	homo sapiens	hsa-mir-92a-1-3p	799052
3	homo sapiens	hsa-mir-92a-2-3p	648592
4	homo sapiens	hsa-let-7i-5p	497528
5	homo sapiens	hsa-mir-200b-3p	446465
6	homo sapiens	hsa-mir-200c-3p	361503
7	homo sapiens	hsa-mir-30d-5p	330704
8	homo sapiens	hsa-let-7g-5p	310541
9	homo sapiens	hsa-mir-103a-2-3p	293328
10	homo sapiens	hsa-mir-103a-1-3p	288945
11	homo sapiens	hsa-mir-423-3p	273221
12	homo sapiens	hsa-mir-30a-5p	218983
13	homo sapiens	hsa-mir-106b-3p	216107
14	homo sapiens	hsa-mir-183-5p	204776
15	homo sapiens	hsa-mir-182-5p	202803
16	homo sapiens	hsa-mir-148a-3p	188245
17	homo sapiens	hsa-let-7b-5p	186932
18	homo sapiens	hsa-mir-25-3p	159739
19	homo sapiens	hsa-mir-378a-3p	145085
20	homo sapiens	hsa-mir-93-5p	140366
21	homo sapiens	hsa-mir-191-5p	131879
22	homo sapiens	hsa-let-7a-3-5p	126082
23	homo sapiens	hsa-let-7a-1-5p	123710
24	homo sapiens	hsa-let-7a-2-5p	123682
25	homo sapiens	hsa-mir-10b-5p	119325
26	homo sapiens	hsa-mir-532-5p	118958
27	homo sapiens	hsa-mir-210-3p	112000
28	homo sapiens	hsa-mir-26a-2-5p	109600
29	homo sapiens	hsa-mir-26a-1-5p	108925
30	homo sapiens	hsa-mir-148b-3p	88431
31	homo sapiens	hsa-mir-151a-3p	81288
32	homo sapiens	hsa-mir-27b-3p	74345
33	homo sapiens	hsa-mir-423-5p	72485
34	homo sapiens	hsa-mir-744-5p	47946
35	homo sapiens	hsa-mir-1307-3p	45701
36	homo sapiens	hsa-mir-320a-3p	45320
37	homo sapiens	hsa-mir-1260a-5p	38683
38	homo sapiens	hsa-mir-769-5p	36331
39	homo sapiens	hsa-mir-486-2-5p	36210
40	homo sapiens	hsa-mir-200a-3p	34823
41	homo sapiens	hsa-mir-486-1-5p	33781
42	homo sapiens	hsa-let-7f-2-5p	32164
43	homo sapiens	hsa-mir-9-2-5p	31733
44	homo sapiens	hsa-mir-9-3-5p	31713
45	homo sapiens	hsa-mir-9-1-5p	31712
46	homo sapiens	hsa-let-7f-1-5p	31414
47	homo sapiens	hsa-mir-361-3p	30487
48	homo sapiens	hsa-mir-197-3p	30479
49	homo sapiens	hsa-mir-20a-5p	30369
50	homo sapiens	hsa-mir-17-5p	30231
51	homo sapiens	hsa-mir-1246-5p	25796
52	homo sapiens	hsa-mir-95-3p	23587
53	homo sapiens	hsa-mir-92b-3p	22528
54	homo sapiens	hsa-mir-99b-5p	20748
55	homo sapiens	hsa-mir-30a-3p	20276
56	homo sapiens	hsa-mir-1180-3p	19998
57	homo sapiens	hsa-mir-181a-2-5p	19942
58	homo sapiens	hsa-mir-181a-1-5p	19920
59	homo sapiens	hsa-mir-15b-5p	19219
60	homo sapiens	hsa-mir-26b-5p	18194
61	homo sapiens	hsa-mir-328-3p	17663
62	homo sapiens	hsa-mir-342-3p	16572
63	homo sapiens	hsa-mir-181d-5p	16476
64	homo sapiens	hsa-mir-107-3p	16472
65	homo sapiens	hsa-mir-941-3-3p	15429
66	homo sapiens	hsa-mir-941-5-3p	15419
67	homo sapiens	hsa-mir-941-4-3p	15415
68	homo sapiens	hsa-mir-941-1-3p	15412
69	homo sapiens	hsa-mir-941-2-3p	15387
70	homo sapiens	hsa-mir-1301-3p	15051
71	homo sapiens	hsa-mir-30c-1-5p	14101
72	homo sapiens	hsa-mir-30c-2-5p	14085
73	homo sapiens	hsa-let-7d-3p	13966
74	homo sapiens	hsa-mir-125a-5p	13872
75	homo sapiens	hsa-mir-140-3p	12608
76	homo sapiens	hsa-mir-190b-5p	12433
77	homo sapiens	hsa-let-7d-5p	12372
78	homo sapiens	hsa-mir-128-1-3p	12341
79	homo sapiens	hsa-let-7e-5p	12156
80	homo sapiens	hsa-mir-504-5p	11905
81	homo sapiens	hsa-mir-484-5p	11903
82	homo sapiens	hsa-mir-24-1-3p	11724
83	homo sapiens	hsa-mir-877-5p	11599
84	homo sapiens	hsa-mir-24-2-3p	11594
85	homo sapiens	hsa-mir-345-5p	11589
86	homo sapiens	hsa-mir-500a-3p	11326
87	homo sapiens	hsa-mir-23a-3p	10558
88	homo sapiens	hsa-mir-30c-2-3p	10502
89	homo sapiens	hsa-mir-130b-5p	10066
90	homo sapiens	hsa-mir-185-5p	9984
91	homo sapiens	hsa-mir-23b-3p	9414
92	homo sapiens	hsa-mir-1260b-5p	9035
93	homo sapiens	hsa-mir-501-3p	9000
94	homo sapiens	hsa-mir-361-5p	8759
95	homo sapiens	hsa-mir-652-3p	8077
96	homo sapiens	hsa-mir-331-3p	7988
97	homo sapiens	hsa-mir-139-5p	7758
98	homo sapiens	hsa-mir-149-5p	7697
99	homo sapiens	hsa-mir-21-5p	7469
100	homo sapiens	hsa-mir-1296-5p	7049
101	homo sapiens	hsa-mir-34a-5p	6971
102	homo sapiens	hsa-mir-200a-5p	6944
103	homo sapiens	hsa-mir-30e-5p	6441
104	homo sapiens	hsa-mir-133a-1-3p	6366
105	homo sapiens	hsa-mir-133a-2-3p	6365
106	homo sapiens	hsa-mir-339-5p	5996
107	homo sapiens	hsa-mir-101-2-3p	5240
108	homo sapiens	hsa-mir-193b-3p	5215
109	homo sapiens	hsa-mir-128-2-3p	5184
110	homo sapiens	hsa-mir-7706-3p	5125
111	homo sapiens	hsa-mir-181b-2-5p	4945
112	homo sapiens	hsa-mir-101-1-3p	4872
113	homo sapiens	hsa-mir-532-3p	4674
114	homo sapiens	hsa-mir-146b-5p	4646
115	homo sapiens	hsa-mir-106b-5p	4523
116	homo sapiens	hsa-mir-378i-5p	4487
117	homo sapiens	hsa-mir-3615-3p	4268
118	homo sapiens	hsa-mir-1-2-3p	4155
119	homo sapiens	hsa-mir-425-5p	4120
120	homo sapiens	hsa-mir-30e-3p	4103
121	homo sapiens	hsa-mir-1-1-3p	4051
122	homo sapiens	hsa-mir-210-5p	4013
123	homo sapiens	hsa-mir-425-3p	3964
124	homo sapiens	hsa-mir-330-3p	3947
125	homo sapiens	hsa-mir-708-5p	3816
126	homo sapiens	hsa-mir-200b-5p	3759
127	homo sapiens	hsa-mir-629-5p	3706
128	homo sapiens	hsa-mir-1224-5p	3687
129	homo sapiens	hsa-mir-99b-3p	3619
130	homo sapiens	hsa-mir-1468-5p	3494
131	homo sapiens	hsa-mir-196b-5p	3475
132	homo sapiens	hsa-mir-181b-1-5p	3424
133	homo sapiens	hsa-mir-505-3p	3376
134	homo sapiens	hsa-mir-186-5p	3273
135	homo sapiens	hsa-mir-30b-5p	3247
136	homo sapiens	hsa-let-7c-5p	3183
137	homo sapiens	hsa-mir-502-3p	3041
138	homo sapiens	hsa-mir-148a-5p	2913
139	homo sapiens	hsa-mir-1275-5p	2828
140	homo sapiens	hsa-mir-885-5p	2765
141	homo sapiens	hsa-mir-192-5p	2714
142	homo sapiens	hsa-mir-16-1-5p	2596
143	homo sapiens	hsa-mir-3200-3p	2582
144	homo sapiens	hsa-mir-16-2-5p	2580
145	homo sapiens	hsa-mir-378c-5p	2562
146	homo sapiens	hsa-mir-185-3p	2551
147	homo sapiens	hsa-mir-151a-5p	2515
148	homo sapiens	hsa-mir-873-3p	2437
149	homo sapiens	hsa-mir-1226-3p	2404
150	homo sapiens	hsa-mir-1306-5p	2382
151	homo sapiens	hsa-mir-877-3p	2377
152	homo sapiens	hsa-mir-589-5p	2333
153	homo sapiens	hsa-mir-181a-2-3p	2293
154	homo sapiens	hsa-mir-324-3p	2253
155	homo sapiens	hsa-mir-885-3p	2211
156	homo sapiens	hsa-mir-98-5p	2187
157	homo sapiens	hsa-mir-378d-2-5p	2142
158	homo sapiens	hsa-mir-7-1-5p	2138
159	homo sapiens	hsa-mir-362-5p	2130
160	homo sapiens	hsa-mir-501-5p	2115
161	homo sapiens	hsa-mir-7-2-5p	1947
162	homo sapiens	hsa-mir-7-3-5p	1916
163	homo sapiens	hsa-mir-25-5p	1880
164	homo sapiens	hsa-mir-340-5p	1837
165	homo sapiens	hsa-mir-708-3p	1832
166	homo sapiens	hsa-mir-1271-5p	1799
167	homo sapiens	hsa-mir-625-3p	1789
168	homo sapiens	hsa-mir-342-5p	1786
169	homo sapiens	hsa-mir-5010-3p	1744
170	homo sapiens	hsa-mir-760-3p	1585
171	homo sapiens	hsa-mir-4521-5p	1460
172	homo sapiens	hsa-mir-4326-5p	1438
173	homo sapiens	hsa-mir-27a-3p	1418
174	homo sapiens	hsa-mir-339-3p	1416
175	homo sapiens	hsa-mir-338-5p	1384
176	homo sapiens	hsa-mir-4286-5p	1341
177	homo sapiens	hsa-mir-132-3p	1301
178	homo sapiens	hsa-mir-218-1-5p	1300
179	homo sapiens	hsa-mir-129-1-5p	1276
180	homo sapiens	hsa-mir-671-3p	1268
181	homo sapiens	hsa-mir-129-2-5p	1258
182	homo sapiens	hsa-mir-130b-3p	1236
183	homo sapiens	hsa-mir-218-2-5p	1234
184	homo sapiens	hsa-mir-29a-3p	1225
185	homo sapiens	hsa-mir-6511b-1-3p	1220
186	homo sapiens	hsa-mir-429-3p	1212
187	homo sapiens	hsa-mir-7704-5p	1200
188	homo sapiens	hsa-mir-374b-5p	1193
189	homo sapiens	hsa-mir-324-5p	1191
190	homo sapiens	hsa-mir-6511b-2-3p	1179
191	homo sapiens	hsa-mir-28-3p	1169
192	homo sapiens	hsa-mir-128-1-5p	1140
193	homo sapiens	hsa-mir-500a-5p	1105
194	homo sapiens	hsa-mir-152-3p	1096
195	homo sapiens	hsa-mir-1250-5p	1087
196	homo sapiens	hsa-mir-660-5p	1040
197	homo sapiens	hsa-mir-18a-3p	1010
198	homo sapiens	hsa-mir-27a-5p	1008
199	homo sapiens	hsa-mir-4664-3p	969
200	homo sapiens	hsa-mir-96-5p	961
201	homo sapiens	hsa-mir-7977-5p	955
202	homo sapiens	hsa-mir-181c-3p	947
203	homo sapiens	hsa-mir-769-3p	926
204	homo sapiens	hsa-mir-139-3p	910
205	homo sapiens	hsa-mir-378a-5p	904
206	homo sapiens	hsa-mir-100-5p	891
207	homo sapiens	hsa-mir-195-3p	890
208	homo sapiens	hsa-mir-183-3p	862
209	homo sapiens	hsa-mir-320b-1-3p	853
210	homo sapiens	hsa-mir-2277-5p	822
211	homo sapiens	hsa-mir-93-3p	783
212	homo sapiens	hsa-mir-365a-5p	782
213	homo sapiens	hsa-mir-194-2-5p	762
214	homo sapiens	hsa-mir-3187-3p	758
215	homo sapiens	hsa-mir-7974-3p	755
216	homo sapiens	hsa-mir-320b-2-3p	708
217	homo sapiens	hsa-mir-615-3p	701
218	homo sapiens	hsa-mir-671-5p	700
219	homo sapiens	hsa-mir-2110-5p	699
220	homo sapiens	hsa-mir-5100-3p	683
221	homo sapiens	hsa-mir-1224-3p	664
222	homo sapiens	hsa-mir-1343-3p	647
223	homo sapiens	hsa-mir-7641-1-5p	643
224	homo sapiens	hsa-mir-1292-5p	640
225	homo sapiens	hsa-mir-125b-1-5p	628
226	homo sapiens	hsa-mir-22-3p	620
227	homo sapiens	hsa-mir-125b-2-5p	613
228	homo sapiens	hsa-mir-6798-3p	608
229	homo sapiens	hsa-mir-3135b-5p	596
230	homo sapiens	hsa-mir-4746-5p	594
231	homo sapiens	hsa-mir-3607-3p	587
232	homo sapiens	hsa-mir-331-5p	576
233	homo sapiens	hsa-mir-421-3p	575
234	homo sapiens	hsa-mir-422a-5p	548
235	homo sapiens	hsa-mir-378g-5p	546
236	homo sapiens	hsa-mir-873-5p	534
237	homo sapiens	hsa-mir-6788-3p	534
238	homo sapiens	hsa-mir-30b-3p	522
239	homo sapiens	hsa-mir-5701-3-5p	521
240	homo sapiens	hsa-mir-5701-1-5p	520
241	homo sapiens	hsa-mir-5701-2-5p	519
242	homo sapiens	hsa-mir-16-2-3p	512
243	homo sapiens	hsa-mir-3074-5p	511
244	homo sapiens	hsa-mir-146b-3p	501
245	homo sapiens	hsa-mir-92a-1-5p	492
246	homo sapiens	hsa-mir-193b-5p	491
247	homo sapiens	hsa-mir-1270-5p	491
248	homo sapiens	hsa-mir-30c-1-3p	485
249	homo sapiens	hsa-mir-365b-3p	476
250	homo sapiens	hsa-mir-365a-3p	471
251	homo sapiens	hsa-mir-1307-5p	461
252	homo sapiens	hsa-mir-194-1-5p	457
253	homo sapiens	hsa-mir-642a-5p	452
254	homo sapiens	hsa-mir-3653-3p	450
255	homo sapiens	hsa-mir-1306-3p	443
256	homo sapiens	hsa-mir-454-3p	438
257	homo sapiens	hsa-mir-6726-3p	431
258	homo sapiens	hsa-mir-141-3p	427
259	homo sapiens	hsa-mir-1303-3p	423
260	homo sapiens	hsa-mir-1273g-3p	421
261	homo sapiens	hsa-mir-937-3p	417
262	homo sapiens	hsa-mir-92b-5p	412
263	homo sapiens	hsa-mir-146a-5p	400
264	homo sapiens	hsa-mir-148b-5p	397
265	homo sapiens	hsa-mir-335-3p	395
266	homo sapiens	hsa-mir-4421-3p	391
267	homo sapiens	hsa-mir-1227-3p	385
268	homo sapiens	hsa-mir-340-3p	383
269	homo sapiens	hsa-mir-497-5p	381
270	homo sapiens	hsa-mir-4485-3p	370
271	homo sapiens	hsa-mir-6500-3p	369
272	homo sapiens	hsa-mir-3940-3p	365
273	homo sapiens	hsa-mir-212-5p	362
274	homo sapiens	hsa-mir-10a-5p	357
275	homo sapiens	hsa-mir-4792-5p	357
276	homo sapiens	hsa-mir-1229-3p	348
277	homo sapiens	hsa-mir-874-3p	337
278	homo sapiens	hsa-mir-4455-5p	332
279	homo sapiens	hsa-mir-125b-2-3p	331
280	homo sapiens	hsa-mir-191-3p	328
281	homo sapiens	hsa-mir-330-5p	327
282	homo sapiens	hsa-mir-766-3p	323
283	homo sapiens	hsa-mir-5001-3p	317
284	homo sapiens	hsa-mir-1273h-3p	307
285	homo sapiens	hsa-mir-15b-3p	306
286	homo sapiens	hsa-mir-219a-1-3p	306
287	homo sapiens	hsa-mir-6511a-1-3p	303
288	homo sapiens	hsa-mir-585-3p	301
289	homo sapiens	hsa-mir-6511a-2-3p	300
290	homo sapiens	hsa-mir-6511a-4-3p	298
291	homo sapiens	hsa-mir-548o-3p	294
292	homo sapiens	hsa-let-7b-3p	293
293	homo sapiens	hsa-mir-548o-2-3p	292
294	homo sapiens	hsa-mir-6511a-3-3p	290
295	homo sapiens	hsa-mir-296-3p	286
296	homo sapiens	hsa-mir-6747-3p	285
297	homo sapiens	hsa-mir-6842-3p	278
298	homo sapiens	hsa-mir-940-3p	277
299	homo sapiens	hsa-mir-181c-5p	276
300	homo sapiens	hsa-mir-27b-5p	271
301	homo sapiens	hsa-mir-486-1-3p	270
302	homo sapiens	hsa-mir-3605-3p	268
303	homo sapiens	hsa-mir-132-5p	265
304	homo sapiens	hsa-mir-130a-3p	264
305	homo sapiens	hsa-mir-1290-3p	262
306	homo sapiens	hsa-mir-3177-3p	258
307	homo sapiens	hsa-mir-505-5p	247
308	homo sapiens	hsa-mir-664a-5p	247
309	homo sapiens	hsa-mir-664a-3p	247
310	homo sapiens	hsa-mir-1254-2-5p	247
311	homo sapiens	hsa-mir-23b-5p	244
312	homo sapiens	hsa-mir-1254-1-5p	242
313	homo sapiens	hsa-mir-6877-5p	242
314	homo sapiens	hsa-mir-126-3p	236
315	homo sapiens	hsa-mir-194-2-3p	235
316	homo sapiens	hsa-mir-654-5p	233
317	homo sapiens	hsa-mir-10b-3p	230
318	homo sapiens	hsa-mir-133b-3p	230
319	homo sapiens	hsa-mir-34c-5p	229
320	homo sapiens	hsa-mir-3934-5p	228
321	homo sapiens	hsa-mir-17-3p	225
322	homo sapiens	hsa-mir-195-5p	218
323	homo sapiens	hsa-mir-3173-5p	218
324	homo sapiens	hsa-mir-1976-3p	218
325	homo sapiens	hsa-mir-3609-3p	218
326	homo sapiens	hsa-mir-942-5p	215
327	homo sapiens	hsa-mir-4661-5p	215
328	homo sapiens	hsa-mir-2355-3p	213
329	homo sapiens	hsa-mir-3928-3p	202
330	homo sapiens	hsa-mir-134-5p	200
331	homo sapiens	hsa-mir-15a-5p	193
332	homo sapiens	hsa-mir-550a-2-5p	193
333	homo sapiens	hsa-mir-550a-1-5p	192
334	homo sapiens	hsa-mir-7641-2-5p	192
335	homo sapiens	hsa-mir-619-5p	189
336	homo sapiens	hsa-mir-3064-5p	189
337	homo sapiens	hsa-mir-3909-3p	189
338	homo sapiens	hsa-mir-625-5p	188
339	homo sapiens	hsa-mir-1266-5p	187
340	homo sapiens	hsa-mir-486-2-3p	179
341	homo sapiens	hsa-mir-320c-2-3p	179
342	homo sapiens	hsa-mir-18a-5p	178
343	homo sapiens	hsa-mir-212-3p	169
344	homo sapiens	hsa-mir-4497-5p	168
345	homo sapiens	hsa-mir-320c-1-3p	164
346	homo sapiens	hsa-mir-106a-5p	157
347	homo sapiens	hsa-mir-675-5p	155
348	homo sapiens	hsa-mir-150-5p	154
349	homo sapiens	hsa-mir-188-5p	154
350	homo sapiens	hsa-mir-3127-5p	154
351	homo sapiens	hsa-mir-125a-3p	153
352	homo sapiens	hsa-mir-7155-3p	152
353	homo sapiens	hsa-mir-409-3p	151
354	homo sapiens	hsa-mir-628-3p	150
355	homo sapiens	hsa-mir-24-2-5p	149
356	homo sapiens	hsa-mir-1291-5p	149
357	homo sapiens	hsa-mir-4791-5p	149
358	homo sapiens	hsa-mir-6783-3p	149
359	homo sapiens	hsa-mir-19b-1-3p	148
360	homo sapiens	hsa-mir-19b-2-3p	148
361	homo sapiens	hsa-mir-6853-3p	148
362	homo sapiens	hsa-mir-4750-5p	144
363	homo sapiens	hsa-mir-6803-3p	144
364	homo sapiens	hsa-mir-99a-5p	143
365	homo sapiens	hsa-mir-551b-5p	134
366	homo sapiens	hsa-mir-3187-5p	133
367	homo sapiens	hsa-mir-363-3p	128
368	homo sapiens	hsa-mir-4646-3p	127
369	homo sapiens	hsa-mir-6833-3p	127
370	homo sapiens	hsa-mir-500b-3p	125
371	homo sapiens	hsa-mir-1237-3p	125
372	homo sapiens	hsa-mir-1234-3p	125
373	homo sapiens	hsa-mir-3605-5p	124
374	homo sapiens	hsa-mir-301a-5p	120
375	homo sapiens	hsa-mir-577-5p	120
376	homo sapiens	hsa-mir-6777-3p	120
377	homo sapiens	hsa-mir-676-3p	119
378	homo sapiens	hsa-mir-543-3p	119
379	homo sapiens	hsa-mir-6721-5p	118
380	homo sapiens	hsa-mir-32-3p	117
381	homo sapiens	hsa-mir-1304-3p	116
382	homo sapiens	hsa-mir-7851-3p	115
383	homo sapiens	hsa-mir-6735-3p	113
384	homo sapiens	hsa-mir-943-3p	113
385	homo sapiens	hsa-mir-26b-3p	112
386	homo sapiens	hsa-mir-6514-5p	111
387	homo sapiens	hsa-mir-20b-5p	110
388	homo sapiens	hsa-mir-6737-3p	109
389	homo sapiens	hsa-mir-3196-5p	108
390	homo sapiens	hsa-mir-3620-3p	108
391	homo sapiens	hsa-mir-1268a-5p	107
392	homo sapiens	hsa-mir-4443-5p	107
393	homo sapiens	hsa-mir-378f-3p	107
394	homo sapiens	hsa-mir-21-3p	105
395	homo sapiens	hsa-mir-598-3p	104
396	homo sapiens	hsa-mir-326-3p	101
397	homo sapiens	hsa-mir-651-5p	100
398	homo sapiens	hsa-mir-1908-5p	100
399	homo sapiens	hsa-mir-3679-5p	100
400	homo sapiens	hsa-mir-4473-3p	100
401	homo sapiens	hsa-mir-3158-1-3p	98
402	homo sapiens	hsa-mir-3188-3p	98
403	homo sapiens	hsa-mir-155-5p	97
404	homo sapiens	hsa-mir-382-5p	97
405	homo sapiens	hsa-mir-4788-5p	97
406	homo sapiens	hsa-mir-6808-3p	97
407	homo sapiens	hsa-mir-3131-5p	95
408	homo sapiens	hsa-mir-30d-3p	94
409	homo sapiens	hsa-mir-199b-5p	93
410	homo sapiens	hsa-mir-641-5p	92
411	homo sapiens	hsa-mir-6765-3p	92
412	homo sapiens	hsa-mir-6749-3p	92
413	homo sapiens	hsa-mir-181a-1-3p	91
414	merkel cell polyomavirus	mcv-mir-M1-3p	91
415	homo sapiens	hsa-mir-7111-3p	90
416	homo sapiens	hsa-mir-578-3p	90
417	homo sapiens	hsa-mir-3158-2-3p	90
418	homo sapiens	hsa-mir-16-1-3p	89
419	homo sapiens	hsa-mir-4749-3p	89
420	homo sapiens	hsa-mir-1287-5p	87
421	homo sapiens	hsa-mir-4284-5p	87
422	homo sapiens	hsa-mir-6775-3p	87
423	homo sapiens	hsa-mir-502-5p	86
424	homo sapiens	hsa-mir-3065-5p	85
425	homo sapiens	hsa-mir-1249-3p	85
426	homo sapiens	hsa-mir-381-3p	84
427	homo sapiens	hsa-mir-3651-3p	84
428	homo sapiens	hsa-mir-939-5p	82
429	homo sapiens	hsa-mir-500b-5p	82
430	homo sapiens	hsa-mir-6840-5p	82
431	homo sapiens	hsa-mir-4747-3p	81
432	homo sapiens	hsa-mir-4448-3p	81
433	homo sapiens	hsa-mir-5004-3p	80
434	homo sapiens	hsa-mir-2277-3p	78
435	homo sapiens	hsa-mir-6866-5p	77
436	homo sapiens	hsa-mir-1304-5p	76
437	homo sapiens	hsa-mir-141-5p	74
438	homo sapiens	hsa-mir-193a-5p	74
439	homo sapiens	hsa-mir-5096-5p	73
440	homo sapiens	hsa-mir-6794-3p	73
441	homo sapiens	hsa-mir-1269a-3p	73
442	homo sapiens	hsa-mir-5684-5p	72
443	homo sapiens	hsa-mir-654-3p	71
444	homo sapiens	hsa-mir-182-3p	69
445	homo sapiens	hsa-mir-196a-2-5p	67
446	homo sapiens	hsa-mir-574-5p	67
447	homo sapiens	hsa-mir-3150a-5p	67
448	homo sapiens	hsa-mir-378h-5p	66
449	homo sapiens	hsa-mir-4498-5p	66
450	homo sapiens	hsa-mir-6794-5p	66
451	homo sapiens	hsa-mir-6516-3p	66
452	homo sapiens	hsa-mir-1236-3p	66
453	homo sapiens	hsa-mir-4707-3p	66
454	homo sapiens	hsa-mir-6879-3p	66
455	homo sapiens	hsa-mir-6882-5p	65
456	homo sapiens	hsa-mir-199a-1-5p	64
457	homo sapiens	hsa-mir-652-5p	64
458	homo sapiens	hsa-mir-7114-3p	64
459	homo sapiens	hsa-mir-296-5p	63
460	homo sapiens	hsa-mir-6806-3p	63
461	homo sapiens	hsa-mir-4793-3p	62
462	homo sapiens	hsa-mir-3127-3p	61
463	homo sapiens	hsa-mir-6087-5p	60
464	homo sapiens	hsa-mir-7976-5p	60
465	homo sapiens	hsa-mir-196a-1-5p	59
466	homo sapiens	hsa-mir-374a-5p	59
467	merkel cell polyomavirus	mcv-mir-M1-5p	59
468	homo sapiens	hsa-mir-6793-3p	59
469	homo sapiens	hsa-mir-320d-1-3p	59
470	homo sapiens	hsa-mir-199b-3p	58
471	homo sapiens	hsa-mir-199a-1-3p	58
472	homo sapiens	hsa-mir-199a-2-5p	58
473	homo sapiens	hsa-mir-33b-3p	58
474	homo sapiens	hsa-mir-4717-3p	58
475	homo sapiens	hsa-mir-1914-5p	57
476	homo sapiens	hsa-mir-6894-3p	57
477	homo sapiens	hsa-mir-933-3p	57
478	homo sapiens	hsa-mir-1289-1-3p	57
479	homo sapiens	hsa-mir-323b-3p	57
480	homo sapiens	hsa-mir-143-3p	56
481	homo sapiens	hsa-mir-4743-5p	55
482	homo sapiens	hsa-mir-6515-5p	55
483	homo sapiens	hsa-mir-485-5p	54
484	homo sapiens	hsa-mir-664b-3p	54
485	homo sapiens	hsa-mir-6750-3p	54
486	homo sapiens	hsa-mir-6885-3p	54
487	homo sapiens	hsa-mir-320d-2-3p	54
488	homo sapiens	hsa-mir-3190-3p	54
489	homo sapiens	hsa-mir-199a-2-3p	53
490	homo sapiens	hsa-mir-200c-5p	53
491	homo sapiens	hsa-mir-4638-5p	53
492	homo sapiens	hsa-mir-483-3p	53
493	homo sapiens	hsa-mir-664b-5p	52
494	homo sapiens	hsa-mir-2116-3p	52
495	homo sapiens	hsa-mir-550a-3-5p	51
496	homo sapiens	hsa-mir-1285-1-5p	51
497	homo sapiens	hsa-mir-3180-5-5p	51
498	homo sapiens	hsa-mir-6817-3p	50
499	homo sapiens	hsa-let-7e-3p	49
500	homo sapiens	hsa-mir-1257-5p	49
501	homo sapiens	hsa-mir-3180-4-5p	49
502	homo sapiens	hsa-mir-129-2-3p	48
503	homo sapiens	hsa-mir-197-5p	48
504	homo sapiens	hsa-mir-6511b-1-5p	48
505	homo sapiens	hsa-mir-1289-2-3p	48
506	homo sapiens	hsa-mir-4708-3p	48
507	homo sapiens	hsa-mir-103a-2-5p	47
508	homo sapiens	hsa-mir-5187-5p	47
509	homo sapiens	hsa-mir-6764-5p	47
510	homo sapiens	hsa-mir-6511b-2-5p	47
511	homo sapiens	hsa-mir-1286-3p	47
512	homo sapiens	hsa-mir-6743-3p	47
513	homo sapiens	hsa-mir-346-5p	46
514	homo sapiens	hsa-mir-636-3p	46
515	homo sapiens	hsa-mir-485-3p	45
516	homo sapiens	hsa-mir-6789-3p	45
517	homo sapiens	hsa-mir-4787-3p	45
518	homo sapiens	hsa-mir-7-1-3p	44
519	homo sapiens	hsa-mir-660-3p	44
520	homo sapiens	hsa-mir-491-5p	44
521	homo sapiens	hsa-mir-6735-5p	44
522	homo sapiens	hsa-mir-6847-5p	44
523	homo sapiens	hsa-mir-6864-5p	44
524	homo sapiens	hsa-mir-6812-3p	44
525	homo sapiens	hsa-let-7a-3-3p	43
526	homo sapiens	hsa-let-7a-1-3p	43
527	homo sapiens	hsa-mir-1285-1-3p	43
528	homo sapiens	hsa-mir-499a-5p	43
529	homo sapiens	hsa-mir-3911-5p	43
530	homo sapiens	hsa-mir-4742-3p	43
531	homo sapiens	hsa-mir-6782-3p	43
532	homo sapiens	hsa-mir-1273h-5p	42
533	homo sapiens	hsa-mir-23a-5p	41
534	homo sapiens	hsa-mir-6516-5p	41
535	homo sapiens	hsa-mir-7110-3p	41
536	homo sapiens	hsa-mir-138-1-5p	40
537	homo sapiens	hsa-mir-3124-5p	40
538	homo sapiens	hsa-mir-3944-3p	40
539	homo sapiens	hsa-mir-4520-1-3p	40
540	homo sapiens	hsa-mir-5585-3p	40
541	homo sapiens	hsa-mir-4461-3p	40
542	homo sapiens	hsa-mir-6786-3p	40
543	homo sapiens	hsa-mir-4454-5p	38
544	homo sapiens	hsa-mir-378j-5p	38
545	homo sapiens	hsa-mir-7854-3p	38
546	homo sapiens	hsa-mir-6780b-3p	37
547	homo sapiens	hsa-mir-424-3p	37
548	homo sapiens	hsa-mir-629-3p	36
549	homo sapiens	hsa-mir-129-1-3p	36
550	homo sapiens	hsa-mir-449c-5p	36
551	homo sapiens	hsa-mir-3691-5p	36
552	homo sapiens	hsa-mir-4458-5p	36
553	homo sapiens	hsa-mir-6755-5p	36
554	homo sapiens	hsa-mir-6793-5p	36
555	homo sapiens	hsa-mir-4781-3p	36
556	homo sapiens	hsa-mir-140-5p	35
557	homo sapiens	hsa-mir-3174-5p	35
558	homo sapiens	hsa-mir-6874-3p	35
559	homo sapiens	hsa-mir-6797-3p	35
560	homo sapiens	hsa-mir-494-3p	35
561	homo sapiens	hsa-mir-551b-3p	34
562	homo sapiens	hsa-mir-548k-5p	34
563	homo sapiens	hsa-mir-5001-5p	34
564	homo sapiens	hsa-mir-597-3p	34
565	homo sapiens	hsa-mir-1185-1-3p	33
566	homo sapiens	hsa-mir-4690-3p	33
567	homo sapiens	hsa-mir-6716-3p	33
568	homo sapiens	hsa-mir-3653-5p	32
569	homo sapiens	hsa-mir-4640-3p	32
570	homo sapiens	hsa-mir-2276-3p	32
571	homo sapiens	hsa-mir-4783-3p	32
572	homo sapiens	hsa-mir-8485-3p	32
573	homo sapiens	hsa-mir-133a-2-5p	31
574	homo sapiens	hsa-mir-301b-5p	31
575	homo sapiens	hsa-mir-5010-5p	31
576	homo sapiens	hsa-mir-744-3p	30
577	homo sapiens	hsa-mir-218-1-3p	30
578	homo sapiens	hsa-mir-503-5p	30
579	homo sapiens	hsa-mir-3195-5p	30
580	homo sapiens	hsa-mir-4485-5p	30
581	homo sapiens	hsa-mir-6780a-5p	30
582	homo sapiens	hsa-mir-6788-5p	30
583	homo sapiens	hsa-mir-6770-3-3p	30
584	homo sapiens	hsa-mir-3687-1-3p	30
585	homo sapiens	hsa-mir-3938-3p	30
586	homo sapiens	hsa-mir-4738-3p	30
587	homo sapiens	hsa-let-7i-3p	29
588	homo sapiens	hsa-mir-133a-1-5p	29
589	homo sapiens	hsa-mir-6758-5p	29
590	homo sapiens	hsa-mir-6868-3p	29
591	homo sapiens	hsa-mir-28-5p	28
592	homo sapiens	hsa-mir-1276-5p	28
593	homo sapiens	hsa-mir-6724-1-5p	28
594	homo sapiens	hsa-mir-6762-3p	28
595	homo sapiens	hsa-mir-203a-3p	28
596	homo sapiens	hsa-mir-3149-3p	28
597	homo sapiens	hsa-mir-3917-3p	28
598	homo sapiens	hsa-mir-338-3p	27
599	homo sapiens	hsa-mir-675-3p	27
600	homo sapiens	hsa-mir-6515-3p	27
601	homo sapiens	hsa-mir-3178-5p	27
602	homo sapiens	hsa-mir-33a-3p	27
603	homo sapiens	hsa-mir-6770-1-3p	27
604	homo sapiens	hsa-mir-1238-3p	27
605	homo sapiens	hsa-mir-1285-2-3p	27
606	homo sapiens	hsa-mir-6131-3p	27
607	homo sapiens	hsa-mir-409-5p	26
608	homo sapiens	hsa-mir-548b-5p	26
609	homo sapiens	hsa-mir-1273c-5p	26
610	homo sapiens	hsa-mir-3613-5p	26
611	homo sapiens	hsa-mir-6734-5p	26
612	homo sapiens	hsa-mir-6767-5p	26
613	homo sapiens	hsa-mir-6724-2-5p	26
614	homo sapiens	hsa-mir-6741-3p	26
615	homo sapiens	hsa-mir-221-3p	26
616	homo sapiens	hsa-mir-487b-3p	26
617	homo sapiens	hsa-mir-6802-3p	26
618	homo sapiens	hsa-mir-548ah-3p	26
619	homo sapiens	hsa-mir-6510-3p	26
620	homo sapiens	hsa-mir-6873-3p	26
621	homo sapiens	hsa-mir-3687-2-3p	26
622	homo sapiens	hsa-mir-550a-3-3p	25
623	homo sapiens	hsa-mir-6511a-1-5p	25
624	homo sapiens	hsa-mir-6855-5p	25
625	homo sapiens	hsa-mir-7114-5p	25
626	homo sapiens	hsa-mir-6511a-3-5p	25
627	homo sapiens	hsa-mir-765-3p	25
628	homo sapiens	hsa-mir-181d-3p	24
629	homo sapiens	hsa-mir-550a-1-3p	24
630	homo sapiens	hsa-mir-6832-5p	24
631	homo sapiens	hsa-mir-6884-5p	24
632	homo sapiens	hsa-mir-6724-4-5p	24
633	homo sapiens	hsa-mir-6770-2-3p	24
634	homo sapiens	hsa-mir-4687-3p	24
635	homo sapiens	hsa-mir-4723-3p	24
636	homo sapiens	hsa-mir-6837-3p	24
637	homo sapiens	hsa-mir-6720-3p	24
638	homo sapiens	hsa-mir-138-2-5p	23
639	homo sapiens	hsa-mir-659-5p	23
640	homo sapiens	hsa-mir-1226-5p	23
641	homo sapiens	hsa-mir-1261-5p	23
642	homo sapiens	hsa-mir-4706-5p	23
643	homo sapiens	hsa-mir-6763-5p	23
644	homo sapiens	hsa-mir-1247-5p	22
645	homo sapiens	hsa-mir-3617-5p	22
646	homo sapiens	hsa-mir-4999-5p	22
647	homo sapiens	hsa-mir-6849-3p	22
648	homo sapiens	hsa-mir-4677-3p	22
649	homo sapiens	hsa-mir-550a-2-3p	21
650	homo sapiens	hsa-mir-301b-3p	21
651	homo sapiens	hsa-mir-766-5p	21
652	homo sapiens	hsa-mir-3200-5p	21
653	homo sapiens	hsa-mir-6511a-2-5p	21
654	homo sapiens	hsa-mir-6511a-4-5p	21
655	homo sapiens	hsa-mir-6857-3p	21
656	homo sapiens	hsa-mir-1292-3p	20
657	homo sapiens	hsa-mir-642a-3p	20
658	homo sapiens	hsa-mir-454-5p	20
659	homo sapiens	hsa-mir-4755-5p	20
660	homo sapiens	hsa-mir-6730-5p	20
661	homo sapiens	hsa-mir-6724-3-5p	20
662	homo sapiens	hsa-mir-6886-3p	20
663	homo sapiens	hsa-mir-6845-3p	20
664	homo sapiens	hsa-mir-222-3p	20
665	homo sapiens	hsa-mir-4440-3p	20
666	homo sapiens	hsa-mir-6752-3p	20
667	homo sapiens	hsa-mir-6877-3p	19
668	homo sapiens	hsa-mir-1910-5p	19
669	homo sapiens	hsa-mir-3913-1-5p	19
670	homo sapiens	hsa-mir-4745-5p	19
671	homo sapiens	hsa-mir-4804-5p	19
672	homo sapiens	hsa-mir-6805-5p	19
673	homo sapiens	hsa-mir-6841-5p	19
674	homo sapiens	hsa-mir-6862-2-5p	19
675	homo sapiens	hsa-mir-4667-3p	19
676	homo sapiens	hsa-mir-495-3p	19
677	homo sapiens	hsa-mir-3176-3p	19
678	homo sapiens	hsa-mir-548am-3p	19
679	homo sapiens	hsa-mir-4685-3p	19
680	homo sapiens	hsa-mir-4741-3p	19
681	homo sapiens	hsa-mir-6893-3p	19
682	homo sapiens	hsa-mir-6758-3p	18
683	homo sapiens	hsa-mir-32-5p	18
684	homo sapiens	hsa-mir-3913-2-5p	18
685	homo sapiens	hsa-mir-6777-5p	18
686	homo sapiens	hsa-mir-6825-5p	18
687	homo sapiens	hsa-mir-6862-1-5p	18
688	homo sapiens	hsa-mir-6871-5p	18
689	homo sapiens	hsa-mir-6859-3-5p	18
690	homo sapiens	hsa-mir-1909-3p	18
691	homo sapiens	hsa-mir-576-3p	18
692	homo sapiens	hsa-mir-6748-3p	18
693	homo sapiens	hsa-mir-4641-3p	18
694	homo sapiens	hsa-mir-6760-3p	18
695	homo sapiens	hsa-mir-589-3p	17
696	homo sapiens	hsa-mir-1247-3p	17
697	homo sapiens	hsa-mir-4745-3p	17
698	homo sapiens	hsa-mir-24-1-5p	17
699	homo sapiens	hsa-mir-3183-5p	17
700	homo sapiens	hsa-mir-7108-3p	17
701	homo sapiens	hsa-mir-4474-3p	17
702	homo sapiens	hsa-mir-4797-3p	17
703	homo sapiens	hsa-mir-6882-3p	16
704	homo sapiens	hsa-mir-215-5p	16
705	homo sapiens	hsa-mir-135b-5p	16
706	homo sapiens	hsa-mir-3182-5p	16
707	homo sapiens	hsa-mir-3620-5p	16
708	homo sapiens	hsa-mir-5095-5p	16
709	homo sapiens	hsa-mir-6505-5p	16
710	homo sapiens	hsa-mir-6859-4-5p	16
711	homo sapiens	hsa-mir-1538-3p	16
712	homo sapiens	hsa-mir-6715b-3p	16
713	homo sapiens	hsa-mir-9-2-3p	15
714	homo sapiens	hsa-mir-6514-3p	15
715	homo sapiens	hsa-mir-3065-3p	15
716	homo sapiens	hsa-mir-6734-3p	15
717	homo sapiens	hsa-mir-1255a-5p	15
718	homo sapiens	hsa-mir-3130-1-5p	15
719	homo sapiens	hsa-mir-4647-5p	15
720	homo sapiens	hsa-mir-6804-5p	15
721	homo sapiens	hsa-mir-6859-1-5p	15
722	homo sapiens	hsa-mir-7156-5p	15
723	homo sapiens	hsa-mir-7156-3p	15
724	homo sapiens	hsa-mir-6739-3p	15
725	homo sapiens	hsa-mir-6880-3p	15
726	homo sapiens	hsa-mir-1288-3p	15
727	homo sapiens	hsa-mir-1973-3p	15
728	homo sapiens	hsa-mir-548al-3p	15
729	homo sapiens	hsa-mir-1909-5p	14
730	homo sapiens	hsa-mir-2682-5p	14
731	homo sapiens	hsa-mir-3135a-5p	14
732	homo sapiens	hsa-mir-3184-5p	14
733	homo sapiens	hsa-mir-3193-5p	14
734	homo sapiens	hsa-mir-1273d-5p	14
735	homo sapiens	hsa-mir-4516-5p	14
736	homo sapiens	hsa-mir-4726-5p	14
737	homo sapiens	hsa-mir-5009-5p	14
738	homo sapiens	hsa-mir-6728-5p	14
739	homo sapiens	hsa-mir-6773-5p	14
740	homo sapiens	hsa-mir-3619-3p	14
741	homo sapiens	hsa-mir-6889-3p	14
742	homo sapiens	hsa-mir-4520-2-3p	14
743	homo sapiens	hsa-mir-151b-3p	14
744	homo sapiens	hsa-mir-876-3p	14
745	homo sapiens	hsa-mir-3138-3p	14
746	homo sapiens	hsa-mir-3662-3p	14
747	homo sapiens	hsa-mir-378d-1-3p	14
748	homo sapiens	hsa-mir-4470-3p	14
749	homo sapiens	hsa-mir-9-1-3p	13
750	homo sapiens	hsa-mir-374b-3p	13
751	homo sapiens	hsa-mir-3074-3p	13
752	homo sapiens	hsa-mir-6805-3p	13
753	homo sapiens	hsa-mir-6871-3p	13
754	homo sapiens	hsa-mir-211-5p	13
755	homo sapiens	hsa-mir-628-5p	13
756	homo sapiens	hsa-mir-509-3-5p	13
757	homo sapiens	hsa-mir-1248-5p	13
758	homo sapiens	hsa-mir-1268b-5p	13
759	homo sapiens	hsa-mir-4467-5p	13
760	homo sapiens	hsa-mir-4654-5p	13
761	homo sapiens	hsa-mir-4665-5p	13
762	homo sapiens	hsa-mir-6759-5p	13
763	homo sapiens	hsa-mir-6852-5p	13
764	homo sapiens	hsa-mir-6867-5p	13
765	homo sapiens	hsa-mir-7152-5p	13
766	homo sapiens	hsa-mir-6859-2-5p	13
767	homo sapiens	hsa-mir-5587-3p	13
768	homo sapiens	hsa-mir-6858-3p	13
769	homo sapiens	hsa-mir-19a-3p	13
770	homo sapiens	hsa-mir-127-3p	13
771	homo sapiens	hsa-mir-378b-3p	13
772	homo sapiens	hsa-mir-4484-3p	13
773	homo sapiens	hsa-mir-4683-3p	13
774	homo sapiens	hsa-mir-6732-3p	13
775	homo sapiens	hsa-mir-6738-3p	13
776	homo sapiens	hsa-mir-9-3-3p	12
777	homo sapiens	hsa-mir-6840-3p	12
778	homo sapiens	hsa-mir-4638-3p	12
779	homo sapiens	hsa-mir-579-5p	12
780	homo sapiens	hsa-mir-3619-5p	12
781	homo sapiens	hsa-mir-5090-5p	12
782	homo sapiens	hsa-mir-5091-5p	12
783	homo sapiens	hsa-mir-1273f-5p	12
784	homo sapiens	hsa-mir-6726-5p	12
785	homo sapiens	hsa-mir-6741-5p	12
786	homo sapiens	hsa-mir-6751-5p	12
787	homo sapiens	hsa-mir-6807-5p	12
788	homo sapiens	hsa-mir-6865-5p	12
789	homo sapiens	hsa-mir-6791-3p	12
790	homo sapiens	hsa-mir-4688-3p	12
791	homo sapiens	hsa-mir-5006-3p	12
792	homo sapiens	hsa-mir-192-3p	11
793	homo sapiens	hsa-mir-6728-3p	11
794	homo sapiens	hsa-mir-29b-1-5p	11
795	homo sapiens	hsa-mir-767-5p	11
796	homo sapiens	hsa-mir-3130-2-5p	11
797	homo sapiens	hsa-mir-3157-5p	11
798	homo sapiens	hsa-mir-3177-5p	11
799	homo sapiens	hsa-mir-4429-5p	11
800	homo sapiens	hsa-mir-4689-5p	11
801	homo sapiens	hsa-mir-4754-5p	11
802	homo sapiens	hsa-mir-5004-5p	11
803	homo sapiens	hsa-mir-6820-5p	11
804	homo sapiens	hsa-mir-7111-5p	11
805	homo sapiens	hsa-mir-7113-5p	11
806	homo sapiens	hsa-mir-4676-3p	11
807	homo sapiens	hsa-mir-6799-3p	11
808	homo sapiens	hsa-mir-616-3p	11
809	homo sapiens	hsa-mir-643-3p	11
810	homo sapiens	hsa-mir-542-3p	11
811	homo sapiens	hsa-mir-5581-3p	11
812	homo sapiens	hsa-mir-7112-3p	11
813	homo sapiens	hsa-mir-3173-3p	10
814	homo sapiens	hsa-mir-301a-3p	10
815	homo sapiens	hsa-mir-6820-3p	10
816	homo sapiens	hsa-mir-624-5p	10
817	homo sapiens	hsa-mir-216b-5p	10
818	homo sapiens	hsa-mir-4301-5p	10
819	homo sapiens	hsa-mir-4667-5p	10
820	homo sapiens	hsa-mir-219b-5p	10
821	homo sapiens	hsa-mir-4786-5p	10
822	homo sapiens	hsa-mir-5088-5p	10
823	homo sapiens	hsa-mir-6823-5p	10
824	homo sapiens	hsa-mir-6801-3p	10
825	homo sapiens	hsa-mir-3677-3p	10
826	homo sapiens	hsa-mir-206-3p	10
827	homo sapiens	hsa-mir-2113-3p	10
828	homo sapiens	hsa-mir-889-3p	10
829	homo sapiens	hsa-mir-1225-3p	10
830	homo sapiens	hsa-mir-3907-3p	10
831	homo sapiens	hsa-mir-345-3p	9
832	homo sapiens	hsa-mir-1271-3p	9
833	homo sapiens	hsa-mir-382-3p	9
834	homo sapiens	hsa-mir-374a-3p	9
835	homo sapiens	hsa-mir-6855-3p	9
836	homo sapiens	hsa-mir-135b-3p	9
837	homo sapiens	hsa-mir-4726-3p	9
838	homo sapiens	hsa-mir-217-5p	9
839	homo sapiens	hsa-mir-449a-5p	9
840	homo sapiens	hsa-mir-488-5p	9
841	homo sapiens	hsa-mir-1284-5p	9
842	homo sapiens	hsa-mir-2278-5p	9
843	homo sapiens	hsa-mir-3175-5p	9
844	homo sapiens	hsa-mir-676-5p	9
845	homo sapiens	hsa-mir-3944-5p	9
846	homo sapiens	hsa-mir-4763-5p	9
847	homo sapiens	hsa-mir-6736-5p	9
848	homo sapiens	hsa-mir-6801-5p	9
849	homo sapiens	hsa-mir-6813-5p	9
850	homo sapiens	hsa-mir-6826-5p	9
851	homo sapiens	hsa-mir-6861-5p	9
852	homo sapiens	hsa-mir-6727-3p	9
853	homo sapiens	hsa-mir-4728-3p	9
854	homo sapiens	hsa-mir-6729-3p	9
855	homo sapiens	hsa-mir-6781-3p	9
856	homo sapiens	hsa-mir-3912-3p	9
857	homo sapiens	hsa-mir-378e-3p	9
858	homo sapiens	hsa-let-7f-2-3p	8
859	homo sapiens	hsa-mir-149-3p	8
860	homo sapiens	hsa-mir-34c-3p	8
861	homo sapiens	hsa-mir-6807-3p	8
862	homo sapiens	hsa-mir-6823-3p	8
863	homo sapiens	hsa-mir-19b-1-5p	8
864	homo sapiens	hsa-mir-377-5p	8
865	homo sapiens	hsa-mir-610-5p	8
866	homo sapiens	hsa-mir-937-5p	8
867	homo sapiens	hsa-mir-3133-5p	8
868	homo sapiens	hsa-mir-3180-3-5p	8
869	homo sapiens	hsa-mir-3199-1-5p	8
870	homo sapiens	hsa-mir-3685-5p	8
871	homo sapiens	hsa-mir-3940-5p	8
872	homo sapiens	hsa-mir-4664-5p	8
873	homo sapiens	hsa-mir-4748-5p	8
874	homo sapiens	hsa-mir-4749-5p	8
875	homo sapiens	hsa-mir-5690-5p	8
876	homo sapiens	hsa-mir-5698-5p	8
877	homo sapiens	hsa-mir-6513-5p	8
878	homo sapiens	hsa-mir-6750-5p	8
879	homo sapiens	hsa-mir-6783-5p	8
880	homo sapiens	hsa-mir-6851-5p	8
881	homo sapiens	hsa-mir-6851-3p	8
882	homo sapiens	hsa-mir-7855-5p	8
883	homo sapiens	hsa-mir-6733-3p	8
884	homo sapiens	hsa-mir-6834-3p	8
885	homo sapiens	hsa-mir-6895-3p	8
886	homo sapiens	hsa-mir-7109-3p	8
887	homo sapiens	hsa-mir-184-3p	8
888	homo sapiens	hsa-mir-4684-3p	8
889	homo sapiens	hsa-mir-942-3p	7
890	homo sapiens	hsa-mir-188-3p	7
891	homo sapiens	hsa-mir-6763-3p	7
892	homo sapiens	hsa-mir-3157-3p	7
893	homo sapiens	hsa-mir-31-5p	7
894	homo sapiens	hsa-mir-483-5p	7
895	homo sapiens	hsa-mir-576-5p	7
896	homo sapiens	hsa-mir-934-5p	7
897	homo sapiens	hsa-mir-1236-5p	7
898	homo sapiens	hsa-mir-548l-5p	7
899	homo sapiens	hsa-mir-3180-1-5p	7
900	homo sapiens	hsa-mir-3180-2-5p	7
901	homo sapiens	hsa-mir-3918-5p	7
902	homo sapiens	hsa-mir-4488-5p	7
903	homo sapiens	hsa-mir-4501-5p	7
904	homo sapiens	hsa-mir-4532-5p	7
905	homo sapiens	hsa-mir-4648-5p	7
906	homo sapiens	hsa-mir-4671-5p	7
907	homo sapiens	hsa-mir-4747-5p	7
908	homo sapiens	hsa-mir-5587-5p	7
909	homo sapiens	hsa-mir-548ay-5p	7
910	homo sapiens	hsa-mir-187-3p	7
911	homo sapiens	hsa-mir-1233-2-3p	7
912	homo sapiens	hsa-mir-6800-3p	7
913	homo sapiens	hsa-mir-549a-3p	7
914	homo sapiens	hsa-mir-1299-3p	7
915	homo sapiens	hsa-mir-1972-1-3p	7
916	homo sapiens	hsa-mir-3198-1-3p	7
917	homo sapiens	hsa-mir-3960-3p	7
918	homo sapiens	hsa-mir-203b-3p	7
919	homo sapiens	hsa-mir-548av-3p	7
920	homo sapiens	hsa-mir-6776-3p	7
921	homo sapiens	hsa-mir-1244-4-3p	7
922	homo sapiens	hsa-mir-6730-3p	6
923	homo sapiens	hsa-mir-5088-3p	6
924	homo sapiens	hsa-mir-6813-3p	6
925	homo sapiens	hsa-mir-33a-5p	6
926	homo sapiens	hsa-mir-511-5p	6
927	homo sapiens	hsa-mir-3159-5p	6
928	homo sapiens	hsa-mir-3168-5p	6
929	homo sapiens	hsa-mir-3661-5p	6
930	homo sapiens	hsa-mir-642b-5p	6
931	homo sapiens	hsa-mir-4639-5p	6
932	homo sapiens	hsa-mir-4673-5p	6
933	homo sapiens	hsa-mir-4740-5p	6
934	homo sapiens	hsa-mir-6831-5p	6
935	homo sapiens	hsa-mir-6770-2-5p	6
936	homo sapiens	hsa-mir-6770-3-5p	6
937	homo sapiens	hsa-mir-6785-3p	6
938	homo sapiens	hsa-mir-670-3p	6
939	homo sapiens	hsa-mir-1233-1-3p	6
940	homo sapiens	hsa-mir-1244-1-3p	6
941	homo sapiens	hsa-mir-1244-2-3p	6
942	homo sapiens	hsa-mir-1972-2-3p	6
943	homo sapiens	hsa-mir-3656-3p	6
944	homo sapiens	hsa-mir-4695-3p	6
945	homo sapiens	hsa-mir-4758-3p	6
946	homo sapiens	hsa-mir-5579-3p	6
947	homo sapiens	hsa-mir-6742-3p	6
948	homo sapiens	hsa-mir-7703-3p	6
949	homo sapiens	hsa-let-7g-3p	5
950	homo sapiens	hsa-let-7f-1-3p	5
951	homo sapiens	hsa-mir-20a-3p	5
952	homo sapiens	hsa-mir-1914-3p	5
953	homo sapiens	hsa-mir-3613-3p	5
954	homo sapiens	hsa-mir-7152-3p	5
955	homo sapiens	hsa-mir-6865-3p	5
956	homo sapiens	hsa-mir-221-5p	5
957	homo sapiens	hsa-mir-145-5p	5
958	homo sapiens	hsa-mir-365b-5p	5
959	homo sapiens	hsa-mir-612-5p	5
960	homo sapiens	hsa-mir-548j-5p	5
961	homo sapiens	hsa-mir-3199-2-5p	5
962	homo sapiens	hsa-mir-1273e-5p	5
963	homo sapiens	hsa-mir-3677-5p	5
964	homo sapiens	hsa-mir-3916-5p	5
965	homo sapiens	hsa-mir-4426-5p	5
966	homo sapiens	hsa-mir-4508-5p	5
967	homo sapiens	hsa-mir-4511-5p	5
968	homo sapiens	hsa-mir-4520-1-5p	5
969	homo sapiens	hsa-mir-4646-5p	5
970	homo sapiens	hsa-mir-4676-5p	5
971	homo sapiens	hsa-mir-4687-5p	5
972	homo sapiens	hsa-mir-5002-5p	5
973	homo sapiens	hsa-mir-5588-5p	5
974	homo sapiens	hsa-mir-6765-5p	5
975	homo sapiens	hsa-mir-6792-5p	5
976	homo sapiens	hsa-mir-6792-3p	5
977	homo sapiens	hsa-mir-6838-5p	5
978	homo sapiens	hsa-mir-6869-5p	5
979	homo sapiens	hsa-mir-6878-5p	5
980	homo sapiens	hsa-mir-7108-5p	5
981	homo sapiens	hsa-mir-7845-5p	5
982	homo sapiens	hsa-mir-548ba-5p	5
983	homo sapiens	hsa-mir-590-3p	5
984	homo sapiens	hsa-mir-2115-3p	5
985	homo sapiens	hsa-mir-6816-3p	5
986	homo sapiens	hsa-mir-582-3p	5
987	homo sapiens	hsa-mir-6740-3p	5
988	homo sapiens	hsa-mir-6818-3p	5
989	homo sapiens	hsa-mir-410-3p	5
990	homo sapiens	hsa-mir-490-3p	5
991	homo sapiens	hsa-mir-663b-3p	5
992	homo sapiens	hsa-mir-548e-3p	5
993	homo sapiens	hsa-mir-1244-3-3p	5
994	homo sapiens	hsa-mir-3688-1-3p	5
995	homo sapiens	hsa-mir-3939-3p	5
996	homo sapiens	hsa-mir-4449-3p	5
997	homo sapiens	hsa-mir-4504-3p	5
998	homo sapiens	hsa-mir-4632-3p	5
999	homo sapiens	hsa-mir-4697-3p	5
1000	homo sapiens	hsa-mir-3198-2-3p	5
1001	homo sapiens	hsa-mir-5003-3p	5
1002	homo sapiens	hsa-mir-5192-3p	5
1003	homo sapiens	hsa-mir-5195-3p	5
1004	homo sapiens	hsa-mir-6508-3p	5
1005	homo sapiens	hsa-mir-6796-3p	5
1006	homo sapiens	hsa-mir-196b-3p	4
1007	homo sapiens	hsa-mir-96-3p	4
1008	homo sapiens	hsa-mir-3064-3p	4
1009	homo sapiens	hsa-mir-1908-3p	4
1010	homo sapiens	hsa-mir-4743-3p	4
1011	homo sapiens	hsa-mir-6764-3p	4
1012	homo sapiens	hsa-mir-138-2-3p	4
1013	homo sapiens	hsa-mir-6859-1-3p	4
1014	homo sapiens	hsa-mir-6751-3p	4
1015	homo sapiens	hsa-mir-4763-3p	4
1016	homo sapiens	hsa-mir-6826-3p	4
1017	homo sapiens	hsa-mir-6513-3p	4
1018	homo sapiens	hsa-mir-642b-3p	4
1019	homo sapiens	hsa-mir-22-5p	4
1020	homo sapiens	hsa-mir-216a-5p	4
1021	homo sapiens	hsa-mir-122-5p	4
1022	homo sapiens	hsa-mir-487a-5p	4
1023	homo sapiens	hsa-mir-566-5p	4
1024	homo sapiens	hsa-mir-548d-2-5p	4
1025	homo sapiens	hsa-mir-874-5p	4
1026	homo sapiens	hsa-mir-1255b-1-5p	4
1027	homo sapiens	hsa-mir-1255b-2-5p	4
1028	homo sapiens	hsa-mir-3115-5p	4
1029	homo sapiens	hsa-mir-3163-5p	4
1030	homo sapiens	hsa-mir-3192-5p	4
1031	homo sapiens	hsa-mir-2355-5p	4
1032	homo sapiens	hsa-mir-4515-5p	4
1033	homo sapiens	hsa-mir-4525-5p	4
1034	homo sapiens	hsa-mir-4640-5p	4
1035	homo sapiens	hsa-mir-4651-5p	4
1036	homo sapiens	hsa-mir-4660-5p	4
1037	homo sapiens	hsa-mir-4723-5p	4
1038	homo sapiens	hsa-mir-4753-5p	4
1039	homo sapiens	hsa-mir-4799-5p	4
1040	homo sapiens	hsa-mir-5708-5p	4
1041	homo sapiens	hsa-mir-548az-5p	4
1042	homo sapiens	hsa-mir-6754-5p	4
1043	homo sapiens	hsa-mir-6754-3p	4
1044	homo sapiens	hsa-mir-6769a-5p	4
1045	homo sapiens	hsa-mir-6769a-3p	4
1046	homo sapiens	hsa-mir-6770-1-5p	4
1047	homo sapiens	hsa-mir-6785-5p	4
1048	homo sapiens	hsa-mir-6827-5p	4
1049	homo sapiens	hsa-mir-6833-5p	4
1050	homo sapiens	hsa-mir-6780b-5p	4
1051	homo sapiens	hsa-mir-6886-5p	4
1052	homo sapiens	hsa-mir-6894-5p	4
1053	homo sapiens	hsa-mir-7106-5p	4
1054	homo sapiens	hsa-mir-7155-5p	4
1055	homo sapiens	hsa-mir-6829-3p	4
1056	homo sapiens	hsa-mir-3191-3p	4
1057	homo sapiens	hsa-mir-6784-3p	4
1058	homo sapiens	hsa-mir-6790-3p	4
1059	homo sapiens	hsa-mir-455-3p	4
1060	homo sapiens	hsa-mir-6766-3p	4
1061	homo sapiens	hsa-mir-6836-3p	4
1062	homo sapiens	hsa-mir-214-3p	4
1063	homo sapiens	hsa-mir-219a-2-3p	4
1064	homo sapiens	hsa-mir-370-3p	4
1065	homo sapiens	hsa-mir-632-3p	4
1066	homo sapiens	hsa-mir-1185-2-3p	4
1067	homo sapiens	hsa-mir-548p-3p	4
1068	homo sapiens	hsa-mir-320e-3p	4
1069	homo sapiens	hsa-mir-23c-3p	4
1070	homo sapiens	hsa-mir-4451-3p	4
1071	homo sapiens	hsa-mir-4465-3p	4
1072	homo sapiens	hsa-mir-4479-3p	4
1073	homo sapiens	hsa-mir-4507-3p	4
1074	homo sapiens	hsa-mir-4512-3p	4
1075	homo sapiens	hsa-mir-4659a-3p	4
1076	homo sapiens	hsa-mir-4712-3p	4
1077	homo sapiens	hsa-mir-5196-3p	4
1078	homo sapiens	hsa-mir-5680-3p	4
1079	homo sapiens	hsa-mir-5699-3p	4
1080	homo sapiens	hsa-mir-6814-3p	4
1081	homo sapiens	hsa-mir-26a-2-3p	3
1082	homo sapiens	hsa-mir-26a-1-3p	3
1083	homo sapiens	hsa-mir-504-3p	3
1084	homo sapiens	hsa-mir-34a-3p	3
1085	homo sapiens	hsa-mir-218-2-3p	3
1086	homo sapiens	hsa-mir-125b-1-3p	3
1087	homo sapiens	hsa-mir-150-3p	3
1088	homo sapiens	hsa-mir-6847-3p	3
1089	homo sapiens	hsa-mir-6884-3p	3
1090	homo sapiens	hsa-mir-659-3p	3
1091	homo sapiens	hsa-mir-6862-1-3p	3
1092	homo sapiens	hsa-mir-3184-3p	3
1093	homo sapiens	hsa-mir-6867-3p	3
1094	homo sapiens	hsa-mir-6859-2-3p	3
1095	homo sapiens	hsa-mir-548ay-3p	3
1096	homo sapiens	hsa-mir-105-1-5p	3
1097	homo sapiens	hsa-mir-105-2-5p	3
1098	homo sapiens	hsa-mir-126-5p	3
1099	homo sapiens	hsa-mir-412-5p	3
1100	homo sapiens	hsa-mir-487b-5p	3
1101	homo sapiens	hsa-mir-598-5p	3
1102	homo sapiens	hsa-mir-548d-1-5p	3
1103	homo sapiens	hsa-mir-1323-5p	3
1104	homo sapiens	hsa-mir-1294-5p	3
1105	homo sapiens	hsa-mir-548q-5p	3
1106	homo sapiens	hsa-mir-3120-5p	3
1107	homo sapiens	hsa-mir-3120-3p	3
1108	homo sapiens	hsa-mir-3122-5p	3
1109	homo sapiens	hsa-mir-3137-5p	3
1110	homo sapiens	hsa-mir-3164-5p	3
1111	homo sapiens	hsa-mir-3663-5p	3
1112	homo sapiens	hsa-mir-4417-5p	3
1113	homo sapiens	hsa-mir-548ae-2-5p	3
1114	homo sapiens	hsa-mir-4510-5p	3
1115	homo sapiens	hsa-mir-4642-5p	3
1116	homo sapiens	hsa-mir-4701-5p	3
1117	homo sapiens	hsa-mir-4742-5p	3
1118	homo sapiens	hsa-mir-4798-5p	3
1119	homo sapiens	hsa-mir-5000-5p	3
1120	homo sapiens	hsa-mir-5000-3p	3
1121	homo sapiens	hsa-mir-6501-5p	3
1122	homo sapiens	hsa-mir-6727-5p	3
1123	homo sapiens	hsa-mir-6733-5p	3
1124	homo sapiens	hsa-mir-6747-5p	3
1125	homo sapiens	hsa-mir-6815-5p	3
1126	homo sapiens	hsa-mir-6829-5p	3
1127	homo sapiens	hsa-mir-6837-5p	3
1128	homo sapiens	hsa-mir-6854-5p	3
1129	homo sapiens	hsa-mir-6858-5p	3
1130	homo sapiens	hsa-mir-6874-5p	3
1131	homo sapiens	hsa-mir-6889-5p	3
1132	homo sapiens	hsa-mir-627-3p	3
1133	homo sapiens	hsa-mir-6746-3p	3
1134	homo sapiens	hsa-mir-6756-3p	3
1135	homo sapiens	hsa-mir-6795-3p	3
1136	homo sapiens	hsa-mir-34b-3p	3
1137	homo sapiens	hsa-mir-512-2-3p	3
1138	homo sapiens	hsa-mir-514a-1-3p	3
1139	homo sapiens	hsa-mir-551a-3p	3
1140	homo sapiens	hsa-mir-548h-4-3p	3
1141	homo sapiens	hsa-mir-1278-3p	3
1142	homo sapiens	hsa-mir-3140-3p	3
1143	homo sapiens	hsa-mir-3146-3p	3
1144	homo sapiens	hsa-mir-4306-3p	3
1145	homo sapiens	hsa-mir-4254-3p	3
1146	homo sapiens	hsa-mir-4442-3p	3
1147	homo sapiens	hsa-mir-4492-3p	3
1148	homo sapiens	hsa-mir-4691-3p	3
1149	homo sapiens	hsa-mir-6819-3p	3
1150	homo sapiens	hsa-mir-6821-3p	3
1151	homo sapiens	hsa-mir-6883-3p	3
1152	homo sapiens	hsa-mir-1296-3p	2
1153	homo sapiens	hsa-mir-4746-3p	2
1154	homo sapiens	hsa-mir-15a-3p	2
1155	homo sapiens	hsa-mir-3679-3p	2
1156	homo sapiens	hsa-mir-1287-3p	2
1157	homo sapiens	hsa-mir-939-3p	2
1158	homo sapiens	hsa-mir-548b-3p	2
1159	homo sapiens	hsa-mir-6832-3p	2
1160	homo sapiens	hsa-mir-4755-3p	2
1161	homo sapiens	hsa-mir-6825-3p	2
1162	homo sapiens	hsa-mir-6859-3-3p	2
1163	homo sapiens	hsa-mir-6859-4-3p	2
1164	homo sapiens	hsa-mir-6759-3p	2
1165	homo sapiens	hsa-mir-6852-3p	2
1166	homo sapiens	hsa-mir-219b-3p	2
1167	homo sapiens	hsa-mir-6861-3p	2
1168	homo sapiens	hsa-mir-4671-3p	2
1169	homo sapiens	hsa-mir-153-2-5p	2
1170	homo sapiens	hsa-mir-190a-5p	2
1171	homo sapiens	hsa-mir-302a-5p	2
1172	homo sapiens	hsa-mir-526b-5p	2
1173	homo sapiens	hsa-mir-573-5p	2
1174	homo sapiens	hsa-mir-590-5p	2
1175	homo sapiens	hsa-mir-602-5p	2
1176	homo sapiens	hsa-mir-450b-5p	2
1177	homo sapiens	hsa-mir-1262-5p	2
1178	homo sapiens	hsa-mir-548i-2-5p	2
1179	homo sapiens	hsa-mir-1282-5p	2
1180	homo sapiens	hsa-mir-2115-5p	2
1181	homo sapiens	hsa-mir-3139-5p	2
1182	homo sapiens	hsa-mir-548t-5p	2
1183	homo sapiens	hsa-mir-3151-5p	2
1184	homo sapiens	hsa-mir-3162-5p	2
1185	homo sapiens	hsa-mir-3162-3p	2
1186	homo sapiens	hsa-mir-3165-5p	2
1187	homo sapiens	hsa-mir-3170-5p	2
1188	homo sapiens	hsa-mir-548w-5p	2
1189	homo sapiens	hsa-mir-3191-5p	2
1190	homo sapiens	hsa-mir-3678-5p	2
1191	homo sapiens	hsa-mir-3942-5p	2
1192	homo sapiens	hsa-mir-374c-5p	2
1193	homo sapiens	hsa-mir-4517-5p	2
1194	homo sapiens	hsa-mir-4523-5p	2
1195	homo sapiens	hsa-mir-548an-5p	2
1196	homo sapiens	hsa-mir-4655-5p	2
1197	homo sapiens	hsa-mir-4656-5p	2
1198	homo sapiens	hsa-mir-4682-5p	2
1199	homo sapiens	hsa-mir-1343-5p	2
1200	homo sapiens	hsa-mir-4707-5p	2
1201	homo sapiens	hsa-mir-4713-5p	2
1202	homo sapiens	hsa-mir-4520-2-5p	2
1203	homo sapiens	hsa-mir-4728-5p	2
1204	homo sapiens	hsa-mir-4751-5p	2
1205	homo sapiens	hsa-mir-4764-5p	2
1206	homo sapiens	hsa-mir-548aw-5p	2
1207	homo sapiens	hsa-mir-6500-5p	2
1208	homo sapiens	hsa-mir-6507-5p	2
1209	homo sapiens	hsa-mir-6717-5p	2
1210	homo sapiens	hsa-mir-6737-5p	2
1211	homo sapiens	hsa-mir-6744-5p	2
1212	homo sapiens	hsa-mir-6748-5p	2
1213	homo sapiens	hsa-mir-6762-5p	2
1214	homo sapiens	hsa-mir-6775-5p	2
1215	homo sapiens	hsa-mir-6784-5p	2
1216	homo sapiens	hsa-mir-6790-5p	2
1217	homo sapiens	hsa-mir-6797-5p	2
1218	homo sapiens	hsa-mir-6798-5p	2
1219	homo sapiens	hsa-mir-6799-5p	2
1220	homo sapiens	hsa-mir-6816-5p	2
1221	homo sapiens	hsa-mir-6824-5p	2
1222	homo sapiens	hsa-mir-6834-5p	2
1223	homo sapiens	hsa-mir-6842-5p	2
1224	homo sapiens	hsa-mir-6845-5p	2
1225	homo sapiens	hsa-mir-6848-5p	2
1226	homo sapiens	hsa-mir-6895-5p	2
1227	homo sapiens	hsa-mir-7109-5p	2
1228	homo sapiens	hsa-mir-7705-5p	2
1229	homo sapiens	hsa-mir-8072-5p	2
1230	homo sapiens	hsa-mir-124-3-3p	2
1231	homo sapiens	hsa-mir-556-3p	2
1232	homo sapiens	hsa-mir-1915-3p	2
1233	homo sapiens	hsa-mir-124-2-3p	2
1234	homo sapiens	hsa-mir-323a-3p	2
1235	homo sapiens	hsa-mir-18b-3p	2
1236	homo sapiens	hsa-mir-518b-3p	2
1237	homo sapiens	hsa-mir-376a-2-3p	2
1238	homo sapiens	hsa-mir-572-3p	2
1239	homo sapiens	hsa-mir-758-3p	2
1240	homo sapiens	hsa-mir-509-2-3p	2
1241	homo sapiens	hsa-mir-147b-3p	2
1242	homo sapiens	hsa-mir-1228-3p	2
1243	homo sapiens	hsa-mir-1273a-3p	2
1244	homo sapiens	hsa-mir-548s-3p	2
1245	homo sapiens	hsa-mir-3179-2-3p	2
1246	homo sapiens	hsa-mir-3179-3-3p	2
1247	homo sapiens	hsa-mir-3682-3p	2
1248	homo sapiens	hsa-mir-3925-3p	2
1249	homo sapiens	hsa-mir-3927-3p	2
1250	homo sapiens	hsa-mir-3929-3p	2
1251	homo sapiens	hsa-mir-3936-3p	2
1252	homo sapiens	hsa-mir-4476-3p	2
1253	homo sapiens	hsa-mir-4491-3p	2
1254	homo sapiens	hsa-mir-4522-3p	2
1255	homo sapiens	hsa-mir-4635-3p	2
1256	homo sapiens	hsa-mir-4709-3p	2
1257	homo sapiens	hsa-mir-4762-3p	2
1258	homo sapiens	hsa-mir-3688-2-3p	2
1259	homo sapiens	hsa-mir-4800-3p	2
1260	homo sapiens	hsa-mir-5193-3p	2
1261	homo sapiens	hsa-mir-5582-3p	2
1262	homo sapiens	hsa-mir-6745-3p	2
1263	homo sapiens	hsa-mir-6787-3p	2
1264	homo sapiens	hsa-mir-6810-3p	2
1265	homo sapiens	hsa-mir-6881-3p	2
1266	homo sapiens	hsa-mir-6888-3p	2
1267	homo sapiens	hsa-mir-7852-3p	2
1268	homo sapiens	hsa-mir-3179-4-3p	2
1269	homo sapiens	hsa-mir-181b-1-3p	1
1270	homo sapiens	hsa-mir-98-3p	1
1271	homo sapiens	hsa-mir-1250-3p	1
1272	homo sapiens	hsa-mir-574-3p	1
1273	homo sapiens	hsa-mir-3150a-3p	1
1274	homo sapiens	hsa-mir-5187-3p	1
1275	homo sapiens	hsa-mir-6780a-3p	1
1276	homo sapiens	hsa-mir-1910-3p	1
1277	homo sapiens	hsa-mir-4804-3p	1
1278	homo sapiens	hsa-mir-6862-2-3p	1
1279	homo sapiens	hsa-mir-3130-1-3p	1
1280	homo sapiens	hsa-mir-6804-3p	1
1281	homo sapiens	hsa-mir-509-3-3p	1
1282	homo sapiens	hsa-mir-29b-1-3p	1
1283	homo sapiens	hsa-mir-5002-3p	1
1284	homo sapiens	hsa-mir-216a-3p	1
1285	homo sapiens	hsa-mir-487a-3p	1
1286	homo sapiens	hsa-mir-3192-3p	1
1287	homo sapiens	hsa-mir-7106-3p	1
1288	homo sapiens	hsa-mir-6824-3p	1
1289	homo sapiens	hsa-mir-29a-5p	1
1290	homo sapiens	hsa-mir-101-1-5p	1
1291	homo sapiens	hsa-mir-187-5p	1
1292	homo sapiens	hsa-mir-205-5p	1
1293	homo sapiens	hsa-mir-219a-1-5p	1
1294	homo sapiens	hsa-mir-222-5p	1
1295	homo sapiens	hsa-mir-124-3-5p	1
1296	homo sapiens	hsa-mir-154-5p	1
1297	homo sapiens	hsa-mir-154-3p	1
1298	homo sapiens	hsa-mir-379-5p	1
1299	homo sapiens	hsa-mir-380-5p	1
1300	homo sapiens	hsa-mir-335-5p	1
1301	homo sapiens	hsa-mir-450a-1-5p	1
1302	homo sapiens	hsa-mir-525-5p	1
1303	homo sapiens	hsa-mir-455-5p	1
1304	homo sapiens	hsa-mir-539-5p	1
1305	homo sapiens	hsa-mir-556-5p	1
1306	homo sapiens	hsa-mir-582-5p	1
1307	homo sapiens	hsa-mir-584-5p	1
1308	homo sapiens	hsa-mir-588-5p	1
1309	homo sapiens	hsa-mir-592-5p	1
1310	homo sapiens	hsa-mir-597-5p	1
1311	homo sapiens	hsa-mir-616-5p	1
1312	homo sapiens	hsa-mir-627-5p	1
1313	homo sapiens	hsa-mir-33b-5p	1
1314	homo sapiens	hsa-mir-670-5p	1
1315	homo sapiens	hsa-mir-1298-5p	1
1316	homo sapiens	hsa-mir-1180-5p	1
1317	homo sapiens	hsa-mir-1229-5p	1
1318	homo sapiens	hsa-mir-1237-5p	1
1319	homo sapiens	hsa-mir-1249-5p	1
1320	homo sapiens	hsa-mir-548g-5p	1
1321	homo sapiens	hsa-mir-548g-3p	1
1322	homo sapiens	hsa-mir-1277-5p	1
1323	homo sapiens	hsa-mir-548i-1-5p	1
1324	homo sapiens	hsa-mir-548i-3-5p	1
1325	homo sapiens	hsa-mir-548i-4-5p	1
1326	homo sapiens	hsa-mir-1252-5p	1
1327	homo sapiens	hsa-mir-1915-5p	1
1328	homo sapiens	hsa-mir-2276-5p	1
1329	homo sapiens	hsa-mir-3125-5p	1
1330	homo sapiens	hsa-mir-3132-5p	1
1331	homo sapiens	hsa-mir-3141-5p	1
1332	homo sapiens	hsa-mir-3148-5p	1
1333	homo sapiens	hsa-mir-3181-5p	1
1334	homo sapiens	hsa-mir-4273-5p	1
1335	homo sapiens	hsa-mir-4280-5p	1
1336	homo sapiens	hsa-mir-1233-2-5p	1
1337	homo sapiens	hsa-mir-3607-5p	1
1338	homo sapiens	hsa-mir-3616-5p	1
1339	homo sapiens	hsa-mir-3652-5p	1
1340	homo sapiens	hsa-mir-3672-5p	1
1341	homo sapiens	hsa-mir-3674-5p	1
1342	homo sapiens	hsa-mir-3150b-5p	1
1343	homo sapiens	hsa-mir-3150b-3p	1
1344	homo sapiens	hsa-mir-548ad-5p	1
1345	homo sapiens	hsa-mir-4433a-5p	1
1346	homo sapiens	hsa-mir-4439-5p	1
1347	homo sapiens	hsa-mir-548ag-2-5p	1
1348	homo sapiens	hsa-mir-1587-5p	1
1349	homo sapiens	hsa-mir-3976-5p	1
1350	homo sapiens	hsa-mir-4663-5p	1
1351	homo sapiens	hsa-mir-4700-5p	1
1352	homo sapiens	hsa-mir-4716-5p	1
1353	homo sapiens	hsa-mir-4716-3p	1
1354	homo sapiens	hsa-mir-4724-5p	1
1355	homo sapiens	hsa-mir-4761-5p	1
1356	homo sapiens	hsa-mir-4761-3p	1
1357	homo sapiens	hsa-mir-4784-5p	1
1358	homo sapiens	hsa-mir-2467-5p	1
1359	homo sapiens	hsa-mir-2467-3p	1
1360	homo sapiens	hsa-mir-1273g-5p	1
1361	homo sapiens	hsa-mir-548aq-5p	1
1362	homo sapiens	hsa-mir-548as-5p	1
1363	homo sapiens	hsa-mir-5585-5p	1
1364	homo sapiens	hsa-mir-5683-5p	1
1365	homo sapiens	hsa-mir-5681b-5p	1
1366	homo sapiens	hsa-mir-5692a-1-5p	1
1367	homo sapiens	hsa-mir-5697-5p	1
1368	homo sapiens	hsa-mir-5706-5p	1
1369	homo sapiens	hsa-mir-6129-5p	1
1370	homo sapiens	hsa-mir-6499-5p	1
1371	homo sapiens	hsa-mir-6509-5p	1
1372	homo sapiens	hsa-mir-6729-5p	1
1373	homo sapiens	hsa-mir-6739-5p	1
1374	homo sapiens	hsa-mir-6740-5p	1
1375	homo sapiens	hsa-mir-6746-5p	1
1376	homo sapiens	hsa-mir-6756-5p	1
1377	homo sapiens	hsa-mir-6766-5p	1
1378	homo sapiens	hsa-mir-6778-5p	1
1379	homo sapiens	hsa-mir-6779-5p	1
1380	homo sapiens	hsa-mir-6781-5p	1
1381	homo sapiens	hsa-mir-6782-5p	1
1382	homo sapiens	hsa-mir-6789-5p	1
1383	homo sapiens	hsa-mir-6791-5p	1
1384	homo sapiens	hsa-mir-6795-5p	1
1385	homo sapiens	hsa-mir-6800-5p	1
1386	homo sapiens	hsa-mir-6802-5p	1
1387	homo sapiens	hsa-mir-6812-5p	1
1388	homo sapiens	hsa-mir-6817-5p	1
1389	homo sapiens	hsa-mir-6818-5p	1
1390	homo sapiens	hsa-mir-6822-5p	1
1391	homo sapiens	hsa-mir-6836-5p	1
1392	homo sapiens	hsa-mir-6849-5p	1
1393	homo sapiens	hsa-mir-6880-5p	1
1394	homo sapiens	hsa-mir-6885-5p	1
1395	homo sapiens	hsa-mir-6891-5p	1
1396	homo sapiens	hsa-mir-4433b-5p	1
1397	homo sapiens	hsa-mir-7978-5p	1
1398	homo sapiens	hsa-mir-29b-2-3p	1
1399	homo sapiens	hsa-mir-29c-3p	1
1400	homo sapiens	hsa-mir-369-3p	1
1401	homo sapiens	hsa-mir-376a-1-3p	1
1402	homo sapiens	hsa-mir-512-1-3p	1
1403	homo sapiens	hsa-mir-519c-3p	1
1404	homo sapiens	hsa-mir-520a-3p	1
1405	homo sapiens	hsa-mir-509-1-3p	1
1406	homo sapiens	hsa-mir-514a-2-3p	1
1407	homo sapiens	hsa-mir-514a-3-3p	1
1408	homo sapiens	hsa-mir-552-3p	1
1409	homo sapiens	hsa-mir-622-3p	1
1410	homo sapiens	hsa-mir-668-3p	1
1411	homo sapiens	hsa-mir-541-3p	1
1412	homo sapiens	hsa-mir-887-3p	1
1413	homo sapiens	hsa-mir-1297-3p	1
1414	homo sapiens	hsa-mir-1302-6-3p	1
1415	homo sapiens	hsa-mir-1302-7-3p	1
1416	homo sapiens	hsa-mir-548f-2-3p	1
1417	homo sapiens	hsa-mir-548f-3-3p	1
1418	homo sapiens	hsa-mir-1197-3p	1
1419	homo sapiens	hsa-mir-1912-3p	1
1420	homo sapiens	hsa-mir-1913-3p	1
1421	homo sapiens	hsa-mir-544b-3p	1
1422	homo sapiens	hsa-mir-3156-1-3p	1
1423	homo sapiens	hsa-mir-3179-1-3p	1
1424	homo sapiens	hsa-mir-3614-3p	1
1425	homo sapiens	hsa-mir-3667-3p	1
1426	homo sapiens	hsa-mir-3937-3p	1
1427	homo sapiens	hsa-mir-548z-3p	1
1428	homo sapiens	hsa-mir-548aa-2-3p	1
1429	homo sapiens	hsa-mir-4428-3p	1
1430	homo sapiens	hsa-mir-4445-3p	1
1431	homo sapiens	hsa-mir-4447-3p	1
1432	homo sapiens	hsa-mir-4469-3p	1
1433	homo sapiens	hsa-mir-4487-3p	1
1434	homo sapiens	hsa-mir-4502-3p	1
1435	homo sapiens	hsa-mir-4524a-3p	1
1436	homo sapiens	hsa-mir-4644-3p	1
1437	homo sapiens	hsa-mir-4658-3p	1
1438	homo sapiens	hsa-mir-4672-3p	1
1439	homo sapiens	hsa-mir-4680-3p	1
1440	homo sapiens	hsa-mir-4725-3p	1
1441	homo sapiens	hsa-mir-4727-3p	1
1442	homo sapiens	hsa-mir-4757-3p	1
1443	homo sapiens	hsa-mir-4785-3p	1
1444	homo sapiens	hsa-mir-4795-3p	1
1445	homo sapiens	hsa-mir-4796-3p	1
1446	homo sapiens	hsa-mir-5089-3p	1
1447	homo sapiens	hsa-mir-3680-2-3p	1
1448	homo sapiens	hsa-mir-548at-3p	1
1449	homo sapiens	hsa-mir-6125-3p	1
1450	homo sapiens	hsa-mir-6128-3p	1
1451	homo sapiens	hsa-mir-6846-3p	1
1452	homo sapiens	hsa-mir-6860-3p	1
1453	homo sapiens	hsa-mir-6870-3p	1
1454	homo sapiens	hsa-mir-6887-3p	1
1455	homo sapiens	hsa-mir-7151-3p	1
1456	homo sapiens	hsa-mir-8076-3p	1

## Sheet: WaGa_TruSeq
sample:	WaGa	library type:	TruSeq
rank	organism	miR id	score
1	homo sapiens	hsa-mir-10b-5p	18108971
2	homo sapiens	hsa-mir-375-3p	7131045
3	homo sapiens	hsa-mir-182-5p	4992726
4	homo sapiens	hsa-mir-191-5p	4513377
5	homo sapiens	hsa-mir-92a-1-3p	2046610
6	homo sapiens	hsa-mir-148a-3p	2012963
7	homo sapiens	hsa-mir-92a-2-3p	1542808
8	homo sapiens	hsa-mir-30a-5p	1394041
9	homo sapiens	hsa-mir-183-5p	1136392
10	homo sapiens	hsa-let-7a-2-5p	986230
11	homo sapiens	hsa-let-7a-3-5p	985065
12	homo sapiens	hsa-let-7a-1-5p	984985
13	homo sapiens	hsa-mir-27b-3p	555751
14	homo sapiens	hsa-mir-26a-1-5p	539003
15	homo sapiens	hsa-mir-26a-2-5p	538965
16	homo sapiens	hsa-mir-151a-3p	532405
17	homo sapiens	hsa-mir-486-2-5p	462123
18	homo sapiens	hsa-mir-25-3p	452153
19	homo sapiens	hsa-mir-486-1-5p	448907
20	homo sapiens	hsa-mir-30d-5p	447943
21	homo sapiens	hsa-mir-92b-3p	410821
22	homo sapiens	hsa-mir-98-5p	369727
23	homo sapiens	hsa-let-7g-5p	306750
24	homo sapiens	hsa-mir-151a-5p	302400
25	homo sapiens	hsa-mir-93-5p	296537
26	homo sapiens	hsa-let-7f-2-5p	289917
27	homo sapiens	hsa-let-7f-1-5p	277546
28	homo sapiens	hsa-mir-16-2-5p	276328
29	homo sapiens	hsa-mir-16-1-5p	276228
30	homo sapiens	hsa-mir-200b-3p	269616
31	homo sapiens	hsa-mir-30e-5p	268108
32	homo sapiens	hsa-mir-186-5p	251625
33	homo sapiens	hsa-mir-141-3p	218487
34	homo sapiens	hsa-mir-378a-3p	214751
35	homo sapiens	hsa-mir-500a-3p	191167
36	homo sapiens	hsa-mir-103a-2-3p	189240
37	homo sapiens	hsa-mir-103a-1-3p	187404
38	homo sapiens	hsa-mir-192-5p	179136
39	homo sapiens	hsa-mir-181a-1-5p	169268
40	homo sapiens	hsa-mir-181a-2-5p	169246
41	homo sapiens	hsa-mir-26b-5p	163119
42	homo sapiens	hsa-mir-345-5p	152698
43	homo sapiens	hsa-let-7b-5p	149872
44	homo sapiens	hsa-mir-769-5p	146694
45	homo sapiens	hsa-mir-200c-3p	144846
46	homo sapiens	hsa-let-7i-5p	139632
47	homo sapiens	hsa-mir-148b-3p	139000
48	homo sapiens	hsa-mir-501-3p	125467
49	homo sapiens	hsa-mir-181c-5p	116883
50	homo sapiens	hsa-mir-301a-3p	116738
51	homo sapiens	hsa-mir-22-3p	107885
52	homo sapiens	hsa-mir-20a-5p	102560
53	homo sapiens	hsa-mir-423-3p	91848
54	homo sapiens	hsa-mir-146b-5p	90504
55	homo sapiens	hsa-mir-30c-2-5p	75334
56	homo sapiens	hsa-mir-30c-1-5p	75313
57	homo sapiens	hsa-mir-101-2-3p	73839
58	homo sapiens	hsa-mir-17-5p	72647
59	homo sapiens	hsa-mir-101-1-3p	71567
60	homo sapiens	hsa-mir-532-5p	71348
61	homo sapiens	hsa-mir-9-2-5p	59055
62	homo sapiens	hsa-mir-9-1-5p	59050
63	homo sapiens	hsa-mir-9-3-5p	59020
64	homo sapiens	hsa-mir-423-5p	57038
65	homo sapiens	hsa-mir-301b-3p	55378
66	homo sapiens	hsa-mir-425-5p	54678
67	homo sapiens	hsa-mir-340-5p	50910
68	homo sapiens	hsa-mir-21-5p	50716
69	homo sapiens	hsa-mir-10a-5p	46827
70	homo sapiens	hsa-mir-107-3p	44099
71	homo sapiens	hsa-let-7d-5p	44021
72	homo sapiens	hsa-mir-429-3p	42333
73	homo sapiens	hsa-mir-342-3p	42242
74	homo sapiens	hsa-mir-181d-5p	41161
75	homo sapiens	hsa-mir-130b-3p	40478
76	homo sapiens	hsa-mir-30a-3p	39434
77	homo sapiens	hsa-mir-577-5p	39207
78	homo sapiens	hsa-mir-941-2-3p	37376
79	homo sapiens	hsa-mir-941-3-3p	37374
80	homo sapiens	hsa-mir-941-4-3p	37372
81	homo sapiens	hsa-mir-941-5-3p	37370
82	homo sapiens	hsa-mir-941-1-3p	37365
83	homo sapiens	hsa-mir-148a-5p	36552
84	homo sapiens	hsa-mir-361-5p	36337
85	homo sapiens	hsa-mir-200a-3p	33638
86	homo sapiens	hsa-mir-1468-5p	32430
87	homo sapiens	hsa-mir-660-5p	31023
88	homo sapiens	hsa-mir-15b-5p	30763
89	homo sapiens	hsa-mir-484-5p	30486
90	homo sapiens	hsa-mir-421-3p	27265
91	homo sapiens	hsa-mir-30b-5p	26529
92	homo sapiens	hsa-mir-27a-3p	24892
93	homo sapiens	hsa-mir-181c-3p	23405
94	homo sapiens	hsa-mir-106b-5p	23362
95	homo sapiens	hsa-mir-873-3p	22587
96	homo sapiens	hsa-mir-15a-5p	21812
97	homo sapiens	hsa-mir-96-5p	19877
98	homo sapiens	hsa-mir-1301-3p	19836
99	homo sapiens	hsa-mir-30e-3p	19201
100	homo sapiens	hsa-mir-19b-2-3p	18593
101	homo sapiens	hsa-mir-19b-1-3p	18486
102	homo sapiens	hsa-mir-130a-3p	18474
103	homo sapiens	hsa-mir-106b-3p	18050
104	homo sapiens	hsa-mir-99b-5p	17925
105	homo sapiens	hsa-mir-181b-2-5p	17546
106	homo sapiens	hsa-mir-23a-3p	16151
107	homo sapiens	hsa-mir-454-3p	16072
108	homo sapiens	hsa-mir-128-1-3p	15806
109	homo sapiens	hsa-mir-1260a-5p	15420
110	homo sapiens	hsa-mir-133a-2-3p	15071
111	homo sapiens	hsa-mir-133a-1-3p	15053
112	homo sapiens	hsa-mir-181b-1-5p	14492
113	homo sapiens	hsa-mir-130b-5p	14131
114	homo sapiens	hsa-mir-190b-5p	14043
115	homo sapiens	hsa-mir-24-1-3p	13807
116	homo sapiens	hsa-mir-708-3p	13780
117	homo sapiens	hsa-mir-24-2-3p	13727
118	homo sapiens	hsa-mir-23b-3p	13456
119	homo sapiens	hsa-mir-708-5p	13302
120	homo sapiens	hsa-mir-362-5p	12709
121	homo sapiens	hsa-mir-320a-3p	11900
122	homo sapiens	hsa-mir-7706-3p	11736
123	homo sapiens	hsa-mir-197-3p	11705
124	homo sapiens	hsa-mir-128-2-3p	11600
125	homo sapiens	hsa-mir-19a-3p	11208
126	homo sapiens	hsa-mir-148b-5p	10656
127	homo sapiens	hsa-mir-744-5p	10394
128	homo sapiens	hsa-mir-335-3p	10197
129	homo sapiens	hsa-mir-589-5p	10196
130	homo sapiens	hsa-mir-1271-5p	10059
131	homo sapiens	hsa-mir-7974-3p	9835
132	homo sapiens	hsa-mir-339-3p	9828
133	homo sapiens	hsa-mir-141-5p	9258
134	homo sapiens	hsa-mir-1307-5p	9215
135	homo sapiens	hsa-mir-210-3p	9168
136	homo sapiens	hsa-mir-29a-3p	8225
137	homo sapiens	hsa-mir-34a-5p	8081
138	homo sapiens	hsa-mir-873-5p	7614
139	homo sapiens	hsa-mir-196b-5p	7528
140	homo sapiens	hsa-mir-1307-3p	7329
141	homo sapiens	hsa-let-7e-5p	7251
142	homo sapiens	hsa-mir-502-3p	7230
143	homo sapiens	hsa-let-7d-3p	6715
144	homo sapiens	hsa-mir-181a-2-3p	6596
145	homo sapiens	hsa-mir-877-5p	6530
146	homo sapiens	hsa-mir-126-5p	6507
147	homo sapiens	hsa-mir-1180-3p	6445
148	homo sapiens	hsa-mir-140-3p	6440
149	homo sapiens	hsa-mir-652-3p	6250
150	homo sapiens	hsa-mir-361-3p	6209
151	homo sapiens	hsa-mir-3200-3p	6006
152	homo sapiens	hsa-mir-149-5p	5849
153	homo sapiens	hsa-mir-885-5p	5830
154	homo sapiens	hsa-mir-18a-5p	5707
155	homo sapiens	hsa-mir-17-3p	5212
156	homo sapiens	hsa-mir-125a-5p	5110
157	homo sapiens	hsa-mir-374a-3p	5087
158	homo sapiens	hsa-mir-654-3p	4835
159	homo sapiens	hsa-mir-93-3p	4786
160	homo sapiens	hsa-mir-218-1-5p	4707
161	homo sapiens	hsa-mir-218-2-5p	4629
162	homo sapiens	hsa-let-7a-1-3p	4373
163	homo sapiens	hsa-let-7a-3-3p	4365
164	homo sapiens	hsa-mir-15b-3p	4286
165	homo sapiens	hsa-mir-374a-5p	4153
166	homo sapiens	hsa-mir-98-3p	4108
167	homo sapiens	hsa-mir-1296-5p	4077
168	homo sapiens	hsa-mir-671-3p	4045
169	homo sapiens	hsa-mir-30d-3p	3967
170	homo sapiens	hsa-mir-200a-5p	3871
171	homo sapiens	hsa-mir-146a-5p	3834
172	homo sapiens	hsa-mir-331-3p	3735
173	homo sapiens	hsa-mir-548k-5p	3673
174	homo sapiens	hsa-mir-378c-5p	3608
175	homo sapiens	hsa-mir-190a-5p	3522
176	homo sapiens	hsa-mir-339-5p	3433
177	homo sapiens	hsa-mir-132-3p	3323
178	homo sapiens	hsa-mir-21-3p	3242
179	homo sapiens	hsa-mir-95-3p	3228
180	homo sapiens	hsa-mir-330-5p	3209
181	homo sapiens	hsa-mir-425-3p	3203
182	homo sapiens	hsa-mir-183-3p	3185
183	homo sapiens	hsa-let-7b-3p	3115
184	homo sapiens	hsa-mir-324-3p	3104
185	homo sapiens	hsa-mir-4746-5p	2922
186	homo sapiens	hsa-mir-195-5p	2871
187	homo sapiens	hsa-mir-128-1-5p	2852
188	homo sapiens	hsa-mir-324-5p	2852
189	homo sapiens	hsa-mir-16-2-3p	2777
190	homo sapiens	hsa-mir-28-3p	2758
191	homo sapiens	hsa-mir-340-3p	2741
192	homo sapiens	hsa-mir-1-2-3p	2484
193	homo sapiens	hsa-mir-7977-5p	2478
194	homo sapiens	hsa-mir-629-5p	2457
195	homo sapiens	hsa-mir-497-5p	2392
196	homo sapiens	hsa-mir-532-3p	2357
197	homo sapiens	hsa-mir-30c-2-3p	2356
198	homo sapiens	hsa-mir-1-1-3p	2353
199	homo sapiens	hsa-mir-328-3p	2325
200	homo sapiens	hsa-mir-3615-3p	2325
201	homo sapiens	hsa-mir-185-5p	2316
202	homo sapiens	hsa-mir-193b-3p	2312
203	homo sapiens	hsa-mir-181a-1-3p	2289
204	homo sapiens	hsa-mir-1260b-5p	2215
205	homo sapiens	hsa-mir-3677-3p	2026
206	homo sapiens	hsa-mir-4677-3p	2015
207	homo sapiens	hsa-mir-374b-5p	2000
208	homo sapiens	hsa-mir-200b-5p	1986
209	homo sapiens	hsa-mir-454-5p	1912
210	homo sapiens	hsa-mir-335-5p	1847
211	homo sapiens	hsa-let-7c-5p	1830
212	homo sapiens	hsa-mir-191-3p	1809
213	homo sapiens	hsa-mir-3605-3p	1750
214	homo sapiens	hsa-mir-30c-1-3p	1746
215	homo sapiens	hsa-mir-27b-5p	1741
216	homo sapiens	hsa-mir-194-2-5p	1694
217	homo sapiens	hsa-mir-18a-3p	1673
218	homo sapiens	hsa-mir-3938-3p	1660
219	homo sapiens	hsa-mir-10b-3p	1603
220	homo sapiens	hsa-mir-505-3p	1579
221	homo sapiens	hsa-mir-100-5p	1536
222	homo sapiens	hsa-mir-1304-3p	1529
223	homo sapiens	hsa-mir-1224-5p	1526
224	homo sapiens	hsa-mir-25-5p	1463
225	homo sapiens	hsa-mir-410-3p	1456
226	homo sapiens	hsa-mir-1226-3p	1440
227	homo sapiens	hsa-mir-409-3p	1385
228	homo sapiens	hsa-mir-194-1-5p	1351
229	homo sapiens	hsa-mir-625-5p	1349
230	homo sapiens	hsa-mir-2467-5p	1325
231	homo sapiens	hsa-mir-2355-5p	1231
232	homo sapiens	hsa-mir-26b-3p	1207
233	homo sapiens	hsa-mir-139-5p	1204
234	homo sapiens	hsa-mir-188-5p	1153
235	homo sapiens	hsa-mir-501-5p	1148
236	homo sapiens	hsa-mir-500a-5p	1141
237	homo sapiens	hsa-mir-4286-5p	1113
238	homo sapiens	hsa-mir-338-3p	1108
239	homo sapiens	hsa-mir-3605-5p	1070
240	homo sapiens	hsa-mir-641-5p	1061
241	homo sapiens	hsa-mir-6840-5p	1054
242	homo sapiens	hsa-mir-4454-5p	1032
243	homo sapiens	hsa-let-7f-2-3p	1029
244	homo sapiens	hsa-mir-378i-5p	1019
245	homo sapiens	hsa-mir-381-3p	969
246	homo sapiens	hsa-mir-550a-2-5p	957
247	homo sapiens	hsa-mir-24-2-5p	955
248	homo sapiens	hsa-mir-210-5p	953
249	homo sapiens	hsa-mir-550a-1-5p	949
250	homo sapiens	hsa-mir-330-3p	942
251	homo sapiens	hsa-mir-590-3p	913
252	homo sapiens	hsa-mir-4326-5p	891
253	homo sapiens	hsa-mir-378d-2-5p	888
254	homo sapiens	hsa-mir-212-5p	887
255	homo sapiens	hsa-mir-342-5p	886
256	homo sapiens	hsa-mir-625-3p	861
257	homo sapiens	hsa-mir-1286-3p	848
258	homo sapiens	hsa-mir-551b-3p	830
259	homo sapiens	hsa-mir-106a-5p	808
260	homo sapiens	hsa-mir-32-5p	807
261	homo sapiens	hsa-mir-940-3p	807
262	homo sapiens	hsa-mir-628-3p	797
263	homo sapiens	hsa-mir-7-1-5p	788
264	homo sapiens	hsa-mir-3909-3p	780
265	homo sapiens	hsa-mir-7-2-5p	760
266	homo sapiens	hsa-mir-7-3-5p	749
267	homo sapiens	hsa-mir-9-2-3p	738
268	homo sapiens	hsa-mir-331-5p	737
269	homo sapiens	hsa-mir-9-1-3p	736
270	homo sapiens	hsa-mir-628-5p	735
271	homo sapiens	hsa-mir-26a-2-3p	729
272	homo sapiens	hsa-mir-5683-5p	726
273	homo sapiens	hsa-mir-548b-5p	715
274	homo sapiens	hsa-mir-374b-3p	713
275	homo sapiens	hsa-mir-1275-5p	701
276	homo sapiens	hsa-mir-9-3-3p	700
277	homo sapiens	hsa-mir-504-5p	688
278	homo sapiens	hsa-mir-363-3p	687
279	homo sapiens	hsa-mir-3613-5p	682
280	homo sapiens	hsa-mir-766-3p	680
281	homo sapiens	hsa-mir-215-5p	677
282	homo sapiens	hsa-mir-874-3p	672
283	homo sapiens	hsa-mir-548o-2-3p	671
284	homo sapiens	hsa-mir-365b-3p	669
285	homo sapiens	hsa-mir-548o-3p	664
286	homo sapiens	hsa-mir-365a-3p	661
287	homo sapiens	hsa-mir-188-3p	647
288	homo sapiens	hsa-mir-7-1-3p	638
289	homo sapiens	hsa-mir-502-5p	636
290	homo sapiens	hsa-mir-92a-1-5p	632
291	homo sapiens	hsa-mir-769-3p	628
292	homo sapiens	hsa-mir-3176-3p	628
293	homo sapiens	hsa-mir-942-5p	620
294	homo sapiens	hsa-mir-760-3p	619
295	homo sapiens	hsa-mir-486-1-3p	618
296	homo sapiens	hsa-mir-500b-3p	616
297	homo sapiens	hsa-mir-615-3p	613
298	homo sapiens	hsa-mir-32-3p	608
299	homo sapiens	hsa-mir-378a-5p	606
300	homo sapiens	hsa-mir-6798-3p	599
301	homo sapiens	hsa-mir-4455-5p	587
302	homo sapiens	hsa-mir-6500-3p	585
303	homo sapiens	hsa-mir-212-3p	571
304	homo sapiens	hsa-mir-218-1-3p	566
305	homo sapiens	hsa-mir-30b-3p	548
306	homo sapiens	hsa-mir-664a-3p	548
307	homo sapiens	hsa-mir-33b-3p	531
308	homo sapiens	hsa-mir-2277-5p	530
309	homo sapiens	hsa-mir-126-3p	525
310	homo sapiens	hsa-mir-4661-5p	525
311	homo sapiens	hsa-mir-576-5p	516
312	homo sapiens	hsa-mir-125b-1-5p	503
313	homo sapiens	hsa-mir-1270-5p	502
314	homo sapiens	hsa-mir-3187-3p	495
315	homo sapiens	hsa-mir-125b-2-5p	492
316	homo sapiens	hsa-mir-1343-3p	492
317	homo sapiens	hsa-mir-889-3p	490
318	homo sapiens	hsa-mir-219a-1-3p	473
319	homo sapiens	hsa-mir-27a-5p	470
320	homo sapiens	hsa-mir-125b-2-3p	464
321	homo sapiens	hsa-mir-3609-3p	463
322	homo sapiens	hsa-mir-152-3p	461
323	homo sapiens	hsa-mir-6765-3p	460
324	homo sapiens	hsa-mir-885-3p	457
325	homo sapiens	hsa-mir-671-5p	457
326	homo sapiens	hsa-mir-101-1-5p	441
327	homo sapiens	hsa-mir-1276-5p	434
328	homo sapiens	hsa-mir-486-2-3p	430
329	homo sapiens	hsa-mir-3065-3p	421
330	homo sapiens	hsa-mir-651-5p	416
331	homo sapiens	hsa-mir-195-3p	411
332	homo sapiens	hsa-mir-33a-5p	411
333	homo sapiens	hsa-mir-1273h-3p	401
334	homo sapiens	hsa-mir-3074-5p	400
335	homo sapiens	hsa-mir-3065-5p	400
336	homo sapiens	hsa-mir-138-1-5p	397
337	homo sapiens	hsa-mir-744-3p	396
338	homo sapiens	hsa-mir-937-3p	395
339	homo sapiens	hsa-mir-151b-3p	395
340	homo sapiens	hsa-mir-548e-3p	394
341	homo sapiens	hsa-mir-185-3p	387
342	homo sapiens	hsa-mir-659-5p	386
343	homo sapiens	hsa-mir-1268a-5p	380
344	homo sapiens	hsa-mir-598-3p	378
345	homo sapiens	hsa-mir-3188-3p	376
346	homo sapiens	hsa-let-7f-1-3p	368
347	homo sapiens	hsa-mir-146b-3p	365
348	homo sapiens	hsa-mir-138-2-5p	365
349	homo sapiens	hsa-mir-200c-5p	362
350	homo sapiens	hsa-mir-409-5p	346
351	homo sapiens	hsa-mir-4788-5p	334
352	homo sapiens	hsa-mir-550a-2-3p	332
353	homo sapiens	hsa-mir-550a-1-3p	332
354	homo sapiens	hsa-mir-550a-3-3p	322
355	homo sapiens	hsa-mir-3940-3p	313
356	homo sapiens	hsa-let-7g-3p	312
357	homo sapiens	hsa-mir-4421-3p	311
358	homo sapiens	hsa-mir-3912-3p	307
359	homo sapiens	hsa-mir-1246-5p	303
360	homo sapiens	hsa-mir-6807-3p	298
361	homo sapiens	hsa-mir-20b-5p	294
362	homo sapiens	hsa-mir-1285-1-3p	292
363	homo sapiens	hsa-mir-589-3p	289
364	homo sapiens	hsa-mir-20a-3p	285
365	homo sapiens	hsa-mir-877-3p	280
366	homo sapiens	hsa-mir-422a-5p	280
367	homo sapiens	hsa-mir-3074-3p	275
368	homo sapiens	hsa-mir-1306-5p	273
369	homo sapiens	hsa-mir-6511b-1-3p	271
370	homo sapiens	hsa-mir-4521-5p	269
371	homo sapiens	hsa-mir-6511b-2-3p	267
372	homo sapiens	hsa-mir-33b-5p	259
373	homo sapiens	hsa-mir-23a-5p	256
374	homo sapiens	hsa-mir-92b-5p	252
375	homo sapiens	hsa-mir-676-3p	244
376	homo sapiens	hsa-mir-4781-3p	242
377	homo sapiens	hsa-mir-301a-5p	239
378	homo sapiens	hsa-mir-4520-1-3p	231
379	homo sapiens	hsa-mir-320b-1-3p	231
380	homo sapiens	hsa-mir-3177-3p	224
381	homo sapiens	hsa-mir-1261-5p	223
382	homo sapiens	hsa-mir-1908-5p	223
383	homo sapiens	hsa-mir-132-5p	222
384	homo sapiens	hsa-mir-34c-5p	222
385	homo sapiens	hsa-mir-5010-3p	220
386	homo sapiens	hsa-mir-943-3p	218
387	homo sapiens	hsa-let-7i-3p	211
388	homo sapiens	hsa-mir-140-5p	203
389	homo sapiens	hsa-mir-5001-3p	202
390	homo sapiens	hsa-mir-1285-2-3p	202
391	homo sapiens	hsa-mir-4745-5p	198
392	homo sapiens	hsa-mir-3679-5p	197
393	homo sapiens	hsa-mir-4517-5p	194
394	homo sapiens	hsa-mir-4786-5p	193
395	homo sapiens	hsa-mir-3607-3p	193
396	homo sapiens	hsa-mir-548e-5p	192
397	homo sapiens	hsa-mir-219b-3p	191
398	homo sapiens	hsa-mir-548d-2-5p	189
399	homo sapiens	hsa-mir-133b-3p	189
400	homo sapiens	hsa-mir-320b-2-3p	189
401	homo sapiens	hsa-mir-1224-3p	188
402	homo sapiens	hsa-mir-3159-5p	185
403	homo sapiens	hsa-mir-2355-3p	184
404	homo sapiens	hsa-mir-6877-3p	184
405	homo sapiens	hsa-mir-1227-3p	183
406	homo sapiens	hsa-mir-1303-3p	183
407	homo sapiens	hsa-mir-1254-1-5p	180
408	homo sapiens	hsa-mir-1229-3p	178
409	homo sapiens	hsa-mir-548b-3p	175
410	homo sapiens	hsa-mir-134-5p	172
411	homo sapiens	hsa-mir-1254-2-5p	171
412	homo sapiens	hsa-mir-95-5p	170
413	homo sapiens	hsa-mir-5000-3p	168
414	homo sapiens	hsa-mir-139-3p	167
415	homo sapiens	hsa-mir-1273g-3p	167
416	homo sapiens	hsa-mir-6716-3p	162
417	homo sapiens	hsa-mir-323b-3p	161
418	homo sapiens	hsa-mir-2110-5p	160
419	homo sapiens	hsa-mir-548ay-5p	160
420	homo sapiens	hsa-mir-876-3p	160
421	homo sapiens	hsa-mir-488-3p	160
422	homo sapiens	hsa-mir-33a-3p	159
423	homo sapiens	hsa-mir-6842-3p	159
424	homo sapiens	hsa-mir-150-5p	158
425	homo sapiens	hsa-mir-664a-5p	158
426	homo sapiens	hsa-mir-3939-3p	156
427	homo sapiens	hsa-mir-143-3p	155
428	homo sapiens	hsa-mir-1305-3p	155
429	homo sapiens	hsa-mir-34a-3p	154
430	homo sapiens	hsa-mir-643-3p	154
431	homo sapiens	hsa-mir-338-5p	153
432	homo sapiens	hsa-mir-3200-5p	149
433	homo sapiens	hsa-mir-6777-3p	149
434	homo sapiens	hsa-mir-196a-2-5p	148
435	homo sapiens	hsa-mir-1306-3p	147
436	homo sapiens	hsa-mir-3127-5p	146
437	homo sapiens	hsa-mir-3619-5p	146
438	homo sapiens	hsa-mir-4645-5p	146
439	homo sapiens	hsa-mir-4751-5p	146
440	homo sapiens	hsa-mir-5701-2-5p	146
441	homo sapiens	hsa-mir-2116-3p	146
442	homo sapiens	hsa-mir-4520-2-3p	146
443	homo sapiens	hsa-mir-1266-5p	145
444	homo sapiens	hsa-mir-652-5p	144
445	homo sapiens	hsa-mir-5701-1-5p	144
446	homo sapiens	hsa-mir-6837-3p	144
447	homo sapiens	hsa-mir-551b-5p	143
448	homo sapiens	hsa-mir-500b-5p	143
449	homo sapiens	hsa-mir-5701-3-5p	143
450	homo sapiens	hsa-mir-182-3p	142
451	homo sapiens	hsa-mir-199b-5p	142
452	homo sapiens	hsa-mir-345-3p	141
453	homo sapiens	hsa-mir-1247-5p	140
454	homo sapiens	hsa-mir-5094-5p	138
455	homo sapiens	hsa-mir-222-3p	138
456	homo sapiens	hsa-mir-548f-3-3p	137
457	homo sapiens	hsa-mir-548al-3p	136
458	homo sapiens	hsa-mir-7976-5p	135
459	homo sapiens	hsa-mir-548f-2-3p	133
460	homo sapiens	hsa-mir-3157-3p	131
461	homo sapiens	hsa-mir-3180-5-5p	129
462	homo sapiens	hsa-mir-3180-4-5p	128
463	homo sapiens	hsa-mir-3620-3p	127
464	homo sapiens	hsa-mir-1277-5p	125
465	homo sapiens	hsa-mir-193a-5p	124
466	homo sapiens	hsa-mir-876-5p	124
467	homo sapiens	hsa-mir-103a-2-5p	122
468	homo sapiens	hsa-mir-505-5p	121
469	homo sapiens	hsa-mir-3174-5p	121
470	homo sapiens	hsa-mir-5690-5p	120
471	homo sapiens	hsa-mir-887-3p	119
472	homo sapiens	hsa-mir-1292-5p	117
473	homo sapiens	hsa-mir-4638-3p	116
474	homo sapiens	hsa-mir-636-3p	115
475	homo sapiens	hsa-mir-3150a-5p	114
476	homo sapiens	hsa-mir-6770-3-3p	112
477	homo sapiens	hsa-mir-1910-5p	111
478	homo sapiens	hsa-mir-378g-5p	111
479	homo sapiens	hsa-mir-142-5p	110
480	homo sapiens	hsa-mir-6770-2-3p	110
481	homo sapiens	hsa-mir-5096-5p	109
482	homo sapiens	hsa-mir-362-3p	108
483	homo sapiens	hsa-mir-3691-5p	108
484	homo sapiens	hsa-mir-6770-1-3p	107
485	homo sapiens	hsa-mir-153-1-3p	107
486	homo sapiens	hsa-mir-28-5p	106
487	homo sapiens	hsa-mir-488-5p	106
488	homo sapiens	hsa-mir-487b-3p	106
489	homo sapiens	hsa-mir-153-2-3p	105
490	homo sapiens	hsa-mir-3158-2-3p	103
491	homo sapiens	hsa-mir-3613-3p	102
492	homo sapiens	hsa-mir-1914-5p	102
493	homo sapiens	hsa-mir-3158-1-3p	102
494	homo sapiens	hsa-mir-654-5p	101
495	homo sapiens	hsa-mir-939-5p	100
496	homo sapiens	hsa-mir-219a-1-5p	99
497	homo sapiens	hsa-mir-619-5p	99
498	homo sapiens	hsa-mir-6775-3p	98
499	homo sapiens	hsa-mir-660-3p	97
500	homo sapiens	hsa-mir-3139-5p	96
501	homo sapiens	hsa-mir-4775-5p	96
502	homo sapiens	hsa-mir-4501-5p	94
503	homo sapiens	hsa-mir-580-3p	94
504	homo sapiens	hsa-mir-548d-1-5p	93
505	homo sapiens	hsa-mir-548u-3p	93
506	homo sapiens	hsa-mir-6762-3p	93
507	homo sapiens	hsa-mir-1284-5p	92
508	homo sapiens	hsa-mir-6868-3p	92
509	homo sapiens	hsa-mir-3131-5p	91
510	homo sapiens	hsa-mir-4443-5p	91
511	homo sapiens	hsa-mir-548au-5p	91
512	homo sapiens	hsa-mir-3115-5p	90
513	homo sapiens	hsa-mir-7704-5p	90
514	homo sapiens	hsa-mir-19b-1-5p	89
515	homo sapiens	hsa-mir-29b-2-3p	89
516	homo sapiens	hsa-mir-29b-1-3p	88
517	homo sapiens	hsa-mir-6741-3p	88
518	homo sapiens	hsa-mir-16-1-3p	87
519	homo sapiens	hsa-mir-4664-3p	87
520	homo sapiens	hsa-mir-5581-3p	87
521	homo sapiens	hsa-mir-221-3p	86
522	homo sapiens	hsa-mir-203a-3p	86
523	homo sapiens	hsa-mir-4745-3p	85
524	homo sapiens	hsa-mir-99a-5p	85
525	homo sapiens	hsa-mir-133a-2-5p	83
526	homo sapiens	hsa-mir-4511-5p	83
527	homo sapiens	hsa-mir-5587-3p	83
528	homo sapiens	hsa-mir-133a-1-5p	82
529	merkel cell polyomavirus	mcv-mir-M1-5p	82
530	homo sapiens	hsa-mir-548ae-2-5p	82
531	homo sapiens	hsa-mir-5002-5p	82
532	homo sapiens	hsa-mir-6724-3-5p	82
533	homo sapiens	hsa-mir-6783-3p	82
534	homo sapiens	hsa-mir-5695-3p	82
535	homo sapiens	hsa-mir-6747-3p	82
536	homo sapiens	hsa-mir-7703-3p	82
537	homo sapiens	hsa-mir-6724-2-5p	81
538	homo sapiens	hsa-mir-6511a-1-3p	81
539	homo sapiens	hsa-mir-933-3p	81
540	homo sapiens	hsa-mir-2277-3p	80
541	homo sapiens	hsa-mir-6724-4-5p	80
542	homo sapiens	hsa-mir-627-3p	80
543	homo sapiens	hsa-mir-616-5p	79
544	homo sapiens	hsa-mir-6511a-4-3p	79
545	homo sapiens	hsa-mir-199a-1-3p	79
546	homo sapiens	hsa-mir-6724-1-5p	78
547	homo sapiens	hsa-mir-6511a-3-3p	78
548	homo sapiens	hsa-mir-6511a-2-3p	78
549	homo sapiens	hsa-mir-573-5p	76
550	homo sapiens	hsa-mir-6877-5p	76
551	homo sapiens	hsa-mir-6764-3p	75
552	homo sapiens	hsa-mir-199a-2-3p	75
553	homo sapiens	hsa-mir-7705-5p	74
554	homo sapiens	hsa-mir-3928-3p	73
555	homo sapiens	hsa-mir-6803-3p	73
556	homo sapiens	hsa-mir-199b-3p	72
557	homo sapiens	hsa-mir-196a-1-5p	72
558	homo sapiens	hsa-mir-6735-5p	71
559	homo sapiens	hsa-mir-147b-3p	71
560	homo sapiens	hsa-mir-1237-3p	71
561	homo sapiens	hsa-mir-26a-1-3p	70
562	homo sapiens	hsa-mir-2682-5p	70
563	homo sapiens	hsa-mir-4640-3p	70
564	homo sapiens	hsa-mir-1538-3p	70
565	homo sapiens	hsa-mir-152-5p	69
566	homo sapiens	hsa-mir-556-5p	69
567	homo sapiens	hsa-mir-495-3p	69
568	homo sapiens	hsa-mir-548ay-3p	68
569	homo sapiens	hsa-mir-5585-3p	68
570	homo sapiens	hsa-mir-1252-5p	67
571	homo sapiens	hsa-mir-627-5p	66
572	homo sapiens	hsa-mir-5696-5p	66
573	homo sapiens	hsa-mir-4741-3p	65
574	homo sapiens	hsa-mir-548ad-5p	64
575	homo sapiens	hsa-mir-585-3p	64
576	homo sapiens	hsa-mir-449c-5p	63
577	homo sapiens	hsa-mir-301b-5p	63
578	homo sapiens	hsa-mir-7114-3p	62
579	homo sapiens	hsa-mir-6726-3p	62
580	homo sapiens	hsa-mir-4750-5p	61
581	homo sapiens	hsa-mir-539-3p	61
582	homo sapiens	hsa-mir-1185-1-3p	61
583	homo sapiens	hsa-mir-6786-3p	61
584	homo sapiens	hsa-mir-22-5p	60
585	homo sapiens	hsa-mir-450b-5p	60
586	homo sapiens	hsa-mir-3661-5p	60
587	homo sapiens	hsa-mir-320c-1-3p	60
588	homo sapiens	hsa-mir-1976-3p	60
589	homo sapiens	hsa-mir-382-5p	59
590	homo sapiens	hsa-mir-664b-3p	59
591	homo sapiens	hsa-mir-487a-3p	59
592	homo sapiens	hsa-mir-1304-5p	58
593	homo sapiens	hsa-mir-1257-5p	58
594	homo sapiens	hsa-mir-6820-5p	58
595	homo sapiens	hsa-mir-548f-1-3p	58
596	homo sapiens	hsa-mir-4461-3p	58
597	homo sapiens	hsa-mir-6511b-1-5p	57
598	homo sapiens	hsa-mir-376c-3p	57
599	homo sapiens	hsa-mir-4485-3p	57
600	homo sapiens	hsa-mir-485-5p	56
601	homo sapiens	hsa-mir-6812-3p	55
602	homo sapiens	hsa-mir-6844-3p	54
603	homo sapiens	hsa-mir-181b-1-3p	53
604	homo sapiens	hsa-mir-1226-5p	53
605	homo sapiens	hsa-mir-664b-5p	53
606	homo sapiens	hsa-mir-6788-3p	53
607	homo sapiens	hsa-mir-6857-3p	53
608	homo sapiens	hsa-mir-548c-5p	52
609	homo sapiens	hsa-mir-6847-5p	52
610	homo sapiens	hsa-mir-4793-3p	52
611	homo sapiens	hsa-mir-6824-3p	52
612	homo sapiens	hsa-mir-7155-3p	52
613	homo sapiens	hsa-mir-29b-1-5p	51
614	homo sapiens	hsa-mir-6511b-2-5p	51
615	homo sapiens	hsa-mir-4707-3p	51
616	homo sapiens	hsa-mir-1249-3p	51
617	homo sapiens	hsa-mir-378f-3p	51
618	homo sapiens	hsa-mir-181d-3p	50
619	homo sapiens	hsa-mir-369-5p	50
620	homo sapiens	hsa-mir-369-3p	50
621	homo sapiens	hsa-mir-6721-5p	50
622	homo sapiens	hsa-mir-6886-5p	50
623	homo sapiens	hsa-mir-3145-3p	50
624	homo sapiens	hsa-mir-4531-3p	50
625	homo sapiens	hsa-mir-1908-3p	49
626	homo sapiens	hsa-mir-548n-5p	49
627	homo sapiens	hsa-mir-548o-2-5p	49
628	homo sapiens	hsa-mir-4726-5p	49
629	homo sapiens	hsa-mir-326-3p	49
630	homo sapiens	hsa-mir-1269a-3p	49
631	homo sapiens	hsa-mir-4738-3p	49
632	homo sapiens	hsa-mir-6840-3p	48
633	homo sapiens	hsa-mir-6817-3p	48
634	homo sapiens	hsa-mir-219b-5p	46
635	homo sapiens	hsa-mir-6882-5p	46
636	homo sapiens	hsa-mir-5688-3p	46
637	homo sapiens	hsa-mir-624-5p	45
638	homo sapiens	hsa-mir-4742-3p	45
639	homo sapiens	hsa-mir-4717-3p	45
640	homo sapiens	hsa-mir-629-3p	44
641	homo sapiens	hsa-mir-24-1-5p	44
642	homo sapiens	hsa-mir-1255a-5p	44
643	homo sapiens	hsa-mir-3182-5p	44
644	homo sapiens	hsa-mir-6514-5p	44
645	homo sapiens	hsa-mir-320c-2-3p	44
646	homo sapiens	hsa-mir-7975-3p	44
647	homo sapiens	hsa-mir-99b-3p	43
648	homo sapiens	hsa-mir-576-3p	43
649	homo sapiens	hsa-mir-3177-5p	43
650	homo sapiens	hsa-mir-3913-1-5p	43
651	homo sapiens	hsa-mir-6818-5p	43
652	homo sapiens	hsa-mir-548ah-3p	43
653	homo sapiens	hsa-mir-3685-5p	42
654	homo sapiens	hsa-mir-1236-3p	42
655	homo sapiens	hsa-mir-3913-2-5p	41
656	homo sapiens	hsa-mir-676-5p	41
657	homo sapiens	hsa-mir-548ba-5p	41
658	homo sapiens	hsa-mir-4671-3p	41
659	homo sapiens	hsa-mir-6797-3p	41
660	homo sapiens	hsa-mir-499a-5p	40
661	homo sapiens	hsa-mir-4677-5p	40
662	homo sapiens	hsa-mir-4792-5p	39
663	homo sapiens	hsa-mir-6866-5p	39
664	homo sapiens	hsa-mir-4690-3p	39
665	homo sapiens	hsa-mir-543-3p	39
666	homo sapiens	hsa-mir-19a-5p	37
667	homo sapiens	hsa-mir-193b-5p	37
668	homo sapiens	hsa-mir-675-5p	37
669	homo sapiens	hsa-mir-3173-5p	37
670	homo sapiens	hsa-mir-6895-3p	37
671	homo sapiens	hsa-mir-550a-3-5p	36
672	homo sapiens	hsa-mir-548am-5p	36
673	homo sapiens	hsa-mir-6852-5p	36
674	homo sapiens	hsa-mir-7156-5p	36
675	homo sapiens	hsa-mir-4747-3p	36
676	homo sapiens	hsa-mir-570-3p	36
677	homo sapiens	hsa-mir-6735-3p	35
678	homo sapiens	hsa-mir-29a-5p	35
679	homo sapiens	hsa-mir-144-5p	35
680	homo sapiens	hsa-mir-449a-5p	35
681	homo sapiens	hsa-mir-6773-5p	35
682	homo sapiens	hsa-mir-6793-3p	35
683	homo sapiens	hsa-mir-939-3p	34
684	homo sapiens	hsa-mir-485-3p	34
685	homo sapiens	hsa-mir-129-2-5p	34
686	homo sapiens	hsa-mir-1273d-5p	34
687	homo sapiens	hsa-mir-4640-5p	34
688	homo sapiens	hsa-mir-6733-5p	34
689	homo sapiens	hsa-mir-6516-5p	34
690	homo sapiens	hsa-mir-6737-3p	34
691	homo sapiens	hsa-mir-6879-3p	34
692	homo sapiens	hsa-mir-204-5p	33
693	homo sapiens	hsa-mir-590-5p	33
694	homo sapiens	hsa-mir-3187-5p	33
695	homo sapiens	hsa-mir-1268b-5p	33
696	homo sapiens	hsa-mir-4687-5p	33
697	homo sapiens	hsa-mir-4791-5p	33
698	homo sapiens	hsa-mir-6788-5p	33
699	homo sapiens	hsa-mir-4749-3p	33
700	homo sapiens	hsa-mir-6749-3p	33
701	homo sapiens	hsa-mir-6789-3p	33
702	homo sapiens	hsa-mir-4661-3p	32
703	homo sapiens	hsa-mir-129-1-5p	32
704	homo sapiens	hsa-mir-574-5p	32
705	homo sapiens	hsa-mir-6511a-3-5p	32
706	homo sapiens	hsa-mir-548aq-3p	32
707	homo sapiens	hsa-mir-668-3p	32
708	homo sapiens	hsa-mir-6732-3p	32
709	homo sapiens	hsa-mir-556-3p	31
710	homo sapiens	hsa-mir-129-2-3p	31
711	homo sapiens	hsa-mir-1285-1-5p	31
712	homo sapiens	hsa-mir-3157-5p	31
713	homo sapiens	hsa-mir-378h-5p	31
714	homo sapiens	hsa-mir-6511a-1-5p	31
715	homo sapiens	hsa-mir-6511a-4-5p	31
716	homo sapiens	hsa-mir-6800-3p	31
717	homo sapiens	hsa-mir-2113-3p	31
718	homo sapiens	hsa-mir-6819-3p	31
719	homo sapiens	hsa-mir-31-5p	30
720	homo sapiens	hsa-mir-127-3p	30
721	homo sapiens	hsa-mir-548s-3p	30
722	homo sapiens	hsa-mir-6742-3p	30
723	homo sapiens	hsa-mir-197-5p	29
724	homo sapiens	hsa-mir-221-5p	29
725	homo sapiens	hsa-mir-18b-5p	29
726	homo sapiens	hsa-mir-6841-5p	29
727	homo sapiens	hsa-mir-6802-3p	29
728	homo sapiens	hsa-mir-1247-3p	28
729	homo sapiens	hsa-mir-548at-5p	28
730	homo sapiens	hsa-mir-6794-3p	28
731	homo sapiens	hsa-mir-542-3p	28
732	homo sapiens	hsa-mir-578-3p	28
733	homo sapiens	hsa-mir-6784-3p	28
734	homo sapiens	hsa-mir-3193-5p	27
735	homo sapiens	hsa-mir-5001-5p	27
736	homo sapiens	hsa-mir-5091-5p	27
737	homo sapiens	hsa-mir-6825-5p	27
738	homo sapiens	hsa-mir-377-3p	27
739	homo sapiens	hsa-mir-1234-3p	27
740	homo sapiens	hsa-mir-5680-3p	27
741	homo sapiens	hsa-mir-15a-3p	26
742	homo sapiens	hsa-mir-4523-5p	26
743	homo sapiens	hsa-mir-4804-5p	26
744	homo sapiens	hsa-mir-6511a-2-5p	26
745	homo sapiens	hsa-mir-6894-3p	26
746	homo sapiens	hsa-mir-6739-3p	26
747	homo sapiens	hsa-mir-186-3p	25
748	homo sapiens	hsa-mir-585-5p	25
749	homo sapiens	hsa-mir-3145-5p	25
750	homo sapiens	hsa-mir-3181-5p	25
751	homo sapiens	hsa-mir-3934-5p	25
752	homo sapiens	hsa-mir-3942-5p	25
753	homo sapiens	hsa-mir-4689-5p	25
754	homo sapiens	hsa-mir-4999-5p	25
755	homo sapiens	hsa-mir-5100-3p	25
756	homo sapiens	hsa-mir-96-3p	24
757	homo sapiens	hsa-mir-3127-3p	24
758	homo sapiens	hsa-mir-545-5p	24
759	homo sapiens	hsa-mir-3064-5p	24
760	homo sapiens	hsa-mir-4749-5p	24
761	homo sapiens	hsa-mir-4762-5p	24
762	homo sapiens	hsa-mir-6513-3p	24
763	homo sapiens	hsa-mir-1289-1-3p	24
764	homo sapiens	hsa-mir-1289-2-3p	24
765	homo sapiens	hsa-mir-320d-1-3p	24
766	homo sapiens	hsa-mir-1972-1-3p	24
767	homo sapiens	hsa-mir-4473-3p	24
768	homo sapiens	hsa-mir-5682-3p	24
769	homo sapiens	hsa-mir-194-2-3p	23
770	homo sapiens	hsa-mir-874-5p	23
771	homo sapiens	hsa-mir-1253-5p	23
772	homo sapiens	hsa-mir-3616-5p	23
773	homo sapiens	hsa-mir-4636-5p	23
774	homo sapiens	hsa-mir-4742-5p	23
775	homo sapiens	hsa-mir-670-3p	23
776	homo sapiens	hsa-mir-765-3p	23
777	homo sapiens	hsa-mir-3917-3p	23
778	homo sapiens	hsa-mir-6806-3p	23
779	homo sapiens	hsa-mir-548l-5p	22
780	homo sapiens	hsa-mir-3130-2-5p	22
781	homo sapiens	hsa-mir-3911-5p	22
782	homo sapiens	hsa-mir-6871-5p	22
783	homo sapiens	hsa-mir-6895-5p	22
784	homo sapiens	hsa-mir-548t-3p	22
785	homo sapiens	hsa-mir-1972-2-3p	22
786	homo sapiens	hsa-mir-203b-3p	22
787	homo sapiens	hsa-mir-588-5p	21
788	homo sapiens	hsa-mir-615-5p	21
789	homo sapiens	hsa-mir-1287-5p	21
790	homo sapiens	hsa-mir-3130-1-5p	21
791	homo sapiens	hsa-mir-6770-1-5p	21
792	homo sapiens	hsa-mir-6780a-5p	21
793	homo sapiens	hsa-mir-6783-5p	21
794	homo sapiens	hsa-mir-1273h-5p	21
795	homo sapiens	hsa-mir-6770-2-5p	21
796	homo sapiens	hsa-mir-6770-3-5p	21
797	homo sapiens	hsa-mir-5579-3p	21
798	homo sapiens	hsa-mir-4755-3p	21
799	homo sapiens	hsa-mir-6510-3p	21
800	homo sapiens	hsa-mir-6758-3p	21
801	homo sapiens	hsa-mir-548aa-2-3p	21
802	homo sapiens	hsa-mir-4512-3p	21
803	homo sapiens	hsa-mir-6750-3p	21
804	homo sapiens	hsa-mir-6760-3p	21
805	homo sapiens	hsa-mir-6853-3p	21
806	homo sapiens	hsa-mir-6885-3p	21
807	homo sapiens	hsa-mir-7112-3p	21
808	homo sapiens	hsa-mir-6516-3p	20
809	homo sapiens	hsa-mir-3064-3p	20
810	homo sapiens	hsa-mir-219a-2-5p	20
811	homo sapiens	hsa-mir-4662a-5p	20
812	homo sapiens	hsa-mir-6755-5p	20
813	homo sapiens	hsa-mir-6836-5p	20
814	homo sapiens	hsa-mir-6858-3p	20
815	homo sapiens	hsa-mir-7108-3p	20
816	homo sapiens	hsa-mir-6776-3p	20
817	homo sapiens	hsa-mir-7851-3p	20
818	homo sapiens	hsa-mir-1292-3p	19
819	homo sapiens	hsa-mir-3124-5p	19
820	homo sapiens	hsa-mir-3133-5p	19
821	homo sapiens	hsa-mir-5706-5p	19
822	homo sapiens	hsa-mir-6845-5p	19
823	homo sapiens	hsa-mir-597-3p	19
824	homo sapiens	hsa-mir-137-3p	19
825	homo sapiens	hsa-mir-320d-2-3p	19
826	homo sapiens	hsa-mir-6791-3p	19
827	homo sapiens	hsa-mir-6818-3p	18
828	homo sapiens	hsa-mir-539-5p	18
829	homo sapiens	hsa-mir-579-5p	18
830	homo sapiens	hsa-mir-4748-5p	18
831	homo sapiens	hsa-mir-5010-5p	18
832	homo sapiens	hsa-mir-5187-5p	18
833	homo sapiens	hsa-mir-6864-5p	18
834	homo sapiens	hsa-mir-7641-1-5p	18
835	homo sapiens	hsa-mir-6859-2-5p	18
836	homo sapiens	hsa-mir-548av-3p	18
837	homo sapiens	hsa-mir-7854-3p	18
838	homo sapiens	hsa-mir-942-3p	17
839	merkel cell polyomavirus	mcv-mir-M1-3p	17
840	homo sapiens	hsa-mir-6733-3p	17
841	homo sapiens	hsa-mir-592-5p	17
842	homo sapiens	hsa-mir-548a-3-5p	17
843	homo sapiens	hsa-mir-4723-5p	17
844	homo sapiens	hsa-mir-4747-5p	17
845	homo sapiens	hsa-mir-5090-5p	17
846	homo sapiens	hsa-mir-5095-5p	17
847	homo sapiens	hsa-mir-5579-5p	17
848	homo sapiens	hsa-mir-6765-5p	17
849	homo sapiens	hsa-mir-6777-5p	17
850	homo sapiens	hsa-mir-6859-3-5p	17
851	homo sapiens	hsa-mir-296-3p	17
852	homo sapiens	hsa-mir-4766-3p	17
853	homo sapiens	hsa-mir-3653-3p	17
854	homo sapiens	hsa-mir-4254-3p	17
855	homo sapiens	hsa-mir-3688-1-3p	17
856	homo sapiens	hsa-mir-548aa-1-3p	17
857	homo sapiens	hsa-mir-4449-3p	17
858	homo sapiens	hsa-mir-192-3p	16
859	homo sapiens	hsa-mir-3942-3p	16
860	homo sapiens	hsa-mir-3130-2-3p	16
861	homo sapiens	hsa-mir-767-5p	16
862	homo sapiens	hsa-mir-3918-5p	16
863	homo sapiens	hsa-mir-4671-5p	16
864	homo sapiens	hsa-mir-4767-5p	16
865	homo sapiens	hsa-mir-5699-5p	16
866	homo sapiens	hsa-mir-548az-5p	16
867	homo sapiens	hsa-mir-6859-1-5p	16
868	homo sapiens	hsa-mir-6859-4-5p	16
869	homo sapiens	hsa-mir-6833-3p	16
870	homo sapiens	hsa-mir-1909-3p	16
871	homo sapiens	hsa-mir-3684-3p	16
872	homo sapiens	hsa-mir-4522-3p	16
873	homo sapiens	hsa-mir-4708-3p	16
874	homo sapiens	hsa-mir-4712-3p	16
875	homo sapiens	hsa-mir-190a-3p	15
876	homo sapiens	hsa-mir-382-3p	15
877	homo sapiens	hsa-mir-624-3p	15
878	homo sapiens	hsa-mir-5187-3p	15
879	homo sapiens	hsa-mir-1185-1-5p	15
880	homo sapiens	hsa-mir-4466-5p	15
881	homo sapiens	hsa-mir-4647-5p	15
882	homo sapiens	hsa-mir-4707-5p	15
883	homo sapiens	hsa-mir-6734-5p	15
884	homo sapiens	hsa-mir-6764-5p	15
885	homo sapiens	hsa-mir-6794-5p	15
886	homo sapiens	hsa-mir-6804-5p	15
887	homo sapiens	hsa-mir-6854-5p	15
888	homo sapiens	hsa-mir-6832-3p	15
889	homo sapiens	hsa-mir-6801-3p	15
890	homo sapiens	hsa-mir-376a-1-3p	15
891	homo sapiens	hsa-mir-4761-3p	15
892	homo sapiens	hsa-mir-29c-3p	15
893	homo sapiens	hsa-mir-376a-2-3p	15
894	homo sapiens	hsa-mir-3611-3p	15
895	homo sapiens	hsa-mir-4474-3p	15
896	homo sapiens	hsa-mir-4641-3p	15
897	homo sapiens	hsa-mir-4728-3p	15
898	homo sapiens	hsa-mir-4783-3p	15
899	homo sapiens	hsa-mir-4787-3p	15
900	homo sapiens	hsa-mir-6849-3p	15
901	homo sapiens	hsa-mir-181b-2-3p	14
902	homo sapiens	hsa-mir-6804-3p	14
903	homo sapiens	hsa-mir-199a-1-5p	14
904	homo sapiens	hsa-mir-1-1-5p	14
905	homo sapiens	hsa-mir-451a-5p	14
906	homo sapiens	hsa-mir-642a-5p	14
907	homo sapiens	hsa-mir-642a-3p	14
908	homo sapiens	hsa-mir-3620-5p	14
909	homo sapiens	hsa-mir-4667-5p	14
910	homo sapiens	hsa-mir-4673-5p	14
911	homo sapiens	hsa-mir-6767-5p	14
912	homo sapiens	hsa-mir-7855-5p	14
913	homo sapiens	hsa-mir-7152-3p	14
914	homo sapiens	hsa-mir-2276-3p	14
915	homo sapiens	hsa-mir-376b-3p	14
916	homo sapiens	hsa-mir-656-3p	14
917	homo sapiens	hsa-mir-3651-3p	14
918	homo sapiens	hsa-mir-4457-3p	14
919	homo sapiens	hsa-mir-6790-3p	14
920	homo sapiens	hsa-mir-548am-3p	13
921	homo sapiens	hsa-mir-4687-3p	13
922	homo sapiens	hsa-mir-3130-1-3p	13
923	homo sapiens	hsa-mir-296-5p	13
924	homo sapiens	hsa-mir-365a-5p	13
925	homo sapiens	hsa-mir-1185-2-5p	13
926	homo sapiens	hsa-mir-3175-5p	13
927	homo sapiens	hsa-mir-3180-2-5p	13
928	homo sapiens	hsa-mir-548w-5p	13
929	homo sapiens	hsa-mir-3677-5p	13
930	homo sapiens	hsa-mir-4743-5p	13
931	homo sapiens	hsa-mir-5697-5p	13
932	homo sapiens	hsa-mir-6763-5p	13
933	homo sapiens	hsa-mir-6855-3p	13
934	homo sapiens	hsa-mir-6889-3p	13
935	homo sapiens	hsa-mir-1278-3p	13
936	homo sapiens	hsa-mir-3149-3p	13
937	homo sapiens	hsa-mir-3662-3p	13
938	homo sapiens	hsa-mir-4448-3p	13
939	homo sapiens	hsa-mir-4479-3p	13
940	homo sapiens	hsa-mir-4797-3p	13
941	homo sapiens	hsa-mir-5092-3p	13
942	homo sapiens	hsa-mir-6873-3p	13
943	homo sapiens	hsa-mir-125a-3p	12
944	homo sapiens	hsa-mir-3691-3p	12
945	homo sapiens	hsa-mir-2682-3p	12
946	homo sapiens	hsa-mir-199a-2-5p	12
947	homo sapiens	hsa-mir-135b-5p	12
948	homo sapiens	hsa-mir-887-5p	12
949	homo sapiens	hsa-mir-934-5p	12
950	homo sapiens	hsa-mir-2278-5p	12
951	homo sapiens	hsa-mir-3143-5p	12
952	homo sapiens	hsa-mir-3180-1-5p	12
953	homo sapiens	hsa-mir-4510-5p	12
954	homo sapiens	hsa-mir-4666a-5p	12
955	homo sapiens	hsa-mir-4682-5p	12
956	homo sapiens	hsa-mir-4706-5p	12
957	homo sapiens	hsa-mir-5698-5p	12
958	homo sapiens	hsa-mir-6508-5p	12
959	homo sapiens	hsa-mir-6513-5p	12
960	homo sapiens	hsa-mir-6515-5p	12
961	homo sapiens	hsa-mir-6751-5p	12
962	homo sapiens	hsa-mir-6832-5p	12
963	homo sapiens	hsa-mir-6833-5p	12
964	homo sapiens	hsa-mir-491-3p	12
965	homo sapiens	hsa-mir-7111-3p	12
966	homo sapiens	hsa-mir-512-1-3p	12
967	homo sapiens	hsa-mir-3960-3p	12
968	homo sapiens	hsa-mir-4688-3p	12
969	homo sapiens	hsa-mir-6743-3p	12
970	homo sapiens	hsa-mir-149-3p	11
971	homo sapiens	hsa-mir-504-3p	11
972	homo sapiens	hsa-mir-6755-3p	11
973	homo sapiens	hsa-mir-5699-3p	11
974	homo sapiens	hsa-mir-491-5p	11
975	homo sapiens	hsa-mir-566-5p	11
976	homo sapiens	hsa-mir-766-5p	11
977	homo sapiens	hsa-mir-1179-5p	11
978	homo sapiens	hsa-mir-1291-5p	11
979	homo sapiens	hsa-mir-1909-5p	11
980	homo sapiens	hsa-mir-3128-5p	11
981	homo sapiens	hsa-mir-3136-5p	11
982	homo sapiens	hsa-mir-3180-3-5p	11
983	homo sapiens	hsa-mir-6855-5p	11
984	homo sapiens	hsa-mir-6865-5p	11
985	homo sapiens	hsa-mir-7106-5p	11
986	homo sapiens	hsa-mir-6805-3p	11
987	homo sapiens	hsa-mir-6814-3p	11
988	homo sapiens	hsa-mir-496-3p	11
989	homo sapiens	hsa-mir-4691-3p	11
990	homo sapiens	hsa-mir-3616-3p	10
991	homo sapiens	hsa-mir-23b-5p	10
992	homo sapiens	hsa-mir-412-5p	10
993	homo sapiens	hsa-mir-1243-5p	10
994	homo sapiens	hsa-mir-3141-5p	10
995	homo sapiens	hsa-mir-3163-5p	10
996	homo sapiens	hsa-mir-1269b-5p	10
997	homo sapiens	hsa-mir-548ar-5p	10
998	homo sapiens	hsa-mir-5585-5p	10
999	homo sapiens	hsa-mir-6723-5p	10
1000	homo sapiens	hsa-mir-6768-5p	10
1001	homo sapiens	hsa-mir-6862-2-5p	10
1002	homo sapiens	hsa-mir-1273a-3p	10
1003	homo sapiens	hsa-mir-4632-3p	10
1004	homo sapiens	hsa-mir-5003-3p	10
1005	homo sapiens	hsa-mir-5006-3p	10
1006	homo sapiens	hsa-mir-6834-3p	10
1007	homo sapiens	hsa-mir-196b-3p	9
1008	homo sapiens	hsa-let-7e-3p	9
1009	homo sapiens	hsa-mir-548c-3p	9
1010	homo sapiens	hsa-mir-144-3p	9
1011	homo sapiens	hsa-mir-4804-3p	9
1012	homo sapiens	hsa-mir-548ar-3p	9
1013	homo sapiens	hsa-mir-155-5p	9
1014	homo sapiens	hsa-mir-346-5p	9
1015	homo sapiens	hsa-mir-602-5p	9
1016	homo sapiens	hsa-mir-3183-5p	9
1017	homo sapiens	hsa-mir-4690-5p	9
1018	homo sapiens	hsa-mir-5009-5p	9
1019	homo sapiens	hsa-mir-5189-5p	9
1020	homo sapiens	hsa-mir-6793-5p	9
1021	homo sapiens	hsa-mir-6801-5p	9
1022	homo sapiens	hsa-mir-6826-5p	9
1023	homo sapiens	hsa-mir-6862-1-5p	9
1024	homo sapiens	hsa-mir-7152-5p	9
1025	homo sapiens	hsa-mir-7845-5p	9
1026	homo sapiens	hsa-mir-4646-3p	9
1027	homo sapiens	hsa-mir-3944-3p	9
1028	homo sapiens	hsa-mir-6509-3p	9
1029	homo sapiens	hsa-mir-184-3p	9
1030	homo sapiens	hsa-mir-541-3p	9
1031	homo sapiens	hsa-mir-548z-3p	9
1032	homo sapiens	hsa-mir-4685-3p	9
1033	homo sapiens	hsa-mir-4697-3p	9
1034	homo sapiens	hsa-mir-3688-2-3p	9
1035	homo sapiens	hsa-mir-6888-3p	9
1036	homo sapiens	hsa-mir-1271-3p	8
1037	homo sapiens	hsa-mir-125b-1-3p	8
1038	homo sapiens	hsa-mir-545-3p	8
1039	homo sapiens	hsa-mir-6836-3p	8
1040	homo sapiens	hsa-mir-34b-5p	8
1041	homo sapiens	hsa-mir-376a-1-5p	8
1042	homo sapiens	hsa-mir-377-5p	8
1043	homo sapiens	hsa-mir-483-5p	8
1044	homo sapiens	hsa-mir-548j-5p	8
1045	homo sapiens	hsa-mir-3192-5p	8
1046	homo sapiens	hsa-mir-548x-5p	8
1047	homo sapiens	hsa-mir-4284-5p	8
1048	homo sapiens	hsa-mir-4498-5p	8
1049	homo sapiens	hsa-mir-4646-5p	8
1050	homo sapiens	hsa-mir-4660-5p	8
1051	homo sapiens	hsa-mir-4740-5p	8
1052	homo sapiens	hsa-mir-4798-5p	8
1053	homo sapiens	hsa-mir-5587-5p	8
1054	homo sapiens	hsa-mir-6805-5p	8
1055	homo sapiens	hsa-mir-7114-5p	8
1056	homo sapiens	hsa-mir-8072-5p	8
1057	homo sapiens	hsa-mir-3184-3p	8
1058	homo sapiens	hsa-mir-6759-3p	8
1059	homo sapiens	hsa-mir-512-2-3p	8
1060	homo sapiens	hsa-mir-1290-3p	8
1061	homo sapiens	hsa-mir-3121-3p	8
1062	homo sapiens	hsa-mir-378b-3p	8
1063	homo sapiens	hsa-mir-3610-3p	8
1064	homo sapiens	hsa-mir-4670-3p	8
1065	homo sapiens	hsa-mir-6782-3p	8
1066	homo sapiens	hsa-mir-1277-3p	7
1067	homo sapiens	hsa-mir-548d-1-3p	7
1068	homo sapiens	hsa-mir-616-3p	7
1069	homo sapiens	hsa-mir-6820-3p	7
1070	homo sapiens	hsa-mir-6825-3p	7
1071	homo sapiens	hsa-mir-6763-3p	7
1072	homo sapiens	hsa-mir-34b-3p	7
1073	homo sapiens	hsa-mir-411-5p	7
1074	homo sapiens	hsa-mir-548g-5p	7
1075	homo sapiens	hsa-mir-548i-2-5p	7
1076	homo sapiens	hsa-mir-2114-5p	7
1077	homo sapiens	hsa-mir-2115-5p	7
1078	homo sapiens	hsa-mir-1273c-5p	7
1079	homo sapiens	hsa-mir-3168-5p	7
1080	homo sapiens	hsa-mir-3184-5p	7
1081	homo sapiens	hsa-mir-3614-5p	7
1082	homo sapiens	hsa-mir-4459-5p	7
1083	homo sapiens	hsa-mir-4763-5p	7
1084	homo sapiens	hsa-mir-378j-5p	7
1085	homo sapiens	hsa-mir-6728-5p	7
1086	homo sapiens	hsa-mir-548h-4-3p	7
1087	homo sapiens	hsa-mir-6754-3p	7
1088	homo sapiens	hsa-mir-1288-3p	7
1089	homo sapiens	hsa-mir-3140-3p	7
1090	homo sapiens	hsa-mir-3929-3p	7
1091	homo sapiens	hsa-mir-4734-3p	7
1092	homo sapiens	hsa-mir-4758-3p	7
1093	homo sapiens	hsa-mir-6125-3p	7
1094	homo sapiens	hsa-mir-6861-3p	7
1095	homo sapiens	hsa-mir-548d-2-3p	6
1096	homo sapiens	hsa-mir-3619-3p	6
1097	homo sapiens	hsa-mir-193a-3p	6
1098	homo sapiens	hsa-mir-6514-3p	6
1099	homo sapiens	hsa-mir-675-3p	6
1100	homo sapiens	hsa-mir-548a-3-3p	6
1101	homo sapiens	hsa-mir-6859-1-3p	6
1102	homo sapiens	hsa-mir-2114-3p	6
1103	homo sapiens	hsa-mir-211-5p	6
1104	homo sapiens	hsa-mir-216b-5p	6
1105	homo sapiens	hsa-mir-1231-5p	6
1106	homo sapiens	hsa-mir-1256-5p	6
1107	homo sapiens	hsa-mir-548h-1-5p	6
1108	homo sapiens	hsa-mir-548i-1-5p	6
1109	homo sapiens	hsa-mir-548i-3-5p	6
1110	homo sapiens	hsa-mir-548t-5p	6
1111	homo sapiens	hsa-mir-3196-5p	6
1112	homo sapiens	hsa-mir-4519-5p	6
1113	homo sapiens	hsa-mir-4642-5p	6
1114	homo sapiens	hsa-mir-4665-5p	6
1115	homo sapiens	hsa-mir-4709-5p	6
1116	homo sapiens	hsa-mir-4754-5p	6
1117	homo sapiens	hsa-mir-4761-5p	6
1118	homo sapiens	hsa-mir-4803-5p	6
1119	homo sapiens	hsa-mir-5088-5p	6
1120	homo sapiens	hsa-mir-548aq-5p	6
1121	homo sapiens	hsa-mir-6757-5p	6
1122	homo sapiens	hsa-mir-6759-5p	6
1123	homo sapiens	hsa-mir-6761-5p	6
1124	homo sapiens	hsa-mir-6792-5p	6
1125	homo sapiens	hsa-mir-7111-5p	6
1126	homo sapiens	hsa-mir-5588-3p	6
1127	homo sapiens	hsa-mir-6780b-3p	6
1128	homo sapiens	hsa-mir-582-3p	6
1129	homo sapiens	hsa-mir-548a-1-3p	6
1130	homo sapiens	hsa-mir-548a-2-3p	6
1131	homo sapiens	hsa-mir-1322-3p	6
1132	homo sapiens	hsa-mir-3160-2-3p	6
1133	homo sapiens	hsa-mir-4504-3p	6
1134	homo sapiens	hsa-mir-4676-3p	6
1135	homo sapiens	hsa-mir-4714-3p	6
1136	homo sapiens	hsa-mir-4796-3p	6
1137	homo sapiens	hsa-mir-6752-3p	6
1138	homo sapiens	hsa-mir-6850-3p	6
1139	homo sapiens	hsa-mir-3679-3p	5
1140	homo sapiens	hsa-mir-150-3p	5
1141	homo sapiens	hsa-mir-135b-3p	5
1142	homo sapiens	hsa-mir-483-3p	5
1143	homo sapiens	hsa-mir-450a-1-5p	5
1144	homo sapiens	hsa-mir-511-5p	5
1145	homo sapiens	hsa-mir-515-2-5p	5
1146	homo sapiens	hsa-mir-561-5p	5
1147	homo sapiens	hsa-mir-597-5p	5
1148	homo sapiens	hsa-mir-548i-4-5p	5
1149	homo sapiens	hsa-mir-1255b-1-5p	5
1150	homo sapiens	hsa-mir-3617-5p	5
1151	homo sapiens	hsa-mir-548ab-5p	5
1152	homo sapiens	hsa-mir-3135b-5p	5
1153	homo sapiens	hsa-mir-4639-5p	5
1154	homo sapiens	hsa-mir-4654-5p	5
1155	homo sapiens	hsa-mir-4656-5p	5
1156	homo sapiens	hsa-mir-4739-5p	5
1157	homo sapiens	hsa-mir-4755-5p	5
1158	homo sapiens	hsa-mir-4781-5p	5
1159	homo sapiens	hsa-mir-6087-5p	5
1160	homo sapiens	hsa-mir-6802-5p	5
1161	homo sapiens	hsa-mir-6813-5p	5
1162	homo sapiens	hsa-mir-6814-5p	5
1163	homo sapiens	hsa-mir-6822-5p	5
1164	homo sapiens	hsa-mir-6837-5p	5
1165	homo sapiens	hsa-mir-6857-5p	5
1166	homo sapiens	hsa-mir-6867-5p	5
1167	homo sapiens	hsa-mir-7113-5p	5
1168	homo sapiens	hsa-mir-548ap-3p	5
1169	homo sapiens	hsa-mir-494-3p	5
1170	homo sapiens	hsa-mir-4753-3p	5
1171	homo sapiens	hsa-mir-1537-3p	5
1172	homo sapiens	hsa-mir-518c-3p	5
1173	homo sapiens	hsa-mir-3138-3p	5
1174	homo sapiens	hsa-mir-3160-1-3p	5
1175	homo sapiens	hsa-mir-3687-1-3p	5
1176	homo sapiens	hsa-mir-3941-3p	5
1177	homo sapiens	hsa-mir-4419a-3p	5
1178	homo sapiens	hsa-mir-548ae-1-3p	5
1179	homo sapiens	hsa-mir-4451-3p	5
1180	homo sapiens	hsa-mir-4528-3p	5
1181	homo sapiens	hsa-mir-5583-2-3p	5
1182	homo sapiens	hsa-mir-6719-3p	5
1183	homo sapiens	hsa-mir-6738-3p	5
1184	homo sapiens	hsa-mir-6799-3p	5
1185	homo sapiens	hsa-mir-6808-3p	5
1186	homo sapiens	hsa-mir-6827-3p	5
1187	homo sapiens	hsa-mir-6848-3p	5
1188	homo sapiens	hsa-mir-6856-3p	5
1189	homo sapiens	hsa-mir-4786-3p	4
1190	homo sapiens	hsa-mir-196a-2-3p	4
1191	homo sapiens	hsa-mir-3150a-3p	4
1192	homo sapiens	hsa-mir-548ae-2-3p	4
1193	homo sapiens	hsa-mir-6882-3p	4
1194	homo sapiens	hsa-mir-6866-3p	4
1195	homo sapiens	hsa-mir-129-1-3p	4
1196	homo sapiens	hsa-mir-6871-3p	4
1197	homo sapiens	hsa-mir-6845-3p	4
1198	homo sapiens	hsa-mir-6734-3p	4
1199	homo sapiens	hsa-mir-6767-3p	4
1200	homo sapiens	hsa-mir-1185-2-3p	4
1201	homo sapiens	hsa-mir-6751-3p	4
1202	homo sapiens	hsa-mir-6865-3p	4
1203	homo sapiens	hsa-mir-6826-3p	4
1204	homo sapiens	hsa-mir-3617-3p	4
1205	homo sapiens	hsa-mir-153-2-5p	4
1206	homo sapiens	hsa-mir-154-5p	4
1207	homo sapiens	hsa-mir-515-1-5p	4
1208	homo sapiens	hsa-mir-520d-5p	4
1209	homo sapiens	hsa-mir-450a-2-5p	4
1210	homo sapiens	hsa-mir-455-5p	4
1211	homo sapiens	hsa-mir-1236-5p	4
1212	homo sapiens	hsa-mir-1255b-2-5p	4
1213	homo sapiens	hsa-mir-2276-5p	4
1214	homo sapiens	hsa-mir-3132-5p	4
1215	homo sapiens	hsa-mir-3199-2-5p	4
1216	homo sapiens	hsa-mir-1273e-5p	4
1217	homo sapiens	hsa-mir-3681-5p	4
1218	homo sapiens	hsa-mir-3916-5p	4
1219	homo sapiens	hsa-mir-3940-5p	4
1220	homo sapiens	hsa-mir-4478-5p	4
1221	homo sapiens	hsa-mir-4516-5p	4
1222	homo sapiens	hsa-mir-4733-5p	4
1223	homo sapiens	hsa-mir-5000-5p	4
1224	homo sapiens	hsa-mir-1273f-5p	4
1225	homo sapiens	hsa-mir-5588-5p	4
1226	homo sapiens	hsa-mir-6779-5p	4
1227	homo sapiens	hsa-mir-6807-5p	4
1228	homo sapiens	hsa-mir-6812-5p	4
1229	homo sapiens	hsa-mir-6858-5p	4
1230	homo sapiens	hsa-mir-6889-5p	4
1231	homo sapiens	hsa-mir-7151-5p	4
1232	homo sapiens	hsa-mir-6781-3p	4
1233	homo sapiens	hsa-mir-424-3p	4
1234	homo sapiens	hsa-mir-6769a-3p	4
1235	homo sapiens	hsa-mir-6878-3p	4
1236	homo sapiens	hsa-mir-187-3p	4
1237	homo sapiens	hsa-mir-223-3p	4
1238	homo sapiens	hsa-mir-490-3p	4
1239	homo sapiens	hsa-mir-762-3p	4
1240	homo sapiens	hsa-mir-548p-3p	4
1241	homo sapiens	hsa-mir-23c-3p	4
1242	homo sapiens	hsa-mir-3907-3p	4
1243	homo sapiens	hsa-mir-3923-3p	4
1244	homo sapiens	hsa-mir-374c-3p	4
1245	homo sapiens	hsa-mir-4470-3p	4
1246	homo sapiens	hsa-mir-4695-3p	4
1247	homo sapiens	hsa-mir-548ao-3p	4
1248	homo sapiens	hsa-mir-5583-1-3p	4
1249	homo sapiens	hsa-mir-6772-3p	4
1250	homo sapiens	hsa-mir-6831-3p	4
1251	homo sapiens	hsa-mir-8485-3p	4
1252	homo sapiens	hsa-mir-218-2-3p	3
1253	homo sapiens	hsa-mir-1296-3p	3
1254	homo sapiens	hsa-mir-497-3p	3
1255	homo sapiens	hsa-mir-100-3p	3
1256	homo sapiens	hsa-mir-138-2-3p	3
1257	homo sapiens	hsa-mir-4750-3p	3
1258	homo sapiens	hsa-mir-6886-3p	3
1259	homo sapiens	hsa-mir-6780a-3p	3
1260	homo sapiens	hsa-mir-6859-2-3p	3
1261	homo sapiens	hsa-mir-6515-3p	3
1262	homo sapiens	hsa-mir-6862-2-3p	3
1263	homo sapiens	hsa-mir-6862-1-3p	3
1264	homo sapiens	hsa-mir-3192-3p	3
1265	homo sapiens	hsa-mir-7113-3p	3
1266	homo sapiens	hsa-mir-376b-5p	3
1267	homo sapiens	hsa-mir-503-5p	3
1268	homo sapiens	hsa-mir-1323-5p	3
1269	homo sapiens	hsa-mir-1301-5p	3
1270	homo sapiens	hsa-mir-889-5p	3
1271	homo sapiens	hsa-mir-548h-3-5p	3
1272	homo sapiens	hsa-mir-548h-4-5p	3
1273	homo sapiens	hsa-mir-1915-5p	3
1274	homo sapiens	hsa-mir-2116-5p	3
1275	homo sapiens	hsa-mir-3158-1-5p	3
1276	homo sapiens	hsa-mir-548y-5p	3
1277	homo sapiens	hsa-mir-3944-5p	3
1278	homo sapiens	hsa-mir-548h-5-5p	3
1279	homo sapiens	hsa-mir-4422-5p	3
1280	homo sapiens	hsa-mir-4458-5p	3
1281	homo sapiens	hsa-mir-548ai-5p	3
1282	homo sapiens	hsa-mir-548aj-2-5p	3
1283	homo sapiens	hsa-mir-4520-1-5p	3
1284	homo sapiens	hsa-mir-4638-5p	3
1285	homo sapiens	hsa-mir-4648-5p	3
1286	homo sapiens	hsa-mir-4774-5p	3
1287	homo sapiens	hsa-mir-5004-5p	3
1288	homo sapiens	hsa-mir-548ap-5p	3
1289	homo sapiens	hsa-mir-548as-5p	3
1290	homo sapiens	hsa-mir-5684-5p	3
1291	homo sapiens	hsa-mir-6730-5p	3
1292	homo sapiens	hsa-mir-6749-5p	3
1293	homo sapiens	hsa-mir-6781-5p	3
1294	homo sapiens	hsa-mir-6780b-5p	3
1295	homo sapiens	hsa-mir-6890-5p	3
1296	homo sapiens	hsa-mir-6894-5p	3
1297	homo sapiens	hsa-mir-4433b-5p	3
1298	homo sapiens	hsa-mir-6505-3p	3
1299	homo sapiens	hsa-mir-522-3p	3
1300	homo sapiens	hsa-mir-600-3p	3
1301	homo sapiens	hsa-mir-655-3p	3
1302	homo sapiens	hsa-mir-509-2-3p	3
1303	homo sapiens	hsa-mir-1178-3p	3
1304	homo sapiens	hsa-mir-1238-3p	3
1305	homo sapiens	hsa-mir-1297-3p	3
1306	homo sapiens	hsa-mir-1973-3p	3
1307	homo sapiens	hsa-mir-3134-3p	3
1308	homo sapiens	hsa-mir-3146-3p	3
1309	homo sapiens	hsa-mir-3190-3p	3
1310	homo sapiens	hsa-mir-1233-2-3p	3
1311	homo sapiens	hsa-mir-3664-3p	3
1312	homo sapiens	hsa-mir-548ac-3p	3
1313	homo sapiens	hsa-mir-4476-3p	3
1314	homo sapiens	hsa-mir-4659a-3p	3
1315	homo sapiens	hsa-mir-4785-3p	3
1316	homo sapiens	hsa-mir-5011-3p	3
1317	homo sapiens	hsa-mir-6131-3p	3
1318	homo sapiens	hsa-mir-6729-3p	3
1319	homo sapiens	hsa-mir-6810-3p	3
1320	homo sapiens	hsa-mir-6880-3p	3
1321	homo sapiens	hsa-mir-8078-3p	3
1322	homo sapiens	hsa-mir-3687-2-3p	3
1323	homo sapiens	hsa-mir-1468-3p	2
1324	homo sapiens	hsa-mir-34c-3p	2
1325	homo sapiens	hsa-mir-1266-3p	2
1326	homo sapiens	hsa-mir-142-3p	2
1327	homo sapiens	hsa-mir-1914-3p	2
1328	homo sapiens	hsa-mir-4762-3p	2
1329	homo sapiens	hsa-mir-6859-3-3p	2
1330	homo sapiens	hsa-mir-6859-4-3p	2
1331	homo sapiens	hsa-mir-548j-3p	2
1332	homo sapiens	hsa-mir-2115-3p	2
1333	homo sapiens	hsa-mir-6813-3p	2
1334	homo sapiens	hsa-mir-6867-3p	2
1335	homo sapiens	hsa-mir-520d-3p	2
1336	homo sapiens	hsa-mir-548aj-2-3p	2
1337	homo sapiens	hsa-mir-5004-3p	2
1338	homo sapiens	hsa-mir-6730-3p	2
1339	homo sapiens	hsa-mir-145-5p	2
1340	homo sapiens	hsa-mir-128-2-5p	2
1341	homo sapiens	hsa-mir-376c-5p	2
1342	homo sapiens	hsa-mir-379-5p	2
1343	homo sapiens	hsa-mir-328-5p	2
1344	homo sapiens	hsa-mir-424-5p	2
1345	homo sapiens	hsa-mir-494-5p	2
1346	homo sapiens	hsa-mir-517c-5p	2
1347	homo sapiens	hsa-mir-542-5p	2
1348	homo sapiens	hsa-mir-1180-5p	2
1349	homo sapiens	hsa-mir-1250-5p	2
1350	homo sapiens	hsa-mir-3122-5p	2
1351	homo sapiens	hsa-mir-3199-1-5p	2
1352	homo sapiens	hsa-mir-3678-5p	2
1353	homo sapiens	hsa-mir-4423-5p	2
1354	homo sapiens	hsa-mir-4423-3p	2
1355	homo sapiens	hsa-mir-4456-5p	2
1356	homo sapiens	hsa-mir-4497-5p	2
1357	homo sapiens	hsa-mir-548an-5p	2
1358	homo sapiens	hsa-mir-1343-5p	2
1359	homo sapiens	hsa-mir-4753-5p	2
1360	homo sapiens	hsa-mir-4766-5p	2
1361	homo sapiens	hsa-mir-4784-5p	2
1362	homo sapiens	hsa-mir-4793-5p	2
1363	homo sapiens	hsa-mir-4799-5p	2
1364	homo sapiens	hsa-mir-5089-5p	2
1365	homo sapiens	hsa-mir-6505-5p	2
1366	homo sapiens	hsa-mir-6509-5p	2
1367	homo sapiens	hsa-mir-6739-5p	2
1368	homo sapiens	hsa-mir-6754-5p	2
1369	homo sapiens	hsa-mir-6769a-5p	2
1370	homo sapiens	hsa-mir-6775-5p	2
1371	homo sapiens	hsa-mir-6789-5p	2
1372	homo sapiens	hsa-mir-6797-5p	2
1373	homo sapiens	hsa-mir-6800-5p	2
1374	homo sapiens	hsa-mir-6824-5p	2
1375	homo sapiens	hsa-mir-6842-5p	2
1376	homo sapiens	hsa-mir-6869-5p	2
1377	homo sapiens	hsa-mir-6878-5p	2
1378	homo sapiens	hsa-mir-7108-5p	2
1379	homo sapiens	hsa-mir-7109-5p	2
1380	homo sapiens	hsa-mir-7641-2-5p	2
1381	homo sapiens	hsa-mir-517a-3p	2
1382	homo sapiens	hsa-mir-3120-3p	2
1383	homo sapiens	hsa-mir-642b-3p	2
1384	homo sapiens	hsa-mir-105-2-3p	2
1385	homo sapiens	hsa-mir-520f-3p	2
1386	homo sapiens	hsa-mir-944-3p	2
1387	homo sapiens	hsa-mir-1295a-3p	2
1388	homo sapiens	hsa-mir-1302-1-3p	2
1389	homo sapiens	hsa-mir-1302-3-3p	2
1390	homo sapiens	hsa-mir-1302-6-3p	2
1391	homo sapiens	hsa-mir-548f-4-3p	2
1392	homo sapiens	hsa-mir-1197-3p	2
1393	homo sapiens	hsa-mir-3116-1-3p	2
1394	homo sapiens	hsa-mir-3116-2-3p	2
1395	homo sapiens	hsa-mir-3142-3p	2
1396	homo sapiens	hsa-mir-3654-3p	2
1397	homo sapiens	hsa-mir-3659-3p	2
1398	homo sapiens	hsa-mir-3680-1-3p	2
1399	homo sapiens	hsa-mir-3692-3p	2
1400	homo sapiens	hsa-mir-3922-3p	2
1401	homo sapiens	hsa-mir-3925-3p	2
1402	homo sapiens	hsa-mir-3936-3p	2
1403	homo sapiens	hsa-mir-3937-3p	2
1404	homo sapiens	hsa-mir-378d-1-3p	2
1405	homo sapiens	hsa-mir-4444-1-3p	2
1406	homo sapiens	hsa-mir-4469-3p	2
1407	homo sapiens	hsa-mir-4475-3p	2
1408	homo sapiens	hsa-mir-4484-3p	2
1409	homo sapiens	hsa-mir-4507-3p	2
1410	homo sapiens	hsa-mir-4635-3p	2
1411	homo sapiens	hsa-mir-4683-3p	2
1412	homo sapiens	hsa-mir-4684-3p	2
1413	homo sapiens	hsa-mir-4692-3p	2
1414	homo sapiens	hsa-mir-4700-3p	2
1415	homo sapiens	hsa-mir-4795-3p	2
1416	homo sapiens	hsa-mir-5195-3p	2
1417	homo sapiens	hsa-mir-4444-2-3p	2
1418	homo sapiens	hsa-mir-3680-2-3p	2
1419	homo sapiens	hsa-mir-6746-3p	2
1420	homo sapiens	hsa-mir-6766-3p	2
1421	homo sapiens	hsa-mir-6796-3p	2
1422	homo sapiens	hsa-mir-6823-3p	2
1423	homo sapiens	hsa-mir-6893-3p	2
1424	homo sapiens	hsa-mir-10a-3p	1
1425	homo sapiens	hsa-mir-20b-3p	1
1426	homo sapiens	hsa-mir-5002-3p	1
1427	homo sapiens	hsa-mir-3913-1-3p	1
1428	homo sapiens	hsa-mir-3173-3p	1
1429	homo sapiens	hsa-mir-31-3p	1
1430	homo sapiens	hsa-mir-6508-3p	1
1431	homo sapiens	hsa-mir-548x-3p	1
1432	homo sapiens	hsa-mir-4763-3p	1
1433	homo sapiens	hsa-mir-3678-3p	1
1434	homo sapiens	hsa-mir-5089-3p	1
1435	homo sapiens	hsa-mir-6869-3p	1
1436	homo sapiens	hsa-mir-216a-5p	1
1437	homo sapiens	hsa-mir-217-5p	1
1438	homo sapiens	hsa-mir-222-5p	1
1439	homo sapiens	hsa-mir-365b-5p	1
1440	homo sapiens	hsa-mir-452-5p	1
1441	homo sapiens	hsa-mir-487a-5p	1
1442	homo sapiens	hsa-mir-517a-5p	1
1443	homo sapiens	hsa-mir-517b-5p	1
1444	homo sapiens	hsa-mir-517b-3p	1
1445	homo sapiens	hsa-mir-487b-5p	1
1446	homo sapiens	hsa-mir-570-5p	1
1447	homo sapiens	hsa-mir-582-5p	1
1448	homo sapiens	hsa-mir-663a-5p	1
1449	homo sapiens	hsa-mir-891a-5p	1
1450	homo sapiens	hsa-mir-937-5p	1
1451	homo sapiens	hsa-mir-1228-5p	1
1452	homo sapiens	hsa-mir-1228-3p	1
1453	homo sapiens	hsa-mir-548h-2-5p	1
1454	homo sapiens	hsa-mir-1537-5p	1
1455	homo sapiens	hsa-mir-3120-5p	1
1456	homo sapiens	hsa-mir-3126-5p	1
1457	homo sapiens	hsa-mir-3126-3p	1
1458	homo sapiens	hsa-mir-3158-2-5p	1
1459	homo sapiens	hsa-mir-3164-5p	1
1460	homo sapiens	hsa-mir-3195-5p	1
1461	homo sapiens	hsa-mir-4301-5p	1
1462	homo sapiens	hsa-mir-4289-5p	1
1463	homo sapiens	hsa-mir-3653-5p	1
1464	homo sapiens	hsa-mir-642b-5p	1
1465	homo sapiens	hsa-mir-548ah-5p	1
1466	homo sapiens	hsa-mir-4485-5p	1
1467	homo sapiens	hsa-mir-4488-5p	1
1468	homo sapiens	hsa-mir-4508-5p	1
1469	homo sapiens	hsa-mir-4514-5p	1
1470	homo sapiens	hsa-mir-4515-5p	1
1471	homo sapiens	hsa-mir-4655-5p	1
1472	homo sapiens	hsa-mir-4668-5p	1
1473	homo sapiens	hsa-mir-4668-3p	1
1474	homo sapiens	hsa-mir-4520-2-5p	1
1475	homo sapiens	hsa-mir-4764-5p	1
1476	homo sapiens	hsa-mir-4782-5p	1
1477	homo sapiens	hsa-mir-5692a-1-5p	1
1478	homo sapiens	hsa-mir-6500-5p	1
1479	homo sapiens	hsa-mir-6504-5p	1
1480	homo sapiens	hsa-mir-6507-5p	1
1481	homo sapiens	hsa-mir-6510-5p	1
1482	homo sapiens	hsa-mir-6726-5p	1
1483	homo sapiens	hsa-mir-6727-5p	1
1484	homo sapiens	hsa-mir-6737-5p	1
1485	homo sapiens	hsa-mir-6740-5p	1
1486	homo sapiens	hsa-mir-6758-5p	1
1487	homo sapiens	hsa-mir-6776-5p	1
1488	homo sapiens	hsa-mir-6809-5p	1
1489	homo sapiens	hsa-mir-6839-5p	1
1490	homo sapiens	hsa-mir-6884-5p	1
1491	homo sapiens	hsa-mir-105-1-3p	1
1492	homo sapiens	hsa-mir-214-3p	1
1493	homo sapiens	hsa-mir-136-3p	1
1494	homo sapiens	hsa-mir-519a-2-3p	1
1495	homo sapiens	hsa-mir-509-1-3p	1
1496	homo sapiens	hsa-mir-509-3-3p	1
1497	homo sapiens	hsa-mir-1233-1-3p	1
1498	homo sapiens	hsa-mir-663b-3p	1
1499	homo sapiens	hsa-mir-1299-3p	1
1500	homo sapiens	hsa-mir-548f-5-3p	1
1501	homo sapiens	hsa-mir-548v-3p	1
1502	homo sapiens	hsa-mir-1302-11-3p	1
1503	homo sapiens	hsa-mir-3656-3p	1
1504	homo sapiens	hsa-mir-550b-1-3p	1
1505	homo sapiens	hsa-mir-550b-2-3p	1
1506	homo sapiens	hsa-mir-4438-3p	1
1507	homo sapiens	hsa-mir-4440-3p	1
1508	homo sapiens	hsa-mir-548aj-1-3p	1
1509	homo sapiens	hsa-mir-2392-3p	1
1510	homo sapiens	hsa-mir-4694-3p	1
1511	homo sapiens	hsa-mir-499b-3p	1
1512	homo sapiens	hsa-mir-5196-3p	1
1513	homo sapiens	hsa-mir-5582-3p	1
1514	homo sapiens	hsa-mir-5591-3p	1
1515	homo sapiens	hsa-mir-5703-3p	1
1516	homo sapiens	hsa-mir-6748-3p	1
1517	homo sapiens	hsa-mir-6753-3p	1
1518	homo sapiens	hsa-mir-6816-3p	1
1519	homo sapiens	hsa-mir-6851-3p	1
1520	homo sapiens	hsa-mir-6887-3p	1
1521	homo sapiens	hsa-mir-7107-3p	1
1522	homo sapiens	hsa-mir-7846-3p	1
1523	homo sapiens	hsa-mir-7852-3p	1

## Sheet: MKL-1_NEBNext
sample:	MKL-1	library type:	NEBNext
rank	organism	miR id	score
1	homo sapiens	hsa-mir-375-3p	5933225
2	homo sapiens	hsa-mir-92a-1-3p	1244539
3	homo sapiens	hsa-mir-92a-2-3p	1036118
4	homo sapiens	hsa-mir-200c-3p	745823
5	homo sapiens	hsa-let-7i-5p	479316
6	homo sapiens	hsa-mir-423-3p	460699
7	homo sapiens	hsa-mir-30d-5p	438251
8	homo sapiens	hsa-mir-103a-2-3p	343794
9	homo sapiens	hsa-mir-103a-1-3p	340477
10	homo sapiens	hsa-mir-182-5p	317451
11	homo sapiens	hsa-let-7g-5p	314181
12	homo sapiens	hsa-let-7b-5p	246028
13	homo sapiens	hsa-mir-183-5p	243982
14	homo sapiens	hsa-mir-30a-5p	221358
15	homo sapiens	hsa-mir-93-5p	201694
16	homo sapiens	hsa-let-7a-3-5p	191533
17	homo sapiens	hsa-let-7a-1-5p	189768
18	homo sapiens	hsa-let-7a-2-5p	189014
19	homo sapiens	hsa-mir-200b-3p	188398
20	homo sapiens	hsa-mir-532-5p	180618
21	homo sapiens	hsa-mir-106b-3p	177963
22	homo sapiens	hsa-mir-378a-3p	164934
23	homo sapiens	hsa-mir-10b-5p	158773
24	homo sapiens	hsa-mir-26a-2-5p	141475
25	homo sapiens	hsa-mir-26a-1-5p	140617
26	homo sapiens	hsa-mir-25-3p	138192
27	homo sapiens	hsa-mir-191-5p	137152
28	homo sapiens	hsa-mir-148a-3p	133688
29	homo sapiens	hsa-mir-320a-3p	120513
30	homo sapiens	hsa-mir-1260a-5p	108938
31	homo sapiens	hsa-mir-27b-3p	108043
32	homo sapiens	hsa-mir-423-5p	106489
33	homo sapiens	hsa-mir-92b-3p	97113
34	homo sapiens	hsa-mir-486-2-5p	83993
35	homo sapiens	hsa-mir-1307-3p	79969
36	homo sapiens	hsa-mir-486-1-5p	78255
37	homo sapiens	hsa-mir-99b-5p	68766
38	homo sapiens	hsa-mir-151a-3p	65806
39	homo sapiens	hsa-mir-125a-5p	61365
40	homo sapiens	hsa-mir-744-5p	59729
41	homo sapiens	hsa-mir-20a-5p	59710
42	homo sapiens	hsa-mir-148b-3p	58457
43	homo sapiens	hsa-let-7e-5p	57210
44	homo sapiens	hsa-let-7f-2-5p	53457
45	homo sapiens	hsa-let-7f-1-5p	52356
46	homo sapiens	hsa-mir-210-3p	50665
47	homo sapiens	hsa-mir-17-5p	47541
48	homo sapiens	hsa-mir-484-5p	41985
49	homo sapiens	hsa-mir-361-3p	41720
50	homo sapiens	hsa-mir-1180-3p	40820
51	homo sapiens	hsa-mir-181a-2-5p	35933
52	homo sapiens	hsa-mir-181a-1-5p	35920
53	homo sapiens	hsa-mir-140-3p	27623
54	homo sapiens	hsa-mir-3615-3p	24096
55	homo sapiens	hsa-mir-615-3p	24073
56	homo sapiens	hsa-mir-15b-5p	23809
57	homo sapiens	hsa-mir-197-3p	23600
58	homo sapiens	hsa-mir-328-3p	21385
59	homo sapiens	hsa-mir-26b-5p	20951
60	homo sapiens	hsa-mir-95-3p	19750
61	homo sapiens	hsa-mir-500a-3p	19648
62	homo sapiens	hsa-mir-181d-5p	17879
63	homo sapiens	hsa-mir-99b-3p	17088
64	homo sapiens	hsa-mir-107-3p	16720
65	homo sapiens	hsa-mir-1260b-5p	16679
66	homo sapiens	hsa-mir-769-5p	15885
67	homo sapiens	hsa-mir-1301-3p	15833
68	homo sapiens	hsa-mir-196b-5p	14619
69	homo sapiens	hsa-mir-501-3p	14555
70	homo sapiens	hsa-mir-30a-3p	14250
71	homo sapiens	hsa-mir-21-5p	14222
72	homo sapiens	hsa-mir-941-2-3p	13823
73	homo sapiens	hsa-mir-941-5-3p	13816
74	homo sapiens	hsa-mir-941-4-3p	13811
75	homo sapiens	hsa-mir-941-3-3p	13809
76	homo sapiens	hsa-mir-941-1-3p	13790
77	homo sapiens	hsa-mir-217-5p	13724
78	homo sapiens	hsa-mir-23b-3p	13029
79	homo sapiens	hsa-mir-130b-5p	12702
80	homo sapiens	hsa-mir-185-5p	12461
81	homo sapiens	hsa-let-7d-3p	11932
82	homo sapiens	hsa-mir-128-1-3p	11481
83	homo sapiens	hsa-mir-7706-3p	11273
84	homo sapiens	hsa-mir-345-5p	11240
85	homo sapiens	hsa-mir-181b-2-5p	10643
86	homo sapiens	hsa-mir-200a-3p	10541
87	homo sapiens	hsa-mir-877-5p	10333
88	homo sapiens	hsa-mir-342-3p	9998
89	homo sapiens	hsa-let-7d-5p	9903
90	homo sapiens	hsa-mir-30c-2-5p	9842
91	homo sapiens	hsa-mir-30c-1-5p	9828
92	homo sapiens	hsa-mir-1296-5p	8867
93	homo sapiens	hsa-mir-30e-5p	8489
94	homo sapiens	hsa-mir-216b-5p	8284
95	homo sapiens	hsa-mir-652-3p	7997
96	homo sapiens	hsa-mir-361-5p	7928
97	homo sapiens	hsa-mir-449c-5p	7420
98	homo sapiens	hsa-mir-30c-2-3p	7214
99	homo sapiens	hsa-mir-339-5p	7090
100	homo sapiens	hsa-mir-1246-5p	7070
101	homo sapiens	hsa-mir-181b-1-5p	7029
102	homo sapiens	hsa-mir-149-5p	6873
103	homo sapiens	hsa-mir-532-3p	6856
104	homo sapiens	hsa-mir-24-1-3p	6570
105	homo sapiens	hsa-mir-146b-5p	6534
106	homo sapiens	hsa-mir-24-2-3p	6438
107	homo sapiens	hsa-mir-1224-5p	6213
108	homo sapiens	hsa-mir-190b-5p	5763
109	homo sapiens	hsa-mir-101-2-3p	5731
110	homo sapiens	hsa-mir-331-3p	5650
111	homo sapiens	hsa-mir-378i-5p	5575
112	homo sapiens	hsa-mir-128-2-3p	5503
113	homo sapiens	hsa-mir-101-1-3p	5458
114	homo sapiens	hsa-mir-216a-5p	5160
115	homo sapiens	hsa-mir-873-3p	5111
116	homo sapiens	hsa-mir-106b-5p	5068
117	homo sapiens	hsa-mir-502-3p	4920
118	homo sapiens	hsa-let-7c-5p	4472
119	homo sapiens	hsa-mir-9-3-5p	4435
120	homo sapiens	hsa-mir-9-1-5p	4423
121	homo sapiens	hsa-mir-9-2-5p	4421
122	homo sapiens	hsa-mir-1-2-3p	4362
123	homo sapiens	hsa-mir-30e-3p	4289
124	homo sapiens	hsa-mir-362-5p	4273
125	homo sapiens	hsa-mir-16-1-5p	4230
126	homo sapiens	hsa-mir-425-5p	4203
127	homo sapiens	hsa-mir-1-1-3p	4197
128	homo sapiens	hsa-mir-16-2-5p	4179
129	homo sapiens	hsa-mir-708-5p	4161
130	homo sapiens	hsa-mir-186-5p	4100
131	homo sapiens	hsa-mir-216a-3p	3703
132	homo sapiens	hsa-mir-5100-3p	3663
133	homo sapiens	hsa-mir-330-3p	3548
134	homo sapiens	hsa-mir-1269a-3p	3418
135	homo sapiens	hsa-mir-193b-3p	3330
136	homo sapiens	hsa-mir-139-5p	3254
137	homo sapiens	hsa-mir-505-3p	3191
138	homo sapiens	hsa-mir-629-5p	3151
139	homo sapiens	hsa-mir-501-5p	3045
140	homo sapiens	hsa-mir-181a-2-3p	3005
141	homo sapiens	hsa-mir-1275-5p	2978
142	homo sapiens	hsa-mir-25-5p	2941
143	homo sapiens	hsa-mir-4521-5p	2872
144	homo sapiens	hsa-mir-1468-5p	2846
145	homo sapiens	hsa-mir-23a-3p	2842
146	homo sapiens	hsa-mir-589-5p	2724
147	homo sapiens	hsa-mir-378c-5p	2682
148	homo sapiens	hsa-mir-874-3p	2648
149	homo sapiens	hsa-mir-28-3p	2583
150	homo sapiens	hsa-mir-324-3p	2513
151	homo sapiens	hsa-mir-338-5p	2481
152	homo sapiens	hsa-mir-500a-5p	2331
153	homo sapiens	hsa-mir-130b-3p	2319
154	homo sapiens	hsa-mir-151a-5p	2305
155	homo sapiens	hsa-mir-148a-5p	2292
156	homo sapiens	hsa-mir-200a-5p	2252
157	homo sapiens	hsa-mir-4286-5p	2210
158	homo sapiens	hsa-mir-660-5p	2200
159	homo sapiens	hsa-mir-374b-5p	2198
160	homo sapiens	hsa-mir-340-5p	2193
161	homo sapiens	hsa-mir-98-5p	2147
162	homo sapiens	hsa-mir-1250-5p	2110
163	homo sapiens	hsa-mir-30b-5p	2053
164	homo sapiens	hsa-mir-342-5p	2050
165	homo sapiens	hsa-mir-2277-5p	1898
166	homo sapiens	hsa-mir-7-1-5p	1875
167	homo sapiens	hsa-mir-1271-5p	1851
168	homo sapiens	hsa-mir-378d-2-5p	1842
169	homo sapiens	hsa-mir-1306-5p	1803
170	homo sapiens	hsa-mir-335-3p	1784
171	homo sapiens	hsa-mir-132-3p	1776
172	homo sapiens	hsa-mir-200b-5p	1725
173	homo sapiens	hsa-mir-133a-2-3p	1724
174	homo sapiens	hsa-mir-133a-1-3p	1718
175	homo sapiens	hsa-mir-192-5p	1709
176	homo sapiens	hsa-mir-183-3p	1693
177	homo sapiens	hsa-mir-7-2-5p	1640
178	homo sapiens	hsa-mir-96-5p	1608
179	homo sapiens	hsa-mir-7-3-5p	1591
180	homo sapiens	hsa-mir-7641-1-5p	1564
181	homo sapiens	hsa-mir-425-3p	1552
182	homo sapiens	hsa-mir-1226-3p	1548
183	homo sapiens	hsa-mir-320b-1-3p	1547
184	homo sapiens	hsa-mir-210-5p	1532
185	homo sapiens	hsa-mir-885-3p	1499
186	homo sapiens	hsa-mir-5010-3p	1460
187	homo sapiens	hsa-mir-185-3p	1434
188	homo sapiens	hsa-mir-625-3p	1429
189	homo sapiens	hsa-mir-152-3p	1399
190	homo sapiens	hsa-mir-760-3p	1385
191	homo sapiens	hsa-mir-877-3p	1382
192	homo sapiens	hsa-mir-339-3p	1371
193	homo sapiens	hsa-mir-7974-3p	1341
194	homo sapiens	hsa-mir-7977-5p	1281
195	homo sapiens	hsa-mir-885-5p	1268
196	homo sapiens	hsa-mir-126-3p	1259
197	homo sapiens	hsa-mir-125b-1-5p	1251
198	homo sapiens	hsa-mir-218-1-5p	1250
199	homo sapiens	hsa-mir-320b-2-3p	1233
200	homo sapiens	hsa-mir-125b-2-5p	1190
201	homo sapiens	hsa-mir-218-2-5p	1185
202	homo sapiens	hsa-mir-181c-3p	1157
203	homo sapiens	hsa-mir-1224-3p	1150
204	homo sapiens	hsa-mir-195-3p	1138
205	homo sapiens	hsa-mir-92b-5p	1126
206	homo sapiens	hsa-mir-16-2-3p	1122
207	homo sapiens	hsa-mir-331-5p	1086
208	homo sapiens	hsa-mir-3200-3p	1067
209	homo sapiens	hsa-mir-365a-5p	1055
210	homo sapiens	hsa-mir-4746-5p	1031
211	homo sapiens	hsa-mir-324-5p	1027
212	homo sapiens	hsa-mir-671-3p	1021
213	homo sapiens	hsa-mir-18a-3p	1011
214	homo sapiens	hsa-mir-3187-3p	959
215	homo sapiens	hsa-mir-3928-3p	949
216	homo sapiens	hsa-mir-708-3p	925
217	homo sapiens	hsa-mir-3135b-5p	902
218	homo sapiens	hsa-mir-671-5p	892
219	homo sapiens	hsa-mir-3607-3p	883
220	homo sapiens	hsa-mir-454-3p	874
221	homo sapiens	hsa-mir-4455-5p	858
222	homo sapiens	hsa-mir-378a-5p	854
223	homo sapiens	hsa-mir-125b-2-3p	847
224	homo sapiens	hsa-mir-128-1-5p	821
225	homo sapiens	hsa-mir-2110-5p	805
226	homo sapiens	hsa-mir-139-3p	791
227	homo sapiens	hsa-mir-1908-5p	782
228	homo sapiens	hsa-mir-125a-3p	770
229	homo sapiens	hsa-mir-4664-3p	765
230	homo sapiens	hsa-mir-34a-5p	746
231	homo sapiens	hsa-mir-27a-3p	719
232	homo sapiens	hsa-mir-5701-1-5p	716
233	homo sapiens	hsa-mir-5701-2-5p	716
234	homo sapiens	hsa-mir-5701-3-5p	715
235	homo sapiens	hsa-mir-100-5p	696
236	homo sapiens	hsa-mir-203a-3p	671
237	homo sapiens	hsa-mir-196a-2-5p	670
238	homo sapiens	hsa-mir-146b-3p	669
239	homo sapiens	hsa-mir-873-5p	668
240	homo sapiens	hsa-mir-7704-5p	652
241	homo sapiens	hsa-mir-193b-5p	639
242	homo sapiens	hsa-mir-3653-3p	620
243	homo sapiens	hsa-mir-422a-5p	618
244	homo sapiens	hsa-mir-766-3p	603
245	homo sapiens	hsa-mir-1270-5p	596
246	homo sapiens	hsa-mir-449a-5p	594
247	homo sapiens	hsa-mir-4326-5p	588
248	homo sapiens	hsa-mir-141-3p	587
249	homo sapiens	hsa-mir-27b-5p	581
250	homo sapiens	hsa-mir-378g-5p	570
251	homo sapiens	hsa-mir-92a-1-5p	569
252	homo sapiens	hsa-mir-6511b-1-3p	567
253	homo sapiens	hsa-mir-1273g-3p	566
254	homo sapiens	hsa-mir-29a-3p	557
255	homo sapiens	hsa-mir-93-3p	554
256	homo sapiens	hsa-mir-134-5p	553
257	homo sapiens	hsa-mir-6511b-2-3p	545
258	homo sapiens	hsa-mir-654-5p	539
259	homo sapiens	hsa-mir-1306-3p	538
260	homo sapiens	hsa-mir-30b-3p	537
261	homo sapiens	hsa-mir-3074-5p	535
262	homo sapiens	hsa-mir-194-2-5p	513
263	homo sapiens	hsa-mir-188-5p	504
264	homo sapiens	hsa-mir-1292-5p	496
265	homo sapiens	hsa-mir-30c-1-3p	492
266	homo sapiens	hsa-mir-3934-5p	481
267	homo sapiens	hsa-mir-129-1-5p	480
268	homo sapiens	hsa-mir-421-3p	475
269	homo sapiens	hsa-mir-129-2-5p	465
270	homo sapiens	hsa-mir-409-3p	464
271	homo sapiens	hsa-mir-429-3p	464
272	homo sapiens	hsa-mir-10a-5p	460
273	homo sapiens	hsa-mir-486-1-3p	453
274	homo sapiens	hsa-mir-551b-5p	450
275	homo sapiens	hsa-mir-10b-3p	447
276	homo sapiens	hsa-mir-543-3p	442
277	homo sapiens	hsa-mir-497-5p	435
278	homo sapiens	hsa-mir-4697-3p	431
279	homo sapiens	hsa-mir-155-5p	430
280	homo sapiens	hsa-mir-15a-5p	417
281	homo sapiens	hsa-mir-15b-3p	416
282	homo sapiens	hsa-mir-3177-3p	405
283	homo sapiens	hsa-mir-664a-5p	403
284	homo sapiens	hsa-mir-196a-1-5p	401
285	homo sapiens	hsa-mir-23b-5p	401
286	homo sapiens	hsa-mir-4485-3p	395
287	homo sapiens	hsa-mir-6788-3p	394
288	homo sapiens	hsa-mir-1254-1-5p	393
289	homo sapiens	hsa-mir-27a-5p	389
290	homo sapiens	hsa-mir-1254-2-5p	389
291	homo sapiens	hsa-mir-181a-1-3p	384
292	homo sapiens	hsa-mir-769-3p	378
293	homo sapiens	hsa-mir-194-1-5p	375
294	homo sapiens	hsa-mir-550a-2-5p	372
295	homo sapiens	hsa-mir-550a-1-5p	365
296	homo sapiens	hsa-mir-130a-3p	360
297	homo sapiens	hsa-mir-1303-3p	359
298	homo sapiens	hsa-mir-1307-5p	357
299	homo sapiens	hsa-mir-3605-3p	357
300	homo sapiens	hsa-mir-22-3p	353
301	homo sapiens	hsa-mir-6747-3p	331
302	homo sapiens	hsa-mir-6842-3p	329
303	homo sapiens	hsa-mir-2355-3p	328
304	homo sapiens	hsa-mir-365a-3p	327
305	homo sapiens	hsa-mir-365b-3p	323
306	homo sapiens	hsa-mir-340-3p	320
307	homo sapiens	hsa-mir-212-5p	320
308	homo sapiens	hsa-mir-486-2-3p	318
309	homo sapiens	hsa-mir-1291-5p	315
310	homo sapiens	hsa-mir-6798-3p	315
311	homo sapiens	hsa-mir-4792-5p	311
312	homo sapiens	hsa-mir-296-3p	305
313	homo sapiens	hsa-mir-195-5p	295
314	homo sapiens	hsa-mir-18a-5p	288
315	homo sapiens	hsa-mir-424-3p	288
316	homo sapiens	hsa-mir-320c-2-3p	287
317	homo sapiens	hsa-mir-382-5p	285
318	homo sapiens	hsa-mir-6726-3p	285
319	homo sapiens	hsa-mir-219a-1-3p	284
320	homo sapiens	hsa-mir-132-5p	278
321	homo sapiens	hsa-mir-1268a-5p	269
322	homo sapiens	hsa-mir-6783-3p	267
323	homo sapiens	hsa-mir-1343-3p	265
324	homo sapiens	hsa-mir-641-5p	260
325	homo sapiens	hsa-mir-577-5p	256
326	homo sapiens	hsa-mir-3609-3p	251
327	homo sapiens	hsa-mir-320c-1-3p	247
328	homo sapiens	hsa-mir-191-3p	244
329	homo sapiens	hsa-mir-21-3p	241
330	homo sapiens	hsa-let-7b-3p	238
331	homo sapiens	hsa-mir-1266-5p	237
332	homo sapiens	hsa-mir-6500-3p	236
333	homo sapiens	hsa-mir-1287-5p	233
334	homo sapiens	hsa-mir-940-3p	232
335	homo sapiens	hsa-mir-4791-5p	225
336	homo sapiens	hsa-mir-17-3p	222
337	homo sapiens	hsa-mir-4713-5p	222
338	homo sapiens	hsa-mir-5001-3p	221
339	homo sapiens	hsa-mir-1290-3p	220
340	homo sapiens	hsa-mir-381-3p	218
341	homo sapiens	hsa-mir-1299-3p	217
342	homo sapiens	hsa-let-7e-3p	216
343	homo sapiens	hsa-mir-664a-3p	208
344	homo sapiens	hsa-mir-181c-5p	207
345	homo sapiens	hsa-mir-3127-5p	201
346	homo sapiens	hsa-mir-548o-3p	201
347	homo sapiens	hsa-mir-548o-2-3p	201
348	homo sapiens	hsa-mir-3064-5p	200
349	homo sapiens	hsa-mir-1976-3p	198
350	homo sapiens	hsa-mir-99a-5p	197
351	homo sapiens	hsa-mir-1227-3p	197
352	homo sapiens	hsa-mir-148b-5p	196
353	homo sapiens	hsa-mir-4473-3p	196
354	homo sapiens	hsa-mir-505-5p	193
355	homo sapiens	hsa-mir-618-5p	193
356	homo sapiens	hsa-mir-19b-2-3p	190
357	homo sapiens	hsa-mir-7851-3p	189
358	homo sapiens	hsa-mir-3188-3p	187
359	homo sapiens	hsa-mir-3651-3p	187
360	homo sapiens	hsa-mir-485-5p	185
361	homo sapiens	hsa-mir-106a-5p	184
362	homo sapiens	hsa-mir-19b-1-3p	184
363	homo sapiens	hsa-mir-4443-5p	180
364	homo sapiens	hsa-mir-6511a-3-3p	179
365	homo sapiens	hsa-mir-330-5p	176
366	homo sapiens	hsa-mir-943-3p	176
367	homo sapiens	hsa-mir-7155-3p	175
368	homo sapiens	hsa-mir-3940-3p	175
369	homo sapiens	hsa-mir-6511a-4-3p	174
370	homo sapiens	hsa-mir-1229-3p	171
371	homo sapiens	hsa-mir-485-3p	169
372	homo sapiens	hsa-mir-651-5p	169
373	homo sapiens	hsa-mir-6511a-2-3p	166
374	homo sapiens	hsa-mir-942-5p	165
375	homo sapiens	hsa-mir-6511a-1-3p	165
376	homo sapiens	hsa-mir-194-2-3p	164
377	homo sapiens	hsa-mir-1261-5p	164
378	homo sapiens	hsa-mir-3909-3p	163
379	homo sapiens	hsa-mir-16-1-3p	161
380	homo sapiens	hsa-mir-625-5p	161
381	homo sapiens	hsa-mir-3173-5p	159
382	homo sapiens	hsa-mir-654-3p	157
383	homo sapiens	hsa-mir-1247-3p	155
384	homo sapiens	hsa-mir-326-3p	155
385	homo sapiens	hsa-mir-937-3p	154
386	homo sapiens	hsa-mir-1304-3p	150
387	homo sapiens	hsa-mir-6516-3p	149
388	homo sapiens	hsa-mir-1237-3p	148
389	homo sapiens	hsa-mir-3187-5p	139
390	homo sapiens	hsa-mir-4421-3p	138
391	homo sapiens	hsa-mir-6877-5p	136
392	homo sapiens	hsa-mir-3613-5p	135
393	homo sapiens	hsa-mir-500b-3p	134
394	homo sapiens	hsa-mir-7156-5p	131
395	homo sapiens	hsa-mir-1185-1-3p	131
396	homo sapiens	hsa-mir-502-5p	130
397	homo sapiens	hsa-mir-619-5p	129
398	homo sapiens	hsa-mir-216b-3p	127
399	homo sapiens	hsa-mir-500b-5p	126
400	homo sapiens	hsa-mir-5684-5p	125
401	homo sapiens	hsa-mir-212-3p	123
402	homo sapiens	hsa-mir-4741-3p	121
403	homo sapiens	hsa-mir-503-5p	118
404	homo sapiens	hsa-mir-4454-5p	115
405	homo sapiens	hsa-mir-378f-3p	115
406	homo sapiens	hsa-mir-652-5p	112
407	homo sapiens	hsa-mir-3158-2-3p	112
408	homo sapiens	hsa-mir-1285-1-3p	110
409	homo sapiens	hsa-mir-6777-3p	109
410	homo sapiens	hsa-mir-301a-5p	107
411	homo sapiens	hsa-mir-1304-5p	107
412	homo sapiens	hsa-mir-3158-1-3p	107
413	homo sapiens	hsa-mir-199b-5p	105
414	homo sapiens	hsa-mir-20b-5p	103
415	homo sapiens	hsa-mir-4747-3p	102
416	merkel cell polyomavirus	mcv-mir-M1-3p	100
417	homo sapiens	hsa-mir-1286-3p	99
418	homo sapiens	hsa-mir-6803-3p	98
419	homo sapiens	hsa-mir-550a-3-5p	97
420	homo sapiens	hsa-mir-3620-3p	97
421	homo sapiens	hsa-mir-4708-3p	97
422	homo sapiens	hsa-mir-320d-1-3p	97
423	homo sapiens	hsa-mir-551b-3p	96
424	homo sapiens	hsa-mir-374a-5p	96
425	homo sapiens	hsa-mir-7641-2-5p	96
426	homo sapiens	hsa-mir-320d-2-3p	96
427	homo sapiens	hsa-mir-676-3p	95
428	homo sapiens	hsa-mir-323b-3p	95
429	homo sapiens	hsa-mir-3131-5p	94
430	homo sapiens	hsa-mir-3605-5p	94
431	homo sapiens	hsa-mir-146a-5p	93
432	homo sapiens	hsa-mir-585-3p	93
433	homo sapiens	hsa-mir-6775-3p	91
434	homo sapiens	hsa-mir-2277-3p	90
435	homo sapiens	hsa-mir-675-5p	89
436	homo sapiens	hsa-mir-7976-5p	89
437	homo sapiens	hsa-mir-628-3p	89
438	homo sapiens	hsa-mir-4448-3p	89
439	homo sapiens	hsa-mir-3679-5p	88
440	homo sapiens	hsa-mir-7114-3p	88
441	homo sapiens	hsa-mir-6787-3p	88
442	merkel cell polyomavirus	mcv-mir-M1-5p	87
443	homo sapiens	hsa-mir-6514-5p	87
444	homo sapiens	hsa-mir-26b-3p	86
445	homo sapiens	hsa-mir-3180-5-5p	85
446	homo sapiens	hsa-mir-3180-4-5p	83
447	homo sapiens	hsa-mir-6735-3p	82
448	homo sapiens	hsa-mir-504-5p	80
449	homo sapiens	hsa-mir-4738-3p	79
450	homo sapiens	hsa-mir-335-5p	78
451	homo sapiens	hsa-mir-6515-5p	77
452	homo sapiens	hsa-mir-636-3p	77
453	homo sapiens	hsa-mir-615-5p	75
454	homo sapiens	hsa-mir-33b-3p	75
455	homo sapiens	hsa-mir-4793-3p	75
456	homo sapiens	hsa-mir-32-3p	74
457	homo sapiens	hsa-mir-3917-3p	74
458	homo sapiens	hsa-mir-141-5p	73
459	homo sapiens	hsa-mir-140-5p	71
460	homo sapiens	hsa-mir-4750-5p	71
461	homo sapiens	hsa-mir-6501-5p	71
462	homo sapiens	hsa-mir-933-3p	71
463	homo sapiens	hsa-mir-3938-3p	71
464	homo sapiens	hsa-mir-30d-3p	70
465	homo sapiens	hsa-mir-7156-3p	70
466	homo sapiens	hsa-mir-6793-3p	69
467	homo sapiens	hsa-mir-7-1-3p	68
468	homo sapiens	hsa-mir-939-5p	68
469	homo sapiens	hsa-mir-491-5p	67
470	homo sapiens	hsa-mir-6833-3p	66
471	homo sapiens	hsa-mir-4717-3p	66
472	homo sapiens	hsa-mir-6782-3p	66
473	homo sapiens	hsa-mir-346-5p	63
474	homo sapiens	hsa-mir-3653-5p	63
475	homo sapiens	hsa-mir-182-3p	62
476	homo sapiens	hsa-mir-548b-5p	62
477	homo sapiens	hsa-mir-6853-3p	62
478	homo sapiens	hsa-mir-199a-2-5p	61
479	homo sapiens	hsa-mir-4498-5p	61
480	homo sapiens	hsa-mir-4646-3p	61
481	homo sapiens	hsa-mir-660-3p	60
482	homo sapiens	hsa-mir-4284-5p	60
483	homo sapiens	hsa-mir-6721-5p	60
484	homo sapiens	hsa-mir-1249-3p	60
485	homo sapiens	hsa-mir-199a-1-5p	59
486	homo sapiens	hsa-mir-193a-5p	59
487	homo sapiens	hsa-mir-5096-5p	59
488	homo sapiens	hsa-mir-574-5p	58
489	homo sapiens	hsa-mir-4440-3p	58
490	homo sapiens	hsa-mir-6866-5p	57
491	homo sapiens	hsa-mir-4638-5p	56
492	homo sapiens	hsa-mir-6516-5p	56
493	homo sapiens	hsa-mir-5004-3p	56
494	homo sapiens	hsa-mir-4661-5p	55
495	homo sapiens	hsa-mir-6882-5p	55
496	homo sapiens	hsa-mir-1538-3p	55
497	homo sapiens	hsa-mir-1255a-5p	54
498	homo sapiens	hsa-mir-197-5p	53
499	homo sapiens	hsa-mir-1247-5p	53
500	homo sapiens	hsa-mir-3127-3p	52
501	homo sapiens	hsa-mir-150-5p	52
502	homo sapiens	hsa-mir-378h-5p	52
503	homo sapiens	hsa-mir-6894-3p	52
504	homo sapiens	hsa-mir-6794-5p	51
505	homo sapiens	hsa-mir-6868-3p	51
506	homo sapiens	hsa-mir-4804-5p	50
507	homo sapiens	hsa-mir-579-5p	49
508	homo sapiens	hsa-mir-6737-3p	49
509	homo sapiens	hsa-mir-200c-5p	48
510	homo sapiens	hsa-mir-3124-5p	48
511	homo sapiens	hsa-mir-4781-3p	47
512	homo sapiens	hsa-mir-1234-3p	47
513	homo sapiens	hsa-mir-642a-5p	46
514	homo sapiens	hsa-mir-548k-5p	45
515	homo sapiens	hsa-mir-4749-3p	45
516	homo sapiens	hsa-mir-576-3p	45
517	homo sapiens	hsa-mir-4461-3p	45
518	homo sapiens	hsa-let-7a-3-3p	44
519	homo sapiens	hsa-mir-409-5p	44
520	homo sapiens	hsa-mir-199a-1-3p	43
521	homo sapiens	hsa-mir-24-2-5p	43
522	homo sapiens	hsa-mir-454-5p	43
523	homo sapiens	hsa-mir-4458-5p	43
524	homo sapiens	hsa-mir-4788-5p	43
525	homo sapiens	hsa-mir-6735-5p	43
526	homo sapiens	hsa-mir-6879-3p	43
527	homo sapiens	hsa-mir-4484-3p	43
528	homo sapiens	hsa-mir-199b-3p	42
529	homo sapiens	hsa-mir-199a-2-3p	42
530	homo sapiens	hsa-mir-126-5p	42
531	homo sapiens	hsa-mir-1248-5p	42
532	homo sapiens	hsa-mir-1910-5p	42
533	homo sapiens	hsa-mir-664b-5p	41
534	homo sapiens	hsa-let-7a-1-3p	40
535	homo sapiens	hsa-mir-28-5p	40
536	homo sapiens	hsa-mir-4687-3p	40
537	homo sapiens	hsa-mir-542-3p	40
538	homo sapiens	hsa-mir-1276-5p	39
539	homo sapiens	hsa-mir-3150a-5p	39
540	homo sapiens	hsa-mir-3944-3p	39
541	homo sapiens	hsa-mir-578-3p	39
542	homo sapiens	hsa-mir-1268b-5p	38
543	homo sapiens	hsa-mir-495-3p	38
544	homo sapiens	hsa-mir-4479-3p	38
545	homo sapiens	hsa-mir-7854-3p	38
546	homo sapiens	hsa-mir-6777-5p	37
547	homo sapiens	hsa-mir-6749-3p	37
548	homo sapiens	hsa-mir-6885-3p	37
549	homo sapiens	hsa-mir-206-3p	37
550	homo sapiens	hsa-mir-133b-3p	37
551	homo sapiens	hsa-mir-6817-3p	37
552	homo sapiens	hsa-mir-550a-3-3p	36
553	homo sapiens	hsa-mir-1298-5p	36
554	homo sapiens	hsa-mir-3691-5p	36
555	homo sapiens	hsa-mir-3923-3p	36
556	homo sapiens	hsa-mir-550a-1-3p	35
557	homo sapiens	hsa-mir-301b-3p	35
558	homo sapiens	hsa-mir-1285-2-3p	35
559	homo sapiens	hsa-mir-1288-3p	35
560	homo sapiens	hsa-mir-4677-3p	35
561	homo sapiens	hsa-mir-597-3p	34
562	homo sapiens	hsa-mir-6808-3p	34
563	homo sapiens	hsa-let-7i-3p	33
564	homo sapiens	hsa-mir-664b-3p	33
565	homo sapiens	hsa-mir-204-5p	33
566	homo sapiens	hsa-mir-301b-5p	33
567	homo sapiens	hsa-mir-19a-3p	33
568	homo sapiens	hsa-mir-550a-2-3p	32
569	homo sapiens	hsa-mir-296-5p	32
570	homo sapiens	hsa-mir-6786-3p	32
571	homo sapiens	hsa-let-7f-2-3p	31
572	homo sapiens	hsa-mir-338-3p	31
573	homo sapiens	hsa-mir-218-1-3p	31
574	homo sapiens	hsa-mir-3661-5p	31
575	homo sapiens	hsa-mir-6767-5p	31
576	homo sapiens	hsa-mir-7114-5p	31
577	homo sapiens	hsa-mir-6724-4-5p	31
578	homo sapiens	hsa-mir-2116-3p	31
579	homo sapiens	hsa-mir-589-3p	30
580	homo sapiens	hsa-mir-29b-2-5p	30
581	homo sapiens	hsa-mir-1257-5p	30
582	homo sapiens	hsa-mir-6755-5p	30
583	homo sapiens	hsa-mir-6763-5p	30
584	homo sapiens	hsa-mir-6852-5p	30
585	homo sapiens	hsa-mir-1908-3p	29
586	homo sapiens	hsa-mir-374a-3p	29
587	homo sapiens	hsa-mir-4743-5p	29
588	homo sapiens	hsa-mir-5010-5p	29
589	homo sapiens	hsa-mir-6764-5p	29
590	homo sapiens	hsa-mir-4690-3p	29
591	homo sapiens	hsa-mir-6789-3p	29
592	homo sapiens	hsa-mir-494-3p	29
593	homo sapiens	hsa-mir-876-3p	29
594	homo sapiens	hsa-mir-6806-3p	29
595	homo sapiens	hsa-mir-744-3p	28
596	homo sapiens	hsa-mir-377-5p	28
597	homo sapiens	hsa-mir-1285-1-5p	28
598	homo sapiens	hsa-mir-221-3p	28
599	homo sapiens	hsa-mir-4734-3p	28
600	homo sapiens	hsa-mir-1914-5p	27
601	homo sapiens	hsa-mir-3911-5p	27
602	homo sapiens	hsa-mir-4429-5p	27
603	homo sapiens	hsa-mir-6724-1-5p	27
604	homo sapiens	hsa-mir-6780a-5p	27
605	homo sapiens	hsa-mir-33a-3p	27
606	homo sapiens	hsa-mir-483-3p	27
607	homo sapiens	hsa-mir-4524a-3p	27
608	homo sapiens	hsa-mir-6874-3p	27
609	homo sapiens	hsa-mir-143-3p	27
610	homo sapiens	hsa-mir-616-3p	27
611	homo sapiens	hsa-mir-2276-3p	27
612	homo sapiens	hsa-mir-196a-2-3p	26
613	homo sapiens	hsa-mir-138-1-5p	26
614	homo sapiens	hsa-mir-3133-5p	26
615	homo sapiens	hsa-mir-3135a-5p	26
616	homo sapiens	hsa-mir-6724-2-5p	26
617	homo sapiens	hsa-mir-7111-3p	26
618	homo sapiens	hsa-mir-6131-3p	26
619	homo sapiens	hsa-mir-3130-2-5p	25
620	homo sapiens	hsa-mir-4485-5p	25
621	homo sapiens	hsa-mir-6788-5p	25
622	homo sapiens	hsa-mir-222-3p	25
623	homo sapiens	hsa-mir-889-3p	25
624	homo sapiens	hsa-mir-3176-3p	25
625	homo sapiens	hsa-mir-6849-3p	25
626	homo sapiens	hsa-mir-6794-3p	24
627	homo sapiens	hsa-mir-103a-2-5p	24
628	homo sapiens	hsa-mir-34c-5p	24
629	homo sapiens	hsa-mir-2682-5p	24
630	homo sapiens	hsa-mir-3174-5p	24
631	homo sapiens	hsa-mir-4515-5p	24
632	homo sapiens	hsa-mir-6505-5p	24
633	homo sapiens	hsa-mir-5587-3p	24
634	homo sapiens	hsa-mir-374b-3p	23
635	homo sapiens	hsa-mir-219b-5p	23
636	homo sapiens	hsa-mir-4799-5p	23
637	homo sapiens	hsa-mir-6759-5p	23
638	homo sapiens	hsa-mir-6724-3-5p	23
639	homo sapiens	hsa-mir-6741-3p	23
640	homo sapiens	hsa-mir-487b-3p	23
641	homo sapiens	hsa-mir-1973-3p	23
642	homo sapiens	hsa-mir-181d-3p	22
643	homo sapiens	hsa-mir-5187-5p	22
644	homo sapiens	hsa-mir-449b-3p	22
645	homo sapiens	hsa-mir-548ah-3p	22
646	homo sapiens	hsa-mir-5585-3p	22
647	homo sapiens	hsa-mir-7110-3p	22
648	homo sapiens	hsa-mir-629-3p	21
649	homo sapiens	hsa-mir-3130-1-5p	21
650	homo sapiens	hsa-mir-3170-5p	21
651	homo sapiens	hsa-mir-3913-2-5p	21
652	homo sapiens	hsa-mir-4726-5p	21
653	homo sapiens	hsa-mir-6734-5p	21
654	homo sapiens	hsa-mir-6865-5p	21
655	homo sapiens	hsa-mir-1185-2-3p	21
656	homo sapiens	hsa-mir-301a-3p	20
657	homo sapiens	hsa-mir-675-3p	20
658	homo sapiens	hsa-mir-6763-3p	20
659	homo sapiens	hsa-mir-24-1-5p	20
660	homo sapiens	hsa-mir-766-5p	20
661	homo sapiens	hsa-mir-3161-5p	20
662	homo sapiens	hsa-mir-3177-5p	20
663	homo sapiens	hsa-mir-4999-5p	20
664	homo sapiens	hsa-mir-6087-5p	20
665	homo sapiens	hsa-mir-6511a-1-5p	20
666	homo sapiens	hsa-mir-6511b-1-5p	20
667	homo sapiens	hsa-mir-6741-5p	20
668	homo sapiens	hsa-mir-6793-5p	20
669	homo sapiens	hsa-mir-7113-5p	20
670	homo sapiens	hsa-mir-4723-3p	20
671	homo sapiens	hsa-mir-4742-3p	20
672	homo sapiens	hsa-mir-6765-3p	20
673	homo sapiens	hsa-mir-1226-5p	19
674	homo sapiens	hsa-mir-548l-5p	19
675	homo sapiens	hsa-mir-6730-5p	19
676	homo sapiens	hsa-mir-6855-5p	19
677	homo sapiens	hsa-mir-6511b-2-5p	19
678	homo sapiens	hsa-mir-6812-3p	19
679	homo sapiens	hsa-mir-6750-3p	19
680	homo sapiens	hsa-mir-6715b-3p	19
681	homo sapiens	hsa-mir-6743-3p	19
682	homo sapiens	hsa-mir-6752-3p	19
683	homo sapiens	hsa-mir-6857-3p	19
684	homo sapiens	hsa-mir-129-1-3p	18
685	homo sapiens	hsa-mir-449b-5p	18
686	homo sapiens	hsa-mir-1273c-5p	18
687	homo sapiens	hsa-mir-3168-5p	18
688	homo sapiens	hsa-mir-3913-1-5p	18
689	homo sapiens	hsa-mir-3916-5p	18
690	homo sapiens	hsa-mir-676-5p	18
691	homo sapiens	hsa-mir-3944-5p	18
692	homo sapiens	hsa-mir-6783-5p	18
693	homo sapiens	hsa-mir-6864-5p	18
694	homo sapiens	hsa-mir-6871-5p	18
695	homo sapiens	hsa-mir-6716-3p	18
696	homo sapiens	hsa-mir-3613-3p	17
697	homo sapiens	hsa-mir-499a-5p	17
698	homo sapiens	hsa-mir-3184-5p	17
699	homo sapiens	hsa-mir-6753-3p	17
700	homo sapiens	hsa-mir-1236-3p	17
701	homo sapiens	hsa-mir-6837-3p	17
702	homo sapiens	hsa-mir-1244-3-3p	17
703	homo sapiens	hsa-mir-4474-3p	17
704	homo sapiens	hsa-mir-4685-3p	17
705	homo sapiens	hsa-mir-196b-3p	16
706	homo sapiens	hsa-mir-412-5p	16
707	homo sapiens	hsa-mir-659-5p	16
708	homo sapiens	hsa-mir-1273d-5p	16
709	homo sapiens	hsa-mir-3619-5p	16
710	homo sapiens	hsa-mir-4497-5p	16
711	homo sapiens	hsa-mir-4660-5p	16
712	homo sapiens	hsa-mir-4697-5p	16
713	homo sapiens	hsa-mir-378j-5p	16
714	homo sapiens	hsa-mir-6770-1-3p	16
715	homo sapiens	hsa-mir-184-3p	16
716	homo sapiens	hsa-mir-6880-3p	16
717	homo sapiens	hsa-mir-1292-3p	15
718	homo sapiens	hsa-mir-23a-5p	15
719	homo sapiens	hsa-mir-4525-5p	15
720	homo sapiens	hsa-mir-5009-5p	15
721	homo sapiens	hsa-mir-6820-5p	15
722	homo sapiens	hsa-mir-6841-5p	15
723	homo sapiens	hsa-mir-6511a-4-5p	15
724	homo sapiens	hsa-mir-7152-3p	15
725	homo sapiens	hsa-mir-6770-3-3p	15
726	homo sapiens	hsa-mir-6770-2-3p	15
727	homo sapiens	hsa-mir-6873-3p	15
728	homo sapiens	hsa-mir-4470-3p	15
729	homo sapiens	hsa-mir-548am-3p	15
730	homo sapiens	hsa-mir-4783-3p	15
731	homo sapiens	hsa-mir-4787-3p	15
732	homo sapiens	hsa-mir-6729-3p	15
733	homo sapiens	hsa-mir-610-5p	14
734	homo sapiens	hsa-mir-3180-3-5p	14
735	homo sapiens	hsa-mir-4301-5p	14
736	homo sapiens	hsa-mir-4488-5p	14
737	homo sapiens	hsa-mir-4747-5p	14
738	homo sapiens	hsa-mir-4749-5p	14
739	homo sapiens	hsa-mir-7152-5p	14
740	homo sapiens	hsa-mir-4640-3p	14
741	homo sapiens	hsa-mir-6802-3p	14
742	homo sapiens	hsa-mir-6797-3p	14
743	homo sapiens	hsa-mir-6780b-3p	14
744	homo sapiens	hsa-mir-149-3p	13
745	homo sapiens	hsa-mir-6515-3p	13
746	homo sapiens	hsa-mir-6871-3p	13
747	homo sapiens	hsa-mir-6820-3p	13
748	homo sapiens	hsa-mir-33a-5p	13
749	homo sapiens	hsa-mir-379-5p	13
750	homo sapiens	hsa-mir-3175-5p	13
751	homo sapiens	hsa-mir-3180-1-5p	13
752	homo sapiens	hsa-mir-3182-5p	13
753	homo sapiens	hsa-mir-3065-5p	13
754	homo sapiens	hsa-mir-2355-5p	13
755	homo sapiens	hsa-mir-4647-5p	13
756	homo sapiens	hsa-mir-6758-5p	13
757	homo sapiens	hsa-mir-6823-5p	13
758	homo sapiens	hsa-mir-6847-5p	13
759	homo sapiens	hsa-mir-6861-5p	13
760	homo sapiens	hsa-mir-6746-3p	13
761	homo sapiens	hsa-mir-3662-3p	13
762	homo sapiens	hsa-mir-6818-3p	13
763	homo sapiens	hsa-mir-19b-1-5p	12
764	homo sapiens	hsa-mir-576-5p	12
765	homo sapiens	hsa-mir-450b-5p	12
766	homo sapiens	hsa-mir-3180-2-5p	12
767	homo sapiens	hsa-mir-3183-5p	12
768	homo sapiens	hsa-mir-3200-5p	12
769	homo sapiens	hsa-mir-4508-5p	12
770	homo sapiens	hsa-mir-4689-5p	12
771	homo sapiens	hsa-mir-5587-5p	12
772	homo sapiens	hsa-mir-6826-5p	12
773	homo sapiens	hsa-mir-6511a-2-5p	12
774	homo sapiens	hsa-mir-6511a-3-5p	12
775	homo sapiens	hsa-mir-6886-3p	12
776	homo sapiens	hsa-mir-4728-3p	12
777	homo sapiens	hsa-mir-370-3p	12
778	homo sapiens	hsa-mir-410-3p	12
779	homo sapiens	hsa-mir-3138-3p	12
780	homo sapiens	hsa-mir-6732-3p	12
781	homo sapiens	hsa-mir-6784-3p	12
782	homo sapiens	hsa-mir-8485-3p	12
783	homo sapiens	hsa-mir-1244-4-3p	12
784	homo sapiens	hsa-mir-3173-3p	11
785	homo sapiens	hsa-mir-483-5p	11
786	homo sapiens	hsa-mir-2278-5p	11
787	homo sapiens	hsa-mir-3125-5p	11
788	homo sapiens	hsa-mir-3192-5p	11
789	homo sapiens	hsa-mir-3620-5p	11
790	homo sapiens	hsa-mir-4687-5p	11
791	homo sapiens	hsa-mir-4755-5p	11
792	homo sapiens	hsa-mir-5002-5p	11
793	homo sapiens	hsa-mir-5091-5p	11
794	homo sapiens	hsa-mir-6751-5p	11
795	homo sapiens	hsa-mir-6867-5p	11
796	homo sapiens	hsa-mir-6813-3p	11
797	homo sapiens	hsa-mir-765-3p	11
798	homo sapiens	hsa-mir-3687-1-3p	11
799	homo sapiens	hsa-mir-3074-3p	10
800	homo sapiens	hsa-mir-133a-1-5p	10
801	homo sapiens	hsa-mir-133a-2-5p	10
802	homo sapiens	hsa-mir-450a-1-5p	10
803	homo sapiens	hsa-mir-3614-5p	10
804	homo sapiens	hsa-mir-4640-5p	10
805	homo sapiens	hsa-mir-5001-5p	10
806	homo sapiens	hsa-mir-5698-5p	10
807	homo sapiens	hsa-mir-6785-5p	10
808	homo sapiens	hsa-mir-6804-3p	10
809	homo sapiens	hsa-mir-4676-3p	10
810	homo sapiens	hsa-mir-6805-3p	10
811	homo sapiens	hsa-mir-3190-3p	10
812	homo sapiens	hsa-mir-3682-3p	10
813	homo sapiens	hsa-mir-3936-3p	10
814	homo sapiens	hsa-mir-4502-3p	10
815	homo sapiens	hsa-mir-3687-2-3p	10
816	homo sapiens	hsa-mir-345-3p	9
817	homo sapiens	hsa-mir-6514-3p	9
818	homo sapiens	hsa-mir-424-5p	9
819	homo sapiens	hsa-mir-455-5p	9
820	homo sapiens	hsa-mir-624-5p	9
821	homo sapiens	hsa-mir-1909-5p	9
822	homo sapiens	hsa-mir-3159-5p	9
823	homo sapiens	hsa-mir-3193-5p	9
824	homo sapiens	hsa-mir-4651-5p	9
825	homo sapiens	hsa-mir-4667-5p	9
826	homo sapiens	hsa-mir-1343-5p	9
827	homo sapiens	hsa-mir-4706-5p	9
828	homo sapiens	hsa-mir-4723-5p	9
829	homo sapiens	hsa-mir-4742-5p	9
830	homo sapiens	hsa-mir-5004-5p	9
831	homo sapiens	hsa-mir-5095-5p	9
832	homo sapiens	hsa-mir-6509-5p	9
833	homo sapiens	hsa-mir-6768-5p	9
834	homo sapiens	hsa-mir-6862-2-5p	9
835	homo sapiens	hsa-mir-6859-2-5p	9
836	homo sapiens	hsa-mir-6762-3p	9
837	homo sapiens	hsa-mir-6859-1-3p	9
838	homo sapiens	hsa-mir-6845-3p	9
839	homo sapiens	hsa-mir-6858-3p	9
840	homo sapiens	hsa-mir-6819-3p	9
841	homo sapiens	hsa-mir-668-3p	9
842	homo sapiens	hsa-mir-1278-3p	9
843	homo sapiens	hsa-mir-4669-3p	9
844	homo sapiens	hsa-mir-181b-1-3p	8
845	homo sapiens	hsa-mir-6758-3p	8
846	homo sapiens	hsa-mir-1909-3p	8
847	homo sapiens	hsa-mir-215-5p	8
848	homo sapiens	hsa-mir-29c-5p	8
849	homo sapiens	hsa-mir-487a-5p	8
850	homo sapiens	hsa-mir-3196-5p	8
851	homo sapiens	hsa-mir-3918-5p	8
852	homo sapiens	hsa-mir-4466-5p	8
853	homo sapiens	hsa-mir-4710-5p	8
854	homo sapiens	hsa-mir-5088-5p	8
855	homo sapiens	hsa-mir-5189-5p	8
856	homo sapiens	hsa-mir-5690-5p	8
857	homo sapiens	hsa-mir-6728-5p	8
858	homo sapiens	hsa-mir-6762-5p	8
859	homo sapiens	hsa-mir-6859-3-3p	8
860	homo sapiens	hsa-mir-4745-3p	8
861	homo sapiens	hsa-mir-6859-4-3p	8
862	homo sapiens	hsa-mir-6776-3p	8
863	homo sapiens	hsa-mir-4733-3p	8
864	homo sapiens	hsa-mir-643-3p	8
865	homo sapiens	hsa-mir-147b-3p	8
866	homo sapiens	hsa-mir-1244-1-3p	8
867	homo sapiens	hsa-mir-1273a-3p	8
868	homo sapiens	hsa-mir-1244-2-3p	8
869	homo sapiens	hsa-mir-4442-3p	8
870	homo sapiens	hsa-mir-4520-1-3p	8
871	homo sapiens	hsa-mir-5003-3p	8
872	homo sapiens	hsa-mir-6760-3p	8
873	homo sapiens	hsa-mir-6781-3p	8
874	homo sapiens	hsa-mir-6810-3p	8
875	homo sapiens	hsa-mir-9-2-3p	7
876	homo sapiens	hsa-mir-129-2-3p	7
877	homo sapiens	hsa-mir-6855-3p	7
878	homo sapiens	hsa-mir-138-2-5p	7
879	homo sapiens	hsa-mir-450a-2-5p	7
880	homo sapiens	hsa-mir-628-5p	7
881	homo sapiens	hsa-mir-874-5p	7
882	homo sapiens	hsa-mir-3122-5p	7
883	homo sapiens	hsa-mir-548t-5p	7
884	homo sapiens	hsa-mir-3157-5p	7
885	homo sapiens	hsa-mir-4646-5p	7
886	homo sapiens	hsa-mir-4664-5p	7
887	homo sapiens	hsa-mir-4665-5p	7
888	homo sapiens	hsa-mir-6753-5p	7
889	homo sapiens	hsa-mir-6824-5p	7
890	homo sapiens	hsa-mir-6859-1-5p	7
891	homo sapiens	hsa-mir-6862-1-5p	7
892	homo sapiens	hsa-mir-6894-5p	7
893	homo sapiens	hsa-mir-6859-3-5p	7
894	homo sapiens	hsa-mir-6739-3p	7
895	homo sapiens	hsa-mir-1238-3p	7
896	homo sapiens	hsa-mir-1912-3p	7
897	homo sapiens	hsa-mir-378d-1-3p	7
898	homo sapiens	hsa-mir-4449-3p	7
899	homo sapiens	hsa-mir-4504-3p	7
900	homo sapiens	hsa-mir-4688-3p	7
901	homo sapiens	hsa-mir-548aq-3p	7
902	homo sapiens	hsa-mir-20a-3p	6
903	homo sapiens	hsa-mir-9-1-3p	6
904	homo sapiens	hsa-mir-4746-3p	6
905	homo sapiens	hsa-mir-4713-3p	6
906	homo sapiens	hsa-mir-6882-3p	6
907	homo sapiens	hsa-mir-1298-3p	6
908	homo sapiens	hsa-mir-204-3p	6
909	homo sapiens	hsa-mir-1914-3p	6
910	homo sapiens	hsa-mir-6734-3p	6
911	homo sapiens	hsa-mir-3619-3p	6
912	homo sapiens	hsa-mir-3065-3p	6
913	homo sapiens	hsa-mir-6785-3p	6
914	homo sapiens	hsa-mir-4667-3p	6
915	homo sapiens	hsa-mir-6859-2-3p	6
916	homo sapiens	hsa-mir-154-5p	6
917	homo sapiens	hsa-mir-451a-5p	6
918	homo sapiens	hsa-mir-548d-2-5p	6
919	homo sapiens	hsa-mir-934-5p	6
920	homo sapiens	hsa-mir-1253-5p	6
921	homo sapiens	hsa-mir-1284-5p	6
922	homo sapiens	hsa-mir-2681-5p	6
923	homo sapiens	hsa-mir-3115-5p	6
924	homo sapiens	hsa-mir-3607-5p	6
925	homo sapiens	hsa-mir-3655-5p	6
926	homo sapiens	hsa-mir-4657-5p	6
927	homo sapiens	hsa-mir-4700-5p	6
928	homo sapiens	hsa-mir-4748-5p	6
929	homo sapiens	hsa-mir-4754-5p	6
930	homo sapiens	hsa-mir-5699-5p	6
931	homo sapiens	hsa-mir-5699-3p	6
932	homo sapiens	hsa-mir-6727-5p	6
933	homo sapiens	hsa-mir-6737-5p	6
934	homo sapiens	hsa-mir-6770-1-5p	6
935	homo sapiens	hsa-mir-6825-5p	6
936	homo sapiens	hsa-mir-6851-5p	6
937	homo sapiens	hsa-mir-6884-5p	6
938	homo sapiens	hsa-mir-7111-5p	6
939	homo sapiens	hsa-mir-6889-3p	6
940	homo sapiens	hsa-mir-4482-3p	6
941	homo sapiens	hsa-mir-3120-3p	6
942	homo sapiens	hsa-mir-670-3p	6
943	homo sapiens	hsa-mir-3677-3p	6
944	homo sapiens	hsa-mir-4797-3p	6
945	homo sapiens	hsa-mir-323a-3p	6
946	homo sapiens	hsa-mir-627-3p	6
947	homo sapiens	hsa-mir-632-3p	6
948	homo sapiens	hsa-mir-548e-3p	6
949	homo sapiens	hsa-mir-1289-1-3p	6
950	homo sapiens	hsa-mir-1289-2-3p	6
951	homo sapiens	hsa-mir-1295a-3p	6
952	homo sapiens	hsa-mir-3140-3p	6
953	homo sapiens	hsa-mir-3149-3p	6
954	homo sapiens	hsa-mir-3656-3p	6
955	homo sapiens	hsa-mir-3688-1-3p	6
956	homo sapiens	hsa-mir-3960-3p	6
957	homo sapiens	hsa-mir-203b-3p	6
958	homo sapiens	hsa-mir-4520-2-3p	6
959	homo sapiens	hsa-mir-6510-3p	6
960	homo sapiens	hsa-mir-9-3-3p	5
961	homo sapiens	hsa-mir-218-2-3p	5
962	homo sapiens	hsa-mir-942-3p	5
963	homo sapiens	hsa-mir-150-3p	5
964	homo sapiens	hsa-mir-6865-3p	5
965	homo sapiens	hsa-mir-6727-3p	5
966	homo sapiens	hsa-mir-221-5p	5
967	homo sapiens	hsa-mir-411-5p	5
968	homo sapiens	hsa-mir-887-5p	5
969	homo sapiens	hsa-mir-3163-5p	5
970	homo sapiens	hsa-mir-3164-5p	5
971	homo sapiens	hsa-mir-4426-5p	5
972	homo sapiens	hsa-mir-4510-5p	5
973	homo sapiens	hsa-mir-4654-5p	5
974	homo sapiens	hsa-mir-4656-5p	5
975	homo sapiens	hsa-mir-6733-5p	5
976	homo sapiens	hsa-mir-6773-5p	5
977	homo sapiens	hsa-mir-6802-5p	5
978	homo sapiens	hsa-mir-6831-5p	5
979	homo sapiens	hsa-mir-6848-5p	5
980	homo sapiens	hsa-mir-6886-5p	5
981	homo sapiens	hsa-mir-6889-5p	5
982	homo sapiens	hsa-mir-7106-5p	5
983	homo sapiens	hsa-mir-135b-3p	5
984	homo sapiens	hsa-mir-6742-3p	5
985	homo sapiens	hsa-mir-6754-3p	5
986	homo sapiens	hsa-mir-6796-3p	5
987	homo sapiens	hsa-mir-6807-3p	5
988	homo sapiens	hsa-mir-551a-3p	5
989	homo sapiens	hsa-mir-658-3p	5
990	homo sapiens	hsa-mir-378b-3p	5
991	homo sapiens	hsa-mir-548u-3p	5
992	homo sapiens	hsa-mir-4306-3p	5
993	homo sapiens	hsa-mir-4323-3p	5
994	homo sapiens	hsa-mir-3939-3p	5
995	homo sapiens	hsa-mir-378e-3p	5
996	homo sapiens	hsa-mir-4465-3p	5
997	homo sapiens	hsa-mir-4492-3p	5
998	homo sapiens	hsa-mir-4512-3p	5
999	homo sapiens	hsa-mir-3198-2-3p	5
1000	homo sapiens	hsa-mir-4795-3p	5
1001	homo sapiens	hsa-mir-5581-3p	5
1002	homo sapiens	hsa-mir-548av-3p	5
1003	homo sapiens	hsa-mir-6791-3p	5
1004	homo sapiens	hsa-mir-7109-3p	5
1005	homo sapiens	hsa-mir-7703-3p	5
1006	homo sapiens	hsa-let-7f-1-3p	4
1007	homo sapiens	hsa-mir-449c-3p	4
1008	homo sapiens	hsa-mir-362-3p	4
1009	homo sapiens	hsa-mir-6861-3p	4
1010	homo sapiens	hsa-mir-6862-2-3p	4
1011	homo sapiens	hsa-mir-450a-2-3p	4
1012	homo sapiens	hsa-mir-3157-3p	4
1013	homo sapiens	hsa-mir-6851-3p	4
1014	homo sapiens	hsa-mir-6733-3p	4
1015	homo sapiens	hsa-mir-32-5p	4
1016	homo sapiens	hsa-mir-328-5p	4
1017	homo sapiens	hsa-mir-487b-5p	4
1018	homo sapiens	hsa-mir-937-5p	4
1019	homo sapiens	hsa-mir-548j-5p	4
1020	homo sapiens	hsa-mir-1911-5p	4
1021	homo sapiens	hsa-mir-3141-5p	4
1022	homo sapiens	hsa-mir-548w-5p	4
1023	homo sapiens	hsa-mir-3199-2-5p	4
1024	homo sapiens	hsa-mir-3692-5p	4
1025	homo sapiens	hsa-mir-4459-5p	4
1026	homo sapiens	hsa-mir-4482-5p	4
1027	homo sapiens	hsa-mir-4511-5p	4
1028	homo sapiens	hsa-mir-4649-5p	4
1029	homo sapiens	hsa-mir-4709-5p	4
1030	homo sapiens	hsa-mir-4745-5p	4
1031	homo sapiens	hsa-mir-4767-5p	4
1032	homo sapiens	hsa-mir-4786-5p	4
1033	homo sapiens	hsa-mir-1273f-5p	4
1034	homo sapiens	hsa-mir-6507-5p	4
1035	homo sapiens	hsa-mir-6726-5p	4
1036	homo sapiens	hsa-mir-6761-5p	4
1037	homo sapiens	hsa-mir-6766-5p	4
1038	homo sapiens	hsa-mir-6804-5p	4
1039	homo sapiens	hsa-mir-6845-5p	4
1040	homo sapiens	hsa-mir-6895-5p	4
1041	homo sapiens	hsa-mir-7155-5p	4
1042	homo sapiens	hsa-mir-1273h-5p	4
1043	homo sapiens	hsa-mir-7845-5p	4
1044	homo sapiens	hsa-mir-6770-3-5p	4
1045	homo sapiens	hsa-mir-6859-4-5p	4
1046	homo sapiens	hsa-mir-3678-3p	4
1047	homo sapiens	hsa-mir-6769a-3p	4
1048	homo sapiens	hsa-mir-6774-3p	4
1049	homo sapiens	hsa-mir-448-3p	4
1050	homo sapiens	hsa-mir-758-3p	4
1051	homo sapiens	hsa-mir-1258-3p	4
1052	homo sapiens	hsa-mir-3162-3p	4
1053	homo sapiens	hsa-mir-1972-2-3p	4
1054	homo sapiens	hsa-mir-3912-3p	4
1055	homo sapiens	hsa-mir-4483-3p	4
1056	homo sapiens	hsa-mir-4522-3p	4
1057	homo sapiens	hsa-mir-4761-3p	4
1058	homo sapiens	hsa-mir-5695-3p	4
1059	homo sapiens	hsa-mir-6508-3p	4
1060	homo sapiens	hsa-mir-6756-3p	4
1061	homo sapiens	hsa-mir-6836-3p	4
1062	homo sapiens	hsa-mir-6872-3p	4
1063	homo sapiens	hsa-mir-7108-3p	4
1064	homo sapiens	hsa-mir-26a-1-3p	3
1065	homo sapiens	hsa-mir-181b-2-3p	3
1066	homo sapiens	hsa-mir-188-3p	3
1067	homo sapiens	hsa-mir-3691-3p	3
1068	homo sapiens	hsa-mir-4743-3p	3
1069	homo sapiens	hsa-mir-219b-3p	3
1070	homo sapiens	hsa-mir-6759-3p	3
1071	homo sapiens	hsa-mir-4726-3p	3
1072	homo sapiens	hsa-mir-7113-3p	3
1073	homo sapiens	hsa-mir-6841-3p	3
1074	homo sapiens	hsa-mir-6823-3p	3
1075	homo sapiens	hsa-mir-6728-3p	3
1076	homo sapiens	hsa-mir-6825-3p	3
1077	homo sapiens	hsa-mir-7106-3p	3
1078	homo sapiens	hsa-mir-95-5p	3
1079	homo sapiens	hsa-mir-29b-1-5p	3
1080	homo sapiens	hsa-mir-376a-1-5p	3
1081	homo sapiens	hsa-mir-135b-5p	3
1082	homo sapiens	hsa-mir-18b-5p	3
1083	homo sapiens	hsa-mir-3120-5p	3
1084	homo sapiens	hsa-mir-3622a-5p	3
1085	homo sapiens	hsa-mir-4524a-5p	3
1086	homo sapiens	hsa-mir-4676-5p	3
1087	homo sapiens	hsa-mir-4701-5p	3
1088	homo sapiens	hsa-mir-4724-5p	3
1089	homo sapiens	hsa-mir-4728-5p	3
1090	homo sapiens	hsa-mir-4740-5p	3
1091	homo sapiens	hsa-mir-4768-5p	3
1092	homo sapiens	hsa-mir-1273g-5p	3
1093	homo sapiens	hsa-mir-548ay-5p	3
1094	homo sapiens	hsa-mir-548ay-3p	3
1095	homo sapiens	hsa-mir-6723-5p	3
1096	homo sapiens	hsa-mir-6736-5p	3
1097	homo sapiens	hsa-mir-6776-5p	3
1098	homo sapiens	hsa-mir-6778-5p	3
1099	homo sapiens	hsa-mir-6805-5p	3
1100	homo sapiens	hsa-mir-6812-5p	3
1101	homo sapiens	hsa-mir-6833-5p	3
1102	homo sapiens	hsa-mir-6835-5p	3
1103	homo sapiens	hsa-mir-6858-5p	3
1104	homo sapiens	hsa-mir-6869-5p	3
1105	homo sapiens	hsa-mir-7855-5p	3
1106	homo sapiens	hsa-mir-6770-2-5p	3
1107	homo sapiens	hsa-mir-6799-3p	3
1108	homo sapiens	hsa-mir-1233-1-3p	3
1109	homo sapiens	hsa-mir-6748-3p	3
1110	homo sapiens	hsa-mir-127-3p	3
1111	homo sapiens	hsa-mir-556-3p	3
1112	homo sapiens	hsa-mir-639-3p	3
1113	homo sapiens	hsa-mir-1264-3p	3
1114	homo sapiens	hsa-mir-151b-3p	3
1115	homo sapiens	hsa-mir-2113-3p	3
1116	homo sapiens	hsa-mir-541-3p	3
1117	homo sapiens	hsa-mir-548p-3p	3
1118	homo sapiens	hsa-mir-2115-3p	3
1119	homo sapiens	hsa-mir-3121-3p	3
1120	homo sapiens	hsa-mir-3155a-3p	3
1121	homo sapiens	hsa-mir-3179-1-3p	3
1122	homo sapiens	hsa-mir-3179-2-3p	3
1123	homo sapiens	hsa-mir-3179-3-3p	3
1124	homo sapiens	hsa-mir-320e-3p	3
1125	homo sapiens	hsa-mir-3198-1-3p	3
1126	homo sapiens	hsa-mir-4265-3p	3
1127	homo sapiens	hsa-mir-1233-2-3p	3
1128	homo sapiens	hsa-mir-23c-3p	3
1129	homo sapiens	hsa-mir-3907-3p	3
1130	homo sapiens	hsa-mir-4444-1-3p	3
1131	homo sapiens	hsa-mir-4684-3p	3
1132	homo sapiens	hsa-mir-4691-3p	3
1133	homo sapiens	hsa-mir-4716-3p	3
1134	homo sapiens	hsa-mir-3688-2-3p	3
1135	homo sapiens	hsa-mir-5196-3p	3
1136	homo sapiens	hsa-mir-4444-2-3p	3
1137	homo sapiens	hsa-mir-5680-3p	3
1138	homo sapiens	hsa-mir-6720-3p	3
1139	homo sapiens	hsa-mir-6881-3p	3
1140	homo sapiens	hsa-mir-7847-3p	3
1141	homo sapiens	hsa-mir-3179-4-3p	3
1142	homo sapiens	hsa-let-7a-2-3p	2
1143	homo sapiens	hsa-mir-192-3p	2
1144	homo sapiens	hsa-mir-96-3p	2
1145	homo sapiens	hsa-mir-3934-3p	2
1146	homo sapiens	hsa-mir-15a-3p	2
1147	homo sapiens	hsa-mir-1266-3p	2
1148	homo sapiens	hsa-mir-4804-3p	2
1149	homo sapiens	hsa-mir-642a-3p	2
1150	homo sapiens	hsa-mir-3150a-3p	2
1151	homo sapiens	hsa-mir-6767-3p	2
1152	homo sapiens	hsa-mir-659-3p	2
1153	homo sapiens	hsa-mir-455-3p	2
1154	homo sapiens	hsa-mir-487a-3p	2
1155	homo sapiens	hsa-mir-5088-3p	2
1156	homo sapiens	hsa-mir-4786-3p	2
1157	homo sapiens	hsa-mir-6766-3p	2
1158	homo sapiens	hsa-mir-6895-3p	2
1159	homo sapiens	hsa-mir-122-5p	2
1160	homo sapiens	hsa-mir-124-2-5p	2
1161	homo sapiens	hsa-mir-365b-5p	2
1162	homo sapiens	hsa-mir-511-5p	2
1163	homo sapiens	hsa-mir-573-5p	2
1164	homo sapiens	hsa-mir-548d-1-5p	2
1165	homo sapiens	hsa-mir-542-5p	2
1166	homo sapiens	hsa-mir-1229-5p	2
1167	homo sapiens	hsa-mir-1236-5p	2
1168	homo sapiens	hsa-mir-548h-2-5p	2
1169	homo sapiens	hsa-mir-1277-5p	2
1170	homo sapiens	hsa-mir-1282-5p	2
1171	homo sapiens	hsa-mir-1255b-1-5p	2
1172	homo sapiens	hsa-mir-1255b-2-5p	2
1173	homo sapiens	hsa-mir-1915-5p	2
1174	homo sapiens	hsa-mir-3137-5p	2
1175	homo sapiens	hsa-mir-3143-5p	2
1176	homo sapiens	hsa-mir-3178-5p	2
1177	homo sapiens	hsa-mir-3199-1-5p	2
1178	homo sapiens	hsa-mir-3617-5p	2
1179	homo sapiens	hsa-mir-3652-5p	2
1180	homo sapiens	hsa-mir-3908-5p	2
1181	homo sapiens	hsa-mir-3928-5p	2
1182	homo sapiens	hsa-mir-642b-5p	2
1183	homo sapiens	hsa-mir-548ab-5p	2
1184	homo sapiens	hsa-mir-548ae-2-5p	2
1185	homo sapiens	hsa-mir-4516-5p	2
1186	homo sapiens	hsa-mir-4523-5p	2
1187	homo sapiens	hsa-mir-4645-5p	2
1188	homo sapiens	hsa-mir-4648-5p	2
1189	homo sapiens	hsa-mir-4681-5p	2
1190	homo sapiens	hsa-mir-4690-5p	2
1191	homo sapiens	hsa-mir-4731-5p	2
1192	homo sapiens	hsa-mir-4758-5p	2
1193	homo sapiens	hsa-mir-4758-3p	2
1194	homo sapiens	hsa-mir-4762-5p	2
1195	homo sapiens	hsa-mir-2467-5p	2
1196	homo sapiens	hsa-mir-5094-5p	2
1197	homo sapiens	hsa-mir-548as-5p	2
1198	homo sapiens	hsa-mir-5689-5p	2
1199	homo sapiens	hsa-mir-6132-5p	2
1200	homo sapiens	hsa-mir-548az-5p	2
1201	homo sapiens	hsa-mir-6740-5p	2
1202	homo sapiens	hsa-mir-6749-5p	2
1203	homo sapiens	hsa-mir-6750-5p	2
1204	homo sapiens	hsa-mir-6797-5p	2
1205	homo sapiens	hsa-mir-6799-5p	2
1206	homo sapiens	hsa-mir-6813-5p	2
1207	homo sapiens	hsa-mir-6819-5p	2
1208	homo sapiens	hsa-mir-6829-5p	2
1209	homo sapiens	hsa-mir-6829-3p	2
1210	homo sapiens	hsa-mir-6832-5p	2
1211	homo sapiens	hsa-mir-6832-3p	2
1212	homo sapiens	hsa-mir-6854-5p	2
1213	homo sapiens	hsa-mir-6769b-5p	2
1214	homo sapiens	hsa-mir-6874-5p	2
1215	homo sapiens	hsa-mir-6878-5p	2
1216	homo sapiens	hsa-mir-8072-5p	2
1217	homo sapiens	hsa-mir-376c-3p	2
1218	homo sapiens	hsa-mir-582-3p	2
1219	homo sapiens	hsa-mir-4695-3p	2
1220	homo sapiens	hsa-mir-6795-3p	2
1221	homo sapiens	hsa-mir-6801-3p	2
1222	homo sapiens	hsa-mir-6827-3p	2
1223	homo sapiens	hsa-mir-380-3p	2
1224	homo sapiens	hsa-mir-762-3p	2
1225	homo sapiens	hsa-mir-1913-3p	2
1226	homo sapiens	hsa-mir-548s-3p	2
1227	homo sapiens	hsa-mir-3146-3p	2
1228	homo sapiens	hsa-mir-3191-3p	2
1229	homo sapiens	hsa-mir-3610-3p	2
1230	homo sapiens	hsa-mir-3664-3p	2
1231	homo sapiens	hsa-mir-3684-3p	2
1232	homo sapiens	hsa-mir-4476-3p	2
1233	homo sapiens	hsa-mir-548al-3p	2
1234	homo sapiens	hsa-mir-4419b-3p	2
1235	homo sapiens	hsa-mir-4507-3p	2
1236	homo sapiens	hsa-mir-4633-3p	2
1237	homo sapiens	hsa-mir-4653-3p	2
1238	homo sapiens	hsa-mir-4659a-3p	2
1239	homo sapiens	hsa-mir-4683-3p	2
1240	homo sapiens	hsa-mir-4779-3p	2
1241	homo sapiens	hsa-mir-4785-3p	2
1242	homo sapiens	hsa-mir-4800-3p	2
1243	homo sapiens	hsa-mir-5006-3p	2
1244	homo sapiens	hsa-mir-5703-3p	2
1245	homo sapiens	hsa-mir-6503-3p	2
1246	homo sapiens	hsa-mir-6790-3p	2
1247	homo sapiens	hsa-mir-6843-3p	2
1248	homo sapiens	hsa-mir-6893-3p	2
1249	homo sapiens	hsa-mir-7112-3p	2
1250	homo sapiens	hsa-mir-1296-3p	1
1251	homo sapiens	hsa-mir-34a-3p	1
1252	homo sapiens	hsa-mir-10a-3p	1
1253	homo sapiens	hsa-mir-382-3p	1
1254	homo sapiens	hsa-mir-548b-3p	1
1255	homo sapiens	hsa-mir-193a-3p	1
1256	homo sapiens	hsa-mir-574-3p	1
1257	homo sapiens	hsa-mir-4638-3p	1
1258	homo sapiens	hsa-mir-29b-2-3p	1
1259	homo sapiens	hsa-mir-6780a-3p	1
1260	homo sapiens	hsa-mir-6730-3p	1
1261	homo sapiens	hsa-mir-3180-3-3p	1
1262	homo sapiens	hsa-mir-6826-3p	1
1263	homo sapiens	hsa-mir-3192-3p	1
1264	homo sapiens	hsa-mir-4755-3p	1
1265	homo sapiens	hsa-mir-6751-3p	1
1266	homo sapiens	hsa-mir-29c-3p	1
1267	homo sapiens	hsa-mir-548t-3p	1
1268	homo sapiens	hsa-mir-6862-1-3p	1
1269	homo sapiens	hsa-mir-4700-3p	1
1270	homo sapiens	hsa-mir-6884-3p	1
1271	homo sapiens	hsa-mir-6773-3p	1
1272	homo sapiens	hsa-mir-548j-3p	1
1273	homo sapiens	hsa-mir-1911-3p	1
1274	homo sapiens	hsa-mir-4709-3p	1
1275	homo sapiens	hsa-mir-29b-1-3p	1
1276	homo sapiens	hsa-mir-18b-3p	1
1277	homo sapiens	hsa-mir-4768-3p	1
1278	homo sapiens	hsa-mir-6736-3p	1
1279	homo sapiens	hsa-mir-6778-3p	1
1280	homo sapiens	hsa-mir-124-2-3p	1
1281	homo sapiens	hsa-mir-4762-3p	1
1282	homo sapiens	hsa-mir-2467-3p	1
1283	homo sapiens	hsa-mir-6854-3p	1
1284	homo sapiens	hsa-mir-22-5p	1
1285	homo sapiens	hsa-mir-31-5p	1
1286	homo sapiens	hsa-mir-105-1-5p	1
1287	homo sapiens	hsa-mir-105-2-5p	1
1288	homo sapiens	hsa-mir-219a-1-5p	1
1289	homo sapiens	hsa-mir-124-1-5p	1
1290	homo sapiens	hsa-mir-124-3-5p	1
1291	homo sapiens	hsa-mir-142-5p	1
1292	homo sapiens	hsa-mir-144-5p	1
1293	homo sapiens	hsa-mir-145-5p	1
1294	homo sapiens	hsa-mir-376c-5p	1
1295	homo sapiens	hsa-mir-369-5p	1
1296	homo sapiens	hsa-mir-452-5p	1
1297	homo sapiens	hsa-mir-492-5p	1
1298	homo sapiens	hsa-mir-566-5p	1
1299	homo sapiens	hsa-mir-570-5p	1
1300	homo sapiens	hsa-mir-570-3p	1
1301	homo sapiens	hsa-mir-581-5p	1
1302	homo sapiens	hsa-mir-582-5p	1
1303	homo sapiens	hsa-mir-590-5p	1
1304	homo sapiens	hsa-mir-33b-5p	1
1305	homo sapiens	hsa-mir-767-5p	1
1306	homo sapiens	hsa-mir-670-5p	1
1307	homo sapiens	hsa-mir-1233-1-5p	1
1308	homo sapiens	hsa-mir-1203-5p	1
1309	homo sapiens	hsa-mir-1294-5p	1
1310	homo sapiens	hsa-mir-1263-5p	1
1311	homo sapiens	hsa-mir-548h-1-5p	1
1312	homo sapiens	hsa-mir-548i-1-5p	1
1313	homo sapiens	hsa-mir-3126-5p	1
1314	homo sapiens	hsa-mir-3128-5p	1
1315	homo sapiens	hsa-mir-3139-5p	1
1316	homo sapiens	hsa-mir-3152-5p	1
1317	homo sapiens	hsa-mir-3165-5p	1
1318	homo sapiens	hsa-mir-3195-5p	1
1319	homo sapiens	hsa-mir-548x-5p	1
1320	homo sapiens	hsa-mir-4289-5p	1
1321	homo sapiens	hsa-mir-3616-5p	1
1322	homo sapiens	hsa-mir-3616-3p	1
1323	homo sapiens	hsa-mir-1273e-5p	1
1324	homo sapiens	hsa-mir-3677-5p	1
1325	homo sapiens	hsa-mir-3678-5p	1
1326	homo sapiens	hsa-mir-374c-5p	1
1327	homo sapiens	hsa-mir-550b-1-5p	1
1328	homo sapiens	hsa-mir-548ad-5p	1
1329	homo sapiens	hsa-mir-548ai-5p	1
1330	homo sapiens	hsa-mir-4478-5p	1
1331	homo sapiens	hsa-mir-4489-5p	1
1332	homo sapiens	hsa-mir-4517-5p	1
1333	homo sapiens	hsa-mir-4519-5p	1
1334	homo sapiens	hsa-mir-1269b-5p	1
1335	homo sapiens	hsa-mir-4532-5p	1
1336	homo sapiens	hsa-mir-1587-5p	1
1337	homo sapiens	hsa-mir-3976-5p	1
1338	homo sapiens	hsa-mir-4642-5p	1
1339	homo sapiens	hsa-mir-4670-5p	1
1340	homo sapiens	hsa-mir-4695-5p	1
1341	homo sapiens	hsa-mir-4708-5p	1
1342	homo sapiens	hsa-mir-4733-5p	1
1343	homo sapiens	hsa-mir-4751-5p	1
1344	homo sapiens	hsa-mir-4753-5p	1
1345	homo sapiens	hsa-mir-4763-5p	1
1346	homo sapiens	hsa-mir-4781-5p	1
1347	homo sapiens	hsa-mir-4797-5p	1
1348	homo sapiens	hsa-mir-4798-5p	1
1349	homo sapiens	hsa-mir-5090-5p	1
1350	homo sapiens	hsa-mir-548at-5p	1
1351	homo sapiens	hsa-mir-5692a-1-5p	1
1352	homo sapiens	hsa-mir-5692a-2-5p	1
1353	homo sapiens	hsa-mir-5696-5p	1
1354	homo sapiens	hsa-mir-6129-5p	1
1355	homo sapiens	hsa-mir-6739-5p	1
1356	homo sapiens	hsa-mir-6742-5p	1
1357	homo sapiens	hsa-mir-6746-5p	1
1358	homo sapiens	hsa-mir-6748-5p	1
1359	homo sapiens	hsa-mir-6754-5p	1
1360	homo sapiens	hsa-mir-6765-5p	1
1361	homo sapiens	hsa-mir-6769a-5p	1
1362	homo sapiens	hsa-mir-6774-5p	1
1363	homo sapiens	hsa-mir-6787-5p	1
1364	homo sapiens	hsa-mir-6789-5p	1
1365	homo sapiens	hsa-mir-6795-5p	1
1366	homo sapiens	hsa-mir-6796-5p	1
1367	homo sapiens	hsa-mir-6798-5p	1
1368	homo sapiens	hsa-mir-6801-5p	1
1369	homo sapiens	hsa-mir-6807-5p	1
1370	homo sapiens	hsa-mir-6821-5p	1
1371	homo sapiens	hsa-mir-6822-5p	1
1372	homo sapiens	hsa-mir-6827-5p	1
1373	homo sapiens	hsa-mir-6837-5p	1
1374	homo sapiens	hsa-mir-6840-5p	1
1375	homo sapiens	hsa-mir-6842-5p	1
1376	homo sapiens	hsa-mir-6850-5p	1
1377	homo sapiens	hsa-mir-6856-5p	1
1378	homo sapiens	hsa-mir-6873-5p	1
1379	homo sapiens	hsa-mir-6875-5p	1
1380	homo sapiens	hsa-mir-6879-5p	1
1381	homo sapiens	hsa-mir-6885-5p	1
1382	homo sapiens	hsa-mir-7107-5p	1
1383	homo sapiens	hsa-mir-7151-5p	1
1384	homo sapiens	hsa-mir-7978-5p	1
1385	homo sapiens	hsa-mir-187-3p	1
1386	homo sapiens	hsa-mir-214-3p	1
1387	homo sapiens	hsa-mir-153-2-3p	1
1388	homo sapiens	hsa-mir-202-3p	1
1389	homo sapiens	hsa-mir-539-3p	1
1390	homo sapiens	hsa-mir-572-3p	1
1391	homo sapiens	hsa-mir-598-3p	1
1392	homo sapiens	hsa-mir-549a-3p	1
1393	homo sapiens	hsa-mir-665-3p	1
1394	homo sapiens	hsa-mir-1297-3p	1
1395	homo sapiens	hsa-mir-548f-2-3p	1
1396	homo sapiens	hsa-mir-548f-3-3p	1
1397	homo sapiens	hsa-mir-1972-1-3p	1
1398	homo sapiens	hsa-mir-3134-3p	1
1399	homo sapiens	hsa-mir-3142-3p	1
1400	homo sapiens	hsa-mir-4254-3p	1
1401	homo sapiens	hsa-mir-3663-3p	1
1402	homo sapiens	hsa-mir-3680-1-3p	1
1403	homo sapiens	hsa-mir-3927-3p	1
1404	homo sapiens	hsa-mir-548aa-1-3p	1
1405	homo sapiens	hsa-mir-4428-3p	1
1406	homo sapiens	hsa-mir-4451-3p	1
1407	homo sapiens	hsa-mir-4463-3p	1
1408	homo sapiens	hsa-mir-548aj-1-3p	1
1409	homo sapiens	hsa-mir-4531-3p	1
1410	homo sapiens	hsa-mir-4641-3p	1
1411	homo sapiens	hsa-mir-4703-3p	1
1412	homo sapiens	hsa-mir-4727-3p	1
1413	homo sapiens	hsa-mir-5000-3p	1
1414	homo sapiens	hsa-mir-5089-3p	1
1415	homo sapiens	hsa-mir-5193-3p	1
1416	homo sapiens	hsa-mir-5194-3p	1
1417	homo sapiens	hsa-mir-3680-2-3p	1
1418	homo sapiens	hsa-mir-548ar-3p	1
1419	homo sapiens	hsa-mir-5583-1-3p	1
1420	homo sapiens	hsa-mir-5583-2-3p	1
1421	homo sapiens	hsa-mir-5692c-2-3p	1
1422	homo sapiens	hsa-mir-6125-3p	1
1423	homo sapiens	hsa-mir-6130-3p	1
1424	homo sapiens	hsa-mir-6738-3p	1
1425	homo sapiens	hsa-mir-6772-3p	1
1426	homo sapiens	hsa-mir-6800-3p	1
1427	homo sapiens	hsa-mir-6863-3p	1
1428	homo sapiens	hsa-mir-6883-3p	1
1429	homo sapiens	hsa-mir-6888-3p	1

## Sheet: MKL-1_TruSeq
sample:	MKL-1	library type:	TruSeq
rank	organism	miR id	score
1	homo sapiens	hsa-mir-10b-5p	17925940
2	homo sapiens	hsa-mir-375-3p	6466472
3	homo sapiens	hsa-mir-182-5p	3984103
4	homo sapiens	hsa-mir-191-5p	3472507
5	homo sapiens	hsa-mir-92a-1-3p	1503027
6	homo sapiens	hsa-mir-148a-3p	1366184
7	homo sapiens	hsa-mir-183-5p	1249208
8	homo sapiens	hsa-let-7a-1-5p	1210999
9	homo sapiens	hsa-let-7a-2-5p	1210019
10	homo sapiens	hsa-let-7a-3-5p	1208607
11	homo sapiens	hsa-mir-92a-2-3p	1114202
12	homo sapiens	hsa-mir-30a-5p	1028547
13	homo sapiens	hsa-mir-486-2-5p	980937
14	homo sapiens	hsa-mir-486-1-5p	929885
15	homo sapiens	hsa-mir-99b-5p	539746
16	homo sapiens	hsa-mir-26a-2-5p	496567
17	homo sapiens	hsa-mir-26a-1-5p	496317
18	homo sapiens	hsa-mir-27b-3p	481467
19	homo sapiens	hsa-mir-92b-3p	432287
20	homo sapiens	hsa-mir-30d-5p	405163
21	homo sapiens	hsa-mir-25-3p	374431
22	homo sapiens	hsa-mir-151a-3p	346687
23	homo sapiens	hsa-mir-16-1-5p	286814
24	homo sapiens	hsa-mir-16-2-5p	286703
25	homo sapiens	hsa-mir-93-5p	277457
26	homo sapiens	hsa-mir-500a-3p	258669
27	homo sapiens	hsa-let-7f-2-5p	257950
28	homo sapiens	hsa-let-7g-5p	254325
29	homo sapiens	hsa-let-7f-1-5p	245435
30	homo sapiens	hsa-mir-30e-5p	222679
31	homo sapiens	hsa-mir-98-5p	216930
32	homo sapiens	hsa-mir-378a-3p	201307
33	homo sapiens	hsa-mir-141-3p	187311
34	homo sapiens	hsa-mir-151a-5p	176170
35	homo sapiens	hsa-mir-186-5p	173668
36	homo sapiens	hsa-mir-501-3p	162853
37	homo sapiens	hsa-mir-200c-3p	148924
38	homo sapiens	hsa-mir-103a-2-3p	144710
39	homo sapiens	hsa-mir-20a-5p	144467
40	homo sapiens	hsa-mir-103a-1-3p	143665
41	homo sapiens	hsa-mir-181a-1-5p	140723
42	homo sapiens	hsa-mir-181a-2-5p	140715
43	homo sapiens	hsa-let-7b-5p	139452
44	homo sapiens	hsa-mir-26b-5p	123695
45	homo sapiens	hsa-mir-192-5p	120321
46	homo sapiens	hsa-mir-148b-3p	116564
47	homo sapiens	hsa-mir-532-5p	115510
48	homo sapiens	hsa-mir-125a-5p	107307
49	homo sapiens	hsa-let-7i-5p	105808
50	homo sapiens	hsa-mir-146b-5p	104807
51	homo sapiens	hsa-mir-17-5p	87566
52	homo sapiens	hsa-mir-21-5p	81272
53	homo sapiens	hsa-mir-301a-3p	79377
54	homo sapiens	hsa-mir-200b-3p	71772
55	homo sapiens	hsa-mir-423-3p	69742
56	homo sapiens	hsa-let-7e-5p	66452
57	homo sapiens	hsa-mir-181c-5p	64725
58	homo sapiens	hsa-mir-345-5p	61271
59	homo sapiens	hsa-mir-769-5p	53078
60	homo sapiens	hsa-mir-30c-2-5p	51835
61	homo sapiens	hsa-mir-30c-1-5p	51798
62	homo sapiens	hsa-mir-10a-5p	47507
63	homo sapiens	hsa-mir-660-5p	46448
64	homo sapiens	hsa-mir-577-5p	46067
65	homo sapiens	hsa-mir-101-2-3p	42208
66	homo sapiens	hsa-mir-484-5p	41727
67	homo sapiens	hsa-mir-101-1-3p	40900
68	homo sapiens	hsa-mir-342-3p	39151
69	homo sapiens	hsa-mir-130b-3p	39109
70	homo sapiens	hsa-mir-30b-5p	35473
71	homo sapiens	hsa-mir-340-5p	35272
72	homo sapiens	hsa-mir-362-5p	34918
73	homo sapiens	hsa-mir-301b-3p	34123
74	homo sapiens	hsa-mir-107-3p	34103
75	homo sapiens	hsa-mir-873-3p	33763
76	homo sapiens	hsa-let-7d-5p	33488
77	homo sapiens	hsa-mir-425-5p	32340
78	homo sapiens	hsa-mir-423-5p	32298
79	homo sapiens	hsa-mir-22-3p	30062
80	homo sapiens	hsa-mir-30a-3p	29717
81	homo sapiens	hsa-mir-196b-5p	28102
82	homo sapiens	hsa-mir-15b-5p	27605
83	homo sapiens	hsa-mir-454-3p	27465
84	homo sapiens	hsa-mir-361-5p	27087
85	homo sapiens	hsa-mir-335-3p	26757
86	homo sapiens	hsa-mir-23b-3p	26014
87	homo sapiens	hsa-mir-181d-5p	24583
88	homo sapiens	hsa-mir-126-5p	24526
89	homo sapiens	hsa-mir-15a-5p	22726
90	homo sapiens	hsa-mir-96-5p	21824
91	homo sapiens	hsa-mir-106b-5p	20761
92	homo sapiens	hsa-mir-941-2-3p	20528
93	homo sapiens	hsa-mir-941-1-3p	20526
94	homo sapiens	hsa-mir-941-5-3p	20521
95	homo sapiens	hsa-mir-941-3-3p	20519
96	homo sapiens	hsa-mir-941-4-3p	20510
97	homo sapiens	hsa-mir-148a-5p	20266
98	homo sapiens	hsa-mir-181c-3p	19439
99	homo sapiens	hsa-mir-181b-2-5p	17637
100	homo sapiens	hsa-mir-320a-3p	17346
101	homo sapiens	hsa-mir-19b-2-3p	16602
102	homo sapiens	hsa-mir-19b-1-3p	16445
103	homo sapiens	hsa-mir-1260a-5p	15878
104	homo sapiens	hsa-mir-130a-3p	15484
105	homo sapiens	hsa-mir-181b-1-5p	13679
106	homo sapiens	hsa-mir-30e-3p	13469
107	homo sapiens	hsa-mir-1468-5p	13430
108	homo sapiens	hsa-mir-140-3p	12902
109	homo sapiens	hsa-mir-106b-3p	12791
110	homo sapiens	hsa-mir-1271-5p	12620
111	homo sapiens	hsa-mir-708-5p	12291
112	homo sapiens	hsa-mir-128-1-3p	10579
113	homo sapiens	hsa-mir-210-3p	10236
114	homo sapiens	hsa-mir-421-3p	9505
115	homo sapiens	hsa-mir-589-5p	9022
116	homo sapiens	hsa-mir-873-5p	8891
117	homo sapiens	hsa-mir-502-3p	8750
118	homo sapiens	hsa-mir-1301-3p	8665
119	homo sapiens	hsa-mir-197-3p	8432
120	homo sapiens	hsa-mir-429-3p	8351
121	homo sapiens	hsa-mir-130b-5p	8266
122	homo sapiens	hsa-mir-1307-5p	8034
123	homo sapiens	hsa-mir-28-3p	8011
124	homo sapiens	hsa-mir-200a-3p	7894
125	homo sapiens	hsa-mir-141-5p	7770
126	homo sapiens	hsa-mir-7974-3p	7768
127	homo sapiens	hsa-mir-181a-2-3p	7709
128	homo sapiens	hsa-mir-9-2-5p	7686
129	homo sapiens	hsa-mir-9-3-5p	7673
130	homo sapiens	hsa-mir-9-1-5p	7672
131	homo sapiens	hsa-mir-128-2-3p	7565
132	homo sapiens	hsa-mir-744-5p	7528
133	homo sapiens	hsa-mir-24-1-3p	7519
134	homo sapiens	hsa-mir-24-2-3p	7493
135	homo sapiens	hsa-mir-27a-3p	7406
136	homo sapiens	hsa-mir-7706-3p	7012
137	homo sapiens	hsa-mir-216b-5p	6748
138	homo sapiens	hsa-mir-19a-3p	6712
139	homo sapiens	hsa-mir-339-3p	6049
140	homo sapiens	hsa-mir-190b-5p	5724
141	homo sapiens	hsa-mir-652-3p	5715
142	homo sapiens	hsa-mir-149-5p	5602
143	homo sapiens	hsa-mir-1307-3p	5544
144	homo sapiens	hsa-mir-148b-5p	5494
145	homo sapiens	hsa-mir-132-3p	5405
146	homo sapiens	hsa-mir-1180-3p	5388
147	homo sapiens	hsa-mir-23a-3p	5276
148	homo sapiens	hsa-mir-708-3p	5057
149	homo sapiens	hsa-mir-335-5p	4963
150	homo sapiens	hsa-mir-193b-3p	4796
151	homo sapiens	hsa-mir-615-3p	4513
152	homo sapiens	hsa-mir-361-3p	4425
153	homo sapiens	hsa-mir-374a-5p	4414
154	homo sapiens	hsa-mir-195-5p	4380
155	homo sapiens	hsa-mir-18a-5p	4362
156	homo sapiens	hsa-mir-449c-5p	4176
157	homo sapiens	hsa-mir-338-3p	4126
158	homo sapiens	hsa-mir-374a-3p	4095
159	homo sapiens	hsa-mir-133a-2-3p	4055
160	homo sapiens	hsa-mir-133a-1-3p	4052
161	homo sapiens	hsa-mir-532-3p	4017
162	homo sapiens	hsa-mir-331-3p	3995
163	homo sapiens	hsa-mir-3615-3p	3895
164	homo sapiens	hsa-mir-218-1-5p	3889
165	homo sapiens	hsa-mir-218-2-5p	3806
166	homo sapiens	hsa-mir-449a-5p	3712
167	homo sapiens	hsa-mir-339-5p	3604
168	homo sapiens	hsa-mir-21-3p	3588
169	homo sapiens	hsa-mir-1296-5p	3473
170	homo sapiens	hsa-mir-190a-5p	3453
171	homo sapiens	hsa-mir-15b-3p	3115
172	homo sapiens	hsa-mir-181a-1-3p	3080
173	homo sapiens	hsa-mir-497-5p	3040
174	homo sapiens	hsa-mir-17-3p	3010
175	homo sapiens	hsa-mir-378c-5p	3007
176	homo sapiens	hsa-mir-216a-5p	2891
177	homo sapiens	hsa-mir-548k-5p	2818
178	homo sapiens	hsa-let-7d-3p	2805
179	homo sapiens	hsa-let-7a-3-3p	2784
180	homo sapiens	hsa-mir-30d-3p	2784
181	homo sapiens	hsa-let-7a-1-3p	2777
182	homo sapiens	hsa-mir-654-3p	2706
183	homo sapiens	hsa-mir-183-3p	2698
184	homo sapiens	hsa-mir-93-3p	2594
185	homo sapiens	hsa-mir-29a-3p	2420
186	homo sapiens	hsa-mir-203a-3p	2281
187	homo sapiens	hsa-mir-877-5p	2254
188	homo sapiens	hsa-mir-16-2-3p	2227
189	homo sapiens	hsa-mir-216a-3p	2197
190	homo sapiens	hsa-mir-885-5p	2189
191	homo sapiens	hsa-mir-4454-5p	2149
192	homo sapiens	hsa-mir-1260b-5p	2145
193	homo sapiens	hsa-mir-1224-5p	2141
194	homo sapiens	hsa-mir-3938-3p	1998
195	homo sapiens	hsa-mir-671-3p	1964
196	homo sapiens	hsa-let-7c-5p	1907
197	homo sapiens	hsa-mir-874-3p	1903
198	homo sapiens	hsa-mir-126-3p	1893
199	homo sapiens	hsa-let-7b-3p	1856
200	homo sapiens	hsa-mir-7977-5p	1791
201	homo sapiens	hsa-mir-217-5p	1779
202	homo sapiens	hsa-mir-328-3p	1729
203	homo sapiens	hsa-mir-188-5p	1719
204	homo sapiens	hsa-mir-128-1-5p	1705
205	homo sapiens	hsa-mir-4286-5p	1701
206	homo sapiens	hsa-mir-324-3p	1700
207	homo sapiens	hsa-mir-425-3p	1695
208	homo sapiens	hsa-mir-500a-5p	1688
209	homo sapiens	hsa-mir-454-5p	1682
210	homo sapiens	hsa-mir-324-5p	1674
211	homo sapiens	hsa-mir-501-5p	1559
212	homo sapiens	hsa-mir-95-3p	1539
213	homo sapiens	hsa-mir-30c-2-3p	1495
214	homo sapiens	hsa-mir-505-3p	1485
215	homo sapiens	hsa-mir-374b-5p	1475
216	homo sapiens	hsa-mir-34a-5p	1472
217	homo sapiens	hsa-mir-4746-5p	1441
218	homo sapiens	hsa-mir-340-3p	1432
219	homo sapiens	hsa-mir-378i-5p	1430
220	homo sapiens	hsa-mir-1246-5p	1410
221	homo sapiens	hsa-mir-10b-3p	1407
222	homo sapiens	hsa-mir-194-2-5p	1387
223	homo sapiens	hsa-mir-3200-3p	1371
224	homo sapiens	hsa-mir-2355-5p	1365
225	homo sapiens	hsa-mir-486-1-3p	1355
226	homo sapiens	hsa-mir-629-5p	1297
227	homo sapiens	hsa-mir-185-5p	1295
228	homo sapiens	hsa-mir-4677-3p	1285
229	homo sapiens	hsa-mir-641-5p	1284
230	homo sapiens	hsa-mir-27b-5p	1270
231	homo sapiens	hsa-mir-1304-3p	1173
232	homo sapiens	hsa-mir-98-3p	1161
233	homo sapiens	hsa-mir-30c-1-3p	1153
234	homo sapiens	hsa-mir-330-5p	1149
235	homo sapiens	hsa-mir-2467-5p	1146
236	homo sapiens	hsa-mir-194-1-5p	1090
237	homo sapiens	hsa-mir-365a-3p	1071
238	homo sapiens	hsa-mir-365b-3p	1060
239	homo sapiens	hsa-mir-410-3p	1040
240	homo sapiens	hsa-mir-502-5p	1028
241	homo sapiens	hsa-mir-551b-3p	1000
242	homo sapiens	hsa-mir-486-2-3p	998
243	homo sapiens	hsa-mir-200a-5p	996
244	homo sapiens	hsa-mir-25-5p	995
245	homo sapiens	hsa-let-7f-2-3p	993
246	homo sapiens	hsa-mir-196a-2-5p	974
247	homo sapiens	hsa-mir-99b-3p	962
248	homo sapiens	hsa-mir-4455-5p	948
249	homo sapiens	hsa-mir-378d-2-5p	913
250	homo sapiens	hsa-mir-1908-5p	894
251	homo sapiens	hsa-mir-106a-5p	882
252	homo sapiens	hsa-mir-409-3p	872
253	homo sapiens	hsa-mir-3677-3p	872
254	homo sapiens	hsa-mir-1-2-3p	864
255	homo sapiens	hsa-mir-590-3p	863
256	homo sapiens	hsa-mir-550a-1-5p	862
257	homo sapiens	hsa-mir-550a-2-5p	860
258	homo sapiens	hsa-mir-26b-3p	844
259	homo sapiens	hsa-mir-1-1-3p	838
260	homo sapiens	hsa-mir-664a-3p	823
261	homo sapiens	hsa-mir-7-1-3p	819
262	homo sapiens	hsa-mir-1275-5p	817
263	homo sapiens	hsa-mir-212-5p	810
264	homo sapiens	hsa-mir-381-3p	803
265	homo sapiens	hsa-mir-3613-5p	800
266	homo sapiens	hsa-mir-18a-3p	769
267	homo sapiens	hsa-mir-2277-5p	744
268	homo sapiens	hsa-mir-3605-5p	733
269	homo sapiens	hsa-mir-125b-2-3p	725
270	homo sapiens	hsa-mir-125b-1-5p	721
271	homo sapiens	hsa-mir-342-5p	717
272	homo sapiens	hsa-mir-125b-2-5p	711
273	homo sapiens	hsa-mir-331-5p	703
274	homo sapiens	hsa-mir-651-5p	679
275	homo sapiens	hsa-mir-7-1-5p	674
276	homo sapiens	hsa-mir-4485-3p	671
277	homo sapiens	hsa-mir-191-3p	668
278	homo sapiens	hsa-mir-766-3p	644
279	homo sapiens	hsa-mir-216b-3p	642
280	homo sapiens	hsa-mir-625-5p	639
281	homo sapiens	hsa-mir-188-3p	627
282	homo sapiens	hsa-mir-4697-3p	622
283	homo sapiens	hsa-mir-7-2-5p	618
284	homo sapiens	hsa-mir-7-3-5p	602
285	homo sapiens	hsa-mir-26a-2-3p	601
286	homo sapiens	hsa-mir-548b-5p	579
287	homo sapiens	hsa-mir-3605-3p	577
288	homo sapiens	hsa-mir-500b-3p	561
289	homo sapiens	hsa-mir-92a-1-5p	546
290	homo sapiens	hsa-mir-625-3p	543
291	homo sapiens	hsa-mir-139-5p	533
292	homo sapiens	hsa-mir-212-3p	529
293	homo sapiens	hsa-mir-338-5p	513
294	homo sapiens	hsa-mir-4521-5p	489
295	homo sapiens	hsa-mir-374b-3p	469
296	homo sapiens	hsa-mir-378a-5p	465
297	homo sapiens	hsa-mir-33b-3p	460
298	homo sapiens	hsa-mir-940-3p	454
299	homo sapiens	hsa-mir-330-3p	452
300	homo sapiens	hsa-mir-548o-2-3p	448
301	homo sapiens	hsa-mir-548o-3p	444
302	homo sapiens	hsa-mir-152-3p	436
303	homo sapiens	hsa-mir-196a-1-5p	431
304	homo sapiens	hsa-mir-550a-3-3p	430
305	homo sapiens	hsa-mir-200b-5p	426
306	homo sapiens	hsa-mir-3187-3p	426
307	homo sapiens	hsa-mir-550a-2-3p	425
308	homo sapiens	hsa-mir-550a-1-3p	420
309	homo sapiens	hsa-mir-320b-1-3p	417
310	homo sapiens	hsa-mir-125a-3p	416
311	homo sapiens	hsa-mir-3909-3p	416
312	homo sapiens	hsa-mir-30b-3p	408
313	homo sapiens	hsa-mir-195-3p	405
314	homo sapiens	hsa-mir-32-5p	404
315	homo sapiens	hsa-mir-215-5p	404
316	homo sapiens	hsa-mir-1226-3p	403
317	homo sapiens	hsa-mir-28-5p	402
318	homo sapiens	hsa-mir-1261-5p	389
319	homo sapiens	hsa-mir-744-3p	386
320	homo sapiens	hsa-mir-3176-3p	383
321	homo sapiens	hsa-mir-3609-3p	382
322	homo sapiens	hsa-mir-200c-5p	364
323	homo sapiens	hsa-mir-576-5p	359
324	homo sapiens	hsa-mir-671-5p	358
325	homo sapiens	hsa-mir-32-3p	355
326	homo sapiens	hsa-mir-1270-5p	354
327	homo sapiens	hsa-mir-218-1-3p	346
328	homo sapiens	hsa-mir-320b-2-3p	346
329	homo sapiens	hsa-mir-589-3p	342
330	homo sapiens	hsa-mir-140-5p	338
331	homo sapiens	hsa-mir-450b-5p	337
332	homo sapiens	hsa-mir-204-5p	336
333	homo sapiens	hsa-mir-33b-5p	336
334	homo sapiens	hsa-mir-146b-3p	334
335	homo sapiens	hsa-mir-449b-5p	333
336	homo sapiens	hsa-mir-889-3p	327
337	homo sapiens	hsa-mir-1286-3p	324
338	homo sapiens	hsa-mir-132-5p	318
339	homo sapiens	hsa-mir-1268a-5p	310
340	homo sapiens	hsa-mir-33a-5p	309
341	homo sapiens	hsa-mir-4792-5p	290
342	homo sapiens	hsa-mir-146a-5p	287
343	homo sapiens	hsa-mir-628-3p	286
344	homo sapiens	hsa-mir-1269a-3p	276
345	homo sapiens	hsa-mir-422a-5p	269
346	homo sapiens	hsa-mir-219a-1-3p	265
347	homo sapiens	hsa-mir-101-1-5p	256
348	homo sapiens	hsa-mir-548e-3p	254
349	homo sapiens	hsa-mir-1285-1-3p	253
350	homo sapiens	hsa-mir-3074-5p	247
351	homo sapiens	hsa-mir-33a-3p	246
352	homo sapiens	hsa-mir-100-5p	242
353	homo sapiens	hsa-let-7e-3p	237
354	homo sapiens	hsa-let-7f-1-3p	227
355	homo sapiens	hsa-mir-3074-3p	227
356	homo sapiens	hsa-mir-3912-3p	227
357	homo sapiens	hsa-mir-7156-5p	223
358	homo sapiens	hsa-mir-409-5p	222
359	homo sapiens	hsa-mir-760-3p	215
360	homo sapiens	hsa-mir-29c-3p	207
361	homo sapiens	hsa-mir-6500-3p	200
362	homo sapiens	hsa-mir-2355-3p	199
363	homo sapiens	hsa-mir-92b-5p	189
364	homo sapiens	hsa-mir-20a-3p	188
365	homo sapiens	hsa-mir-548b-3p	188
366	homo sapiens	hsa-mir-1305-3p	187
367	homo sapiens	hsa-mir-210-5p	185
368	homo sapiens	hsa-mir-4781-3p	177
369	homo sapiens	hsa-mir-876-3p	174
370	homo sapiens	hsa-mir-301a-5p	173
371	homo sapiens	hsa-mir-660-3p	168
372	homo sapiens	hsa-mir-885-3p	167
373	homo sapiens	hsa-mir-155-5p	165
374	homo sapiens	hsa-mir-185-3p	163
375	homo sapiens	hsa-mir-151b-3p	163
376	homo sapiens	hsa-mir-222-3p	160
377	homo sapiens	hsa-mir-659-5p	156
378	homo sapiens	hsa-mir-1276-5p	154
379	homo sapiens	hsa-mir-24-2-5p	153
380	homo sapiens	hsa-mir-134-5p	151
381	homo sapiens	hsa-mir-4788-5p	151
382	homo sapiens	hsa-mir-4461-3p	151
383	homo sapiens	hsa-mir-1285-2-3p	149
384	homo sapiens	hsa-mir-4326-5p	147
385	homo sapiens	hsa-mir-500b-5p	147
386	homo sapiens	hsa-mir-876-5p	146
387	homo sapiens	hsa-mir-652-5p	143
388	homo sapiens	hsa-mir-548d-2-5p	143
389	homo sapiens	hsa-mir-664a-5p	142
390	homo sapiens	hsa-mir-3161-5p	141
391	homo sapiens	hsa-mir-143-3p	141
392	homo sapiens	hsa-mir-769-3p	138
393	homo sapiens	hsa-mir-4517-5p	137
394	homo sapiens	hsa-mir-3188-3p	136
395	homo sapiens	hsa-let-7i-3p	133
396	homo sapiens	hsa-mir-628-5p	133
397	homo sapiens	hsa-mir-943-3p	131
398	homo sapiens	hsa-mir-619-5p	130
399	merkel cell polyomavirus	mcv-mir-M1-5p	128
400	homo sapiens	hsa-mir-551b-5p	126
401	homo sapiens	hsa-mir-1343-3p	125
402	homo sapiens	hsa-mir-182-3p	124
403	homo sapiens	hsa-mir-548e-5p	124
404	homo sapiens	hsa-mir-5010-3p	124
405	homo sapiens	hsa-let-7g-3p	123
406	homo sapiens	hsa-mir-1306-5p	122
407	homo sapiens	hsa-mir-1224-3p	121
408	homo sapiens	hsa-mir-5701-1-5p	120
409	homo sapiens	hsa-mir-548f-2-3p	120
410	homo sapiens	hsa-mir-548f-3-3p	120
411	homo sapiens	hsa-mir-27a-5p	119
412	homo sapiens	hsa-mir-5701-2-5p	119
413	homo sapiens	hsa-mir-5701-3-5p	119
414	homo sapiens	hsa-mir-3613-3p	118
415	homo sapiens	hsa-mir-942-5p	113
416	homo sapiens	hsa-mir-5096-5p	113
417	homo sapiens	hsa-mir-3928-3p	113
418	homo sapiens	hsa-mir-1266-5p	112
419	homo sapiens	hsa-mir-1277-5p	108
420	homo sapiens	hsa-mir-676-3p	108
421	homo sapiens	hsa-mir-362-3p	106
422	homo sapiens	hsa-mir-103a-2-5p	106
423	homo sapiens	hsa-mir-548ae-2-5p	105
424	homo sapiens	hsa-mir-1273g-3p	104
425	homo sapiens	hsa-mir-6842-3p	104
426	homo sapiens	hsa-mir-2277-3p	103
427	homo sapiens	hsa-mir-2110-5p	103
428	homo sapiens	hsa-mir-378g-5p	103
429	homo sapiens	hsa-mir-5683-5p	103
430	homo sapiens	hsa-mir-4741-3p	103
431	homo sapiens	hsa-mir-6798-3p	103
432	homo sapiens	hsa-mir-3127-5p	101
433	homo sapiens	hsa-mir-3159-5p	101
434	homo sapiens	hsa-mir-937-3p	100
435	homo sapiens	hsa-mir-548f-1-3p	100
436	homo sapiens	hsa-mir-3177-3p	98
437	homo sapiens	hsa-mir-150-5p	96
438	homo sapiens	hsa-mir-219b-3p	96
439	homo sapiens	hsa-mir-1254-2-5p	95
440	homo sapiens	hsa-mir-1254-1-5p	94
441	homo sapiens	hsa-mir-627-3p	94
442	homo sapiens	hsa-mir-877-3p	93
443	homo sapiens	hsa-mir-20b-5p	91
444	homo sapiens	hsa-mir-6868-3p	91
445	homo sapiens	hsa-mir-193b-5p	90
446	homo sapiens	hsa-mir-221-3p	90
447	homo sapiens	hsa-mir-7705-5p	89
448	homo sapiens	hsa-mir-3607-3p	89
449	homo sapiens	hsa-mir-7975-3p	89
450	homo sapiens	hsa-mir-1287-5p	87
451	homo sapiens	hsa-mir-7641-1-5p	87
452	homo sapiens	hsa-mir-618-5p	86
453	homo sapiens	hsa-mir-5688-3p	86
454	homo sapiens	hsa-mir-5002-5p	84
455	homo sapiens	hsa-mir-1306-3p	83
456	homo sapiens	hsa-mir-345-3p	82
457	homo sapiens	hsa-mir-9-2-3p	82
458	homo sapiens	hsa-mir-4786-5p	82
459	homo sapiens	hsa-mir-5094-5p	82
460	homo sapiens	hsa-mir-376c-3p	82
461	homo sapiens	hsa-mir-365a-5p	81
462	homo sapiens	hsa-mir-326-3p	81
463	homo sapiens	hsa-mir-3158-2-3p	81
464	homo sapiens	hsa-mir-3158-1-3p	80
465	homo sapiens	hsa-mir-5001-3p	79
466	homo sapiens	hsa-mir-424-5p	78
467	homo sapiens	hsa-mir-9-3-3p	76
468	homo sapiens	hsa-mir-9-1-3p	76
469	homo sapiens	hsa-mir-144-5p	76
470	homo sapiens	hsa-mir-539-3p	75
471	homo sapiens	hsa-mir-3940-3p	75
472	homo sapiens	hsa-mir-542-3p	74
473	homo sapiens	hsa-mir-153-2-3p	74
474	homo sapiens	hsa-mir-95-5p	73
475	homo sapiens	hsa-mir-7704-5p	73
476	homo sapiens	hsa-mir-323b-3p	73
477	homo sapiens	hsa-mir-5581-3p	73
478	homo sapiens	hsa-mir-548d-1-5p	72
479	homo sapiens	hsa-mir-153-1-3p	72
480	homo sapiens	hsa-mir-1908-3p	71
481	homo sapiens	hsa-mir-99a-5p	71
482	homo sapiens	hsa-mir-4713-5p	71
483	homo sapiens	hsa-mir-142-5p	70
484	homo sapiens	hsa-mir-6511b-1-3p	70
485	homo sapiens	hsa-mir-26a-1-3p	68
486	homo sapiens	hsa-mir-23a-5p	68
487	homo sapiens	hsa-mir-6511b-2-3p	68
488	homo sapiens	hsa-mir-487b-3p	68
489	homo sapiens	hsa-mir-4421-3p	68
490	homo sapiens	hsa-mir-576-3p	67
491	homo sapiens	hsa-mir-874-5p	67
492	homo sapiens	hsa-mir-1252-5p	67
493	homo sapiens	hsa-mir-1303-3p	67
494	homo sapiens	hsa-mir-573-5p	66
495	homo sapiens	hsa-mir-939-5p	66
496	homo sapiens	hsa-mir-3913-2-5p	66
497	homo sapiens	hsa-mir-4661-5p	66
498	homo sapiens	hsa-mir-3180-4-5p	65
499	homo sapiens	hsa-mir-6777-3p	65
500	homo sapiens	hsa-mir-615-5p	64
501	homo sapiens	hsa-mir-6724-2-5p	64
502	homo sapiens	hsa-mir-3913-1-5p	63
503	homo sapiens	hsa-mir-933-3p	63
504	homo sapiens	hsa-mir-196a-2-3p	62
505	homo sapiens	hsa-mir-4284-5p	62
506	homo sapiens	hsa-mir-3174-5p	61
507	homo sapiens	hsa-mir-3180-5-5p	61
508	homo sapiens	hsa-mir-548ay-5p	61
509	homo sapiens	hsa-mir-16-1-3p	60
510	homo sapiens	hsa-mir-505-5p	60
511	homo sapiens	hsa-mir-3065-3p	60
512	homo sapiens	hsa-mir-320c-1-3p	60
513	homo sapiens	hsa-mir-193a-5p	59
514	homo sapiens	hsa-mir-451a-5p	59
515	homo sapiens	hsa-mir-3200-5p	59
516	homo sapiens	hsa-mir-4443-5p	59
517	homo sapiens	hsa-mir-1290-3p	59
518	homo sapiens	hsa-mir-320c-2-3p	59
519	homo sapiens	hsa-mir-6724-3-5p	58
520	homo sapiens	hsa-mir-495-3p	58
521	homo sapiens	hsa-mir-7976-5p	57
522	homo sapiens	hsa-mir-6724-4-5p	57
523	homo sapiens	hsa-mir-6783-3p	57
524	homo sapiens	hsa-mir-580-3p	57
525	homo sapiens	hsa-mir-6724-1-5p	56
526	homo sapiens	hsa-mir-3620-3p	56
527	homo sapiens	hsa-mir-548u-3p	56
528	homo sapiens	hsa-mir-548al-3p	56
529	homo sapiens	hsa-mir-6786-3p	56
530	homo sapiens	hsa-mir-181b-1-3p	55
531	homo sapiens	hsa-mir-556-5p	55
532	homo sapiens	hsa-mir-3661-5p	55
533	homo sapiens	hsa-mir-219a-1-5p	54
534	homo sapiens	hsa-mir-627-5p	54
535	homo sapiens	hsa-mir-3065-5p	54
536	homo sapiens	hsa-mir-4664-3p	54
537	homo sapiens	hsa-mir-1304-5p	53
538	homo sapiens	hsa-mir-3679-5p	53
539	homo sapiens	hsa-mir-548au-5p	53
540	homo sapiens	hsa-mir-664b-3p	53
541	homo sapiens	hsa-mir-636-3p	53
542	homo sapiens	hsa-mir-1285-1-5p	52
543	homo sapiens	hsa-mir-133b-3p	52
544	homo sapiens	hsa-mir-19b-1-5p	51
545	homo sapiens	hsa-mir-199a-2-3p	51
546	homo sapiens	hsa-mir-6837-3p	51
547	homo sapiens	hsa-mir-1299-3p	51
548	homo sapiens	hsa-mir-3141-5p	50
549	homo sapiens	hsa-mir-197-5p	49
550	homo sapiens	hsa-mir-152-5p	49
551	homo sapiens	hsa-mir-616-5p	49
552	homo sapiens	hsa-mir-3157-3p	49
553	homo sapiens	hsa-mir-29c-5p	48
554	homo sapiens	hsa-mir-1227-3p	47
555	homo sapiens	hsa-mir-6716-3p	47
556	homo sapiens	hsa-mir-138-1-5p	46
557	homo sapiens	hsa-mir-382-5p	46
558	homo sapiens	hsa-mir-199b-3p	46
559	homo sapiens	hsa-mir-570-3p	46
560	homo sapiens	hsa-mir-5585-3p	46
561	homo sapiens	hsa-mir-5100-3p	46
562	homo sapiens	hsa-mir-6747-3p	46
563	homo sapiens	hsa-mir-450a-2-5p	45
564	homo sapiens	hsa-mir-548l-5p	45
565	homo sapiens	hsa-mir-1255a-5p	45
566	homo sapiens	hsa-mir-1292-5p	45
567	homo sapiens	hsa-mir-3131-5p	45
568	homo sapiens	hsa-mir-4638-3p	45
569	homo sapiens	hsa-mir-643-3p	45
570	homo sapiens	hsa-mir-543-3p	45
571	homo sapiens	hsa-mir-199b-5p	44
572	homo sapiens	hsa-mir-550a-3-5p	44
573	homo sapiens	hsa-mir-1268b-5p	44
574	homo sapiens	hsa-mir-5699-5p	44
575	homo sapiens	hsa-mir-369-3p	44
576	homo sapiens	hsa-mir-378f-3p	44
577	homo sapiens	hsa-mir-139-3p	43
578	homo sapiens	hsa-mir-3691-5p	43
579	homo sapiens	hsa-mir-6866-5p	43
580	homo sapiens	hsa-mir-199a-1-3p	43
581	homo sapiens	hsa-mir-24-1-5p	42
582	homo sapiens	hsa-mir-129-2-5p	42
583	homo sapiens	hsa-mir-450a-1-5p	42
584	homo sapiens	hsa-mir-6514-5p	42
585	homo sapiens	hsa-mir-1298-5p	41
586	homo sapiens	hsa-mir-1284-5p	41
587	homo sapiens	hsa-mir-3130-2-5p	41
588	homo sapiens	hsa-mir-6511a-1-3p	41
589	homo sapiens	hsa-mir-2116-3p	41
590	homo sapiens	hsa-mir-6857-3p	41
591	homo sapiens	hsa-mir-196b-3p	40
592	homo sapiens	hsa-mir-5696-5p	40
593	homo sapiens	hsa-mir-4738-3p	40
594	homo sapiens	hsa-mir-7155-3p	40
595	homo sapiens	hsa-mir-411-5p	39
596	homo sapiens	hsa-mir-654-5p	39
597	homo sapiens	hsa-mir-3619-5p	39
598	homo sapiens	hsa-mir-4791-5p	39
599	homo sapiens	hsa-mir-1185-1-3p	39
600	homo sapiens	hsa-mir-129-1-5p	38
601	homo sapiens	hsa-mir-221-5p	38
602	homo sapiens	hsa-mir-138-2-5p	38
603	homo sapiens	hsa-mir-485-5p	38
604	homo sapiens	hsa-mir-5091-5p	38
605	homo sapiens	hsa-mir-6511a-4-3p	38
606	homo sapiens	hsa-mir-6511a-2-3p	38
607	homo sapiens	hsa-mir-6765-3p	38
608	homo sapiens	hsa-mir-96-3p	37
609	homo sapiens	hsa-mir-485-3p	37
610	homo sapiens	hsa-mir-548n-5p	37
611	homo sapiens	hsa-mir-1273e-5p	37
612	homo sapiens	hsa-mir-548ad-5p	37
613	homo sapiens	hsa-mir-5695-3p	37
614	homo sapiens	hsa-mir-590-5p	36
615	homo sapiens	hsa-mir-675-5p	36
616	homo sapiens	hsa-mir-301b-5p	36
617	homo sapiens	hsa-mir-4448-3p	36
618	homo sapiens	hsa-mir-548ah-3p	36
619	homo sapiens	hsa-mir-548w-5p	35
620	homo sapiens	hsa-mir-548at-5p	35
621	homo sapiens	hsa-mir-6511a-3-3p	35
622	homo sapiens	hsa-mir-1229-3p	35
623	homo sapiens	hsa-mir-3662-3p	35
624	homo sapiens	hsa-mir-4793-3p	35
625	homo sapiens	hsa-mir-194-2-3p	34
626	homo sapiens	hsa-mir-548c-5p	34
627	homo sapiens	hsa-mir-5690-5p	34
628	homo sapiens	hsa-mir-6852-5p	34
629	homo sapiens	hsa-mir-6775-3p	34
630	homo sapiens	hsa-mir-1910-5p	33
631	homo sapiens	hsa-mir-3130-1-5p	33
632	homo sapiens	hsa-mir-548o-2-5p	33
633	homo sapiens	hsa-mir-4485-5p	33
634	homo sapiens	hsa-mir-4687-5p	33
635	homo sapiens	hsa-mir-1538-3p	33
636	homo sapiens	hsa-mir-34a-3p	32
637	homo sapiens	hsa-mir-4510-5p	32
638	homo sapiens	hsa-mir-4775-5p	32
639	homo sapiens	hsa-mir-6770-1-3p	32
640	homo sapiens	hsa-mir-424-3p	31
641	homo sapiens	hsa-mir-499a-5p	31
642	homo sapiens	hsa-mir-1250-5p	31
643	homo sapiens	hsa-mir-3614-5p	31
644	homo sapiens	hsa-mir-6788-3p	31
645	homo sapiens	hsa-mir-6770-3-3p	31
646	homo sapiens	hsa-mir-6770-2-3p	31
647	homo sapiens	hsa-mir-6807-3p	31
648	homo sapiens	hsa-mir-7703-3p	31
649	homo sapiens	hsa-mir-5699-3p	30
650	homo sapiens	hsa-mir-1247-5p	30
651	homo sapiens	hsa-mir-3115-5p	30
652	homo sapiens	hsa-mir-3187-5p	30
653	homo sapiens	hsa-mir-378h-5p	30
654	homo sapiens	hsa-mir-548am-5p	30
655	homo sapiens	hsa-mir-4666a-5p	30
656	homo sapiens	hsa-mir-4726-5p	30
657	homo sapiens	hsa-mir-4745-5p	30
658	homo sapiens	hsa-mir-6818-5p	30
659	homo sapiens	hsa-mir-7152-3p	30
660	homo sapiens	hsa-mir-4708-3p	30
661	homo sapiens	hsa-mir-7114-3p	30
662	homo sapiens	hsa-mir-181d-3p	29
663	homo sapiens	hsa-mir-574-5p	29
664	homo sapiens	hsa-mir-1911-5p	29
665	homo sapiens	hsa-mir-3157-5p	29
666	homo sapiens	hsa-mir-3934-5p	29
667	homo sapiens	hsa-mir-6723-5p	29
668	homo sapiens	hsa-mir-6840-5p	29
669	homo sapiens	hsa-mir-6726-3p	29
670	homo sapiens	hsa-mir-34c-5p	28
671	homo sapiens	hsa-mir-6882-5p	28
672	homo sapiens	hsa-mir-4640-3p	28
673	homo sapiens	hsa-mir-887-3p	28
674	homo sapiens	hsa-mir-4473-3p	28
675	homo sapiens	hsa-mir-548ay-3p	27
676	homo sapiens	hsa-mir-3182-5p	27
677	homo sapiens	hsa-mir-6762-3p	27
678	homo sapiens	hsa-mir-1253-5p	26
679	homo sapiens	hsa-mir-6841-5p	26
680	homo sapiens	hsa-mir-6764-3p	26
681	homo sapiens	hsa-mir-3939-3p	26
682	homo sapiens	hsa-mir-3942-5p	25
683	homo sapiens	hsa-mir-6877-5p	25
684	homo sapiens	hsa-mir-3942-3p	24
685	homo sapiens	hsa-mir-18b-5p	24
686	homo sapiens	hsa-mir-624-5p	24
687	homo sapiens	hsa-mir-3177-5p	24
688	homo sapiens	hsa-mir-4511-5p	24
689	homo sapiens	hsa-mir-6735-5p	24
690	homo sapiens	hsa-mir-6886-5p	24
691	homo sapiens	hsa-mir-5587-3p	24
692	homo sapiens	hsa-mir-6817-3p	24
693	homo sapiens	hsa-mir-4531-3p	24
694	homo sapiens	hsa-mir-449b-3p	23
695	merkel cell polyomavirus	mcv-mir-M1-3p	23
696	homo sapiens	hsa-mir-556-3p	23
697	homo sapiens	hsa-mir-1257-5p	23
698	homo sapiens	hsa-mir-4767-5p	23
699	homo sapiens	hsa-mir-6516-5p	23
700	homo sapiens	hsa-mir-29b-2-3p	23
701	homo sapiens	hsa-mir-548h-4-3p	23
702	homo sapiens	hsa-mir-2115-3p	23
703	homo sapiens	hsa-mir-147b-3p	23
704	homo sapiens	hsa-mir-5092-3p	23
705	homo sapiens	hsa-mir-6806-3p	23
706	homo sapiens	hsa-mir-629-3p	22
707	homo sapiens	hsa-mir-133a-2-5p	22
708	homo sapiens	hsa-mir-491-5p	22
709	homo sapiens	hsa-mir-4645-5p	22
710	homo sapiens	hsa-mir-5001-5p	22
711	homo sapiens	hsa-mir-29b-1-3p	22
712	homo sapiens	hsa-mir-4482-3p	22
713	homo sapiens	hsa-mir-487a-3p	22
714	homo sapiens	hsa-mir-3611-3p	22
715	homo sapiens	hsa-mir-6803-3p	22
716	homo sapiens	hsa-mir-181b-2-3p	21
717	homo sapiens	hsa-mir-548y-5p	21
718	homo sapiens	hsa-mir-377-3p	21
719	homo sapiens	hsa-mir-376a-1-3p	21
720	homo sapiens	hsa-mir-6737-3p	21
721	homo sapiens	hsa-mir-376a-2-3p	21
722	homo sapiens	hsa-mir-548z-3p	21
723	homo sapiens	hsa-mir-203b-3p	21
724	homo sapiens	hsa-mir-449c-3p	20
725	homo sapiens	hsa-mir-675-3p	20
726	homo sapiens	hsa-mir-369-5p	20
727	homo sapiens	hsa-mir-1226-5p	20
728	homo sapiens	hsa-mir-3150a-5p	20
729	homo sapiens	hsa-mir-4667-5p	20
730	homo sapiens	hsa-mir-4762-5p	20
731	homo sapiens	hsa-mir-4804-5p	20
732	homo sapiens	hsa-mir-5579-5p	20
733	homo sapiens	hsa-mir-4747-3p	20
734	homo sapiens	hsa-mir-6894-3p	20
735	homo sapiens	hsa-mir-1237-3p	20
736	homo sapiens	hsa-mir-4687-3p	19
737	homo sapiens	hsa-mir-19a-5p	19
738	homo sapiens	hsa-mir-133a-1-5p	19
739	homo sapiens	hsa-mir-3173-5p	19
740	homo sapiens	hsa-mir-676-5p	19
741	homo sapiens	hsa-mir-4466-5p	19
742	homo sapiens	hsa-mir-4999-5p	19
743	homo sapiens	hsa-mir-6511b-1-5p	19
744	homo sapiens	hsa-mir-6820-5p	19
745	homo sapiens	hsa-mir-296-3p	19
746	homo sapiens	hsa-mir-6885-3p	19
747	homo sapiens	hsa-mir-548t-3p	19
748	homo sapiens	hsa-mir-6739-3p	19
749	homo sapiens	hsa-mir-656-3p	19
750	homo sapiens	hsa-mir-1273a-3p	19
751	homo sapiens	hsa-mir-320d-1-3p	19
752	homo sapiens	hsa-mir-3651-3p	19
753	homo sapiens	hsa-mir-4484-3p	19
754	homo sapiens	hsa-mir-5000-3p	19
755	homo sapiens	hsa-mir-29a-5p	18
756	homo sapiens	hsa-mir-1291-5p	18
757	homo sapiens	hsa-mir-219b-5p	18
758	homo sapiens	hsa-mir-5010-5p	18
759	homo sapiens	hsa-mir-5095-5p	18
760	homo sapiens	hsa-mir-3923-3p	18
761	homo sapiens	hsa-mir-4522-3p	18
762	homo sapiens	hsa-mir-6741-3p	18
763	homo sapiens	hsa-mir-5579-3p	17
764	homo sapiens	hsa-mir-3911-5p	17
765	homo sapiens	hsa-mir-3064-5p	17
766	homo sapiens	hsa-mir-4760-5p	17
767	homo sapiens	hsa-mir-6764-5p	17
768	homo sapiens	hsa-mir-6794-5p	17
769	homo sapiens	hsa-mir-6794-3p	17
770	homo sapiens	hsa-mir-6511b-2-5p	17
771	homo sapiens	hsa-mir-6802-3p	17
772	homo sapiens	hsa-mir-448-3p	17
773	homo sapiens	hsa-mir-320d-2-3p	17
774	homo sapiens	hsa-mir-548s-3p	17
775	homo sapiens	hsa-mir-548aa-1-3p	17
776	homo sapiens	hsa-mir-4688-3p	17
777	homo sapiens	hsa-mir-7851-3p	17
778	homo sapiens	hsa-mir-199a-1-5p	16
779	homo sapiens	hsa-mir-199a-2-5p	16
780	homo sapiens	hsa-mir-23b-5p	16
781	homo sapiens	hsa-mir-545-5p	16
782	homo sapiens	hsa-mir-3133-5p	16
783	homo sapiens	hsa-mir-3139-5p	16
784	homo sapiens	hsa-mir-3685-5p	16
785	homo sapiens	hsa-mir-4523-5p	16
786	homo sapiens	hsa-mir-4747-5p	16
787	homo sapiens	hsa-mir-5706-5p	16
788	homo sapiens	hsa-mir-6847-5p	16
789	homo sapiens	hsa-mir-548av-3p	16
790	homo sapiens	hsa-mir-127-3p	16
791	homo sapiens	hsa-mir-3688-1-3p	16
792	homo sapiens	hsa-mir-7854-3p	16
793	homo sapiens	hsa-mir-3127-3p	15
794	homo sapiens	hsa-mir-6733-5p	15
795	homo sapiens	hsa-mir-6511a-4-5p	15
796	homo sapiens	hsa-mir-7641-2-5p	15
797	homo sapiens	hsa-mir-4749-3p	15
798	homo sapiens	hsa-mir-4690-3p	15
799	homo sapiens	hsa-mir-6742-3p	15
800	homo sapiens	hsa-mir-6749-3p	15
801	homo sapiens	hsa-mir-376b-3p	15
802	homo sapiens	hsa-mir-548aa-2-3p	15
803	homo sapiens	hsa-mir-4520-1-3p	15
804	homo sapiens	hsa-mir-6753-3p	15
805	homo sapiens	hsa-mir-6844-3p	15
806	homo sapiens	hsa-mir-939-3p	14
807	homo sapiens	hsa-mir-1292-3p	14
808	homo sapiens	hsa-mir-561-5p	14
809	homo sapiens	hsa-mir-548j-5p	14
810	homo sapiens	hsa-mir-3136-5p	14
811	homo sapiens	hsa-mir-1273d-5p	14
812	homo sapiens	hsa-mir-6501-5p	14
813	homo sapiens	hsa-mir-6721-5p	14
814	homo sapiens	hsa-mir-6864-5p	14
815	homo sapiens	hsa-mir-6763-3p	14
816	homo sapiens	hsa-mir-3684-3p	14
817	homo sapiens	hsa-mir-4449-3p	14
818	homo sapiens	hsa-mir-186-3p	13
819	homo sapiens	hsa-mir-190a-3p	13
820	homo sapiens	hsa-mir-6877-3p	13
821	homo sapiens	hsa-mir-491-3p	13
822	homo sapiens	hsa-mir-135b-5p	13
823	homo sapiens	hsa-mir-503-5p	13
824	homo sapiens	hsa-mir-4515-5p	13
825	homo sapiens	hsa-mir-4689-5p	13
826	homo sapiens	hsa-mir-664b-5p	13
827	homo sapiens	hsa-mir-548ax-5p	13
828	homo sapiens	hsa-mir-585-3p	13
829	homo sapiens	hsa-mir-1236-3p	13
830	homo sapiens	hsa-mir-4717-3p	13
831	homo sapiens	hsa-mir-4766-3p	13
832	homo sapiens	hsa-mir-548aq-3p	13
833	homo sapiens	hsa-mir-5682-3p	13
834	homo sapiens	hsa-mir-6824-3p	13
835	homo sapiens	hsa-mir-6853-3p	13
836	homo sapiens	hsa-mir-6879-3p	13
837	homo sapiens	hsa-mir-29b-1-5p	12
838	homo sapiens	hsa-mir-346-5p	12
839	homo sapiens	hsa-mir-3163-5p	12
840	homo sapiens	hsa-mir-6755-5p	12
841	homo sapiens	hsa-mir-6783-5p	12
842	homo sapiens	hsa-mir-6511a-2-5p	12
843	homo sapiens	hsa-mir-3917-3p	12
844	homo sapiens	hsa-mir-3960-3p	12
845	homo sapiens	hsa-mir-6818-3p	11
846	homo sapiens	hsa-mir-1185-1-5p	11
847	homo sapiens	hsa-mir-2278-5p	11
848	homo sapiens	hsa-mir-2682-5p	11
849	homo sapiens	hsa-mir-3124-5p	11
850	homo sapiens	hsa-mir-3175-5p	11
851	homo sapiens	hsa-mir-4742-5p	11
852	homo sapiens	hsa-mir-7845-5p	11
853	homo sapiens	hsa-mir-6793-3p	11
854	homo sapiens	hsa-mir-3944-3p	11
855	homo sapiens	hsa-mir-578-3p	11
856	homo sapiens	hsa-mir-2276-3p	11
857	homo sapiens	hsa-mir-4504-3p	11
858	homo sapiens	hsa-mir-4734-3p	11
859	homo sapiens	hsa-mir-192-3p	10
860	homo sapiens	hsa-mir-144-3p	10
861	homo sapiens	hsa-mir-129-1-3p	10
862	homo sapiens	hsa-mir-548am-3p	10
863	homo sapiens	hsa-mir-624-3p	10
864	homo sapiens	hsa-mir-4742-3p	10
865	homo sapiens	hsa-mir-377-5p	10
866	homo sapiens	hsa-mir-579-5p	10
867	homo sapiens	hsa-mir-1179-5p	10
868	homo sapiens	hsa-mir-3168-5p	10
869	homo sapiens	hsa-mir-4516-5p	10
870	homo sapiens	hsa-mir-4751-5p	10
871	homo sapiens	hsa-mir-4803-5p	10
872	homo sapiens	hsa-mir-6511a-1-5p	10
873	homo sapiens	hsa-mir-6515-5p	10
874	homo sapiens	hsa-mir-6763-5p	10
875	homo sapiens	hsa-mir-6836-5p	10
876	homo sapiens	hsa-mir-6511a-3-5p	10
877	homo sapiens	hsa-mir-3140-3p	10
878	homo sapiens	hsa-mir-7112-3p	10
879	homo sapiens	hsa-mir-668-3p	10
880	homo sapiens	hsa-mir-4479-3p	10
881	homo sapiens	hsa-mir-6784-3p	10
882	homo sapiens	hsa-mir-6791-3p	10
883	homo sapiens	hsa-mir-15a-3p	9
884	homo sapiens	hsa-mir-7156-3p	9
885	homo sapiens	hsa-mir-129-2-3p	9
886	homo sapiens	hsa-mir-6735-3p	9
887	homo sapiens	hsa-mir-6516-3p	9
888	homo sapiens	hsa-mir-31-5p	9
889	homo sapiens	hsa-mir-412-5p	9
890	homo sapiens	hsa-mir-585-5p	9
891	homo sapiens	hsa-mir-1185-2-5p	9
892	homo sapiens	hsa-mir-4501-5p	9
893	homo sapiens	hsa-mir-4740-5p	9
894	homo sapiens	hsa-mir-5587-5p	9
895	homo sapiens	hsa-mir-6788-5p	9
896	homo sapiens	hsa-mir-597-3p	9
897	homo sapiens	hsa-mir-6895-3p	9
898	homo sapiens	hsa-mir-3145-3p	9
899	homo sapiens	hsa-mir-3653-3p	9
900	homo sapiens	hsa-mir-548ar-3p	9
901	homo sapiens	hsa-mir-1909-3p	9
902	homo sapiens	hsa-mir-378b-3p	9
903	homo sapiens	hsa-mir-3656-3p	9
904	homo sapiens	hsa-mir-4474-3p	9
905	homo sapiens	hsa-mir-4685-3p	9
906	homo sapiens	hsa-mir-1247-3p	8
907	homo sapiens	hsa-mir-1911-3p	8
908	homo sapiens	hsa-mir-22-5p	8
909	homo sapiens	hsa-mir-541-5p	8
910	homo sapiens	hsa-mir-3181-5p	8
911	homo sapiens	hsa-mir-548ai-5p	8
912	homo sapiens	hsa-mir-4677-5p	8
913	homo sapiens	hsa-mir-6087-5p	8
914	homo sapiens	hsa-mir-6508-5p	8
915	homo sapiens	hsa-mir-6793-5p	8
916	homo sapiens	hsa-mir-6884-5p	8
917	homo sapiens	hsa-mir-7152-5p	8
918	homo sapiens	hsa-mir-6833-3p	8
919	homo sapiens	hsa-mir-5187-3p	8
920	homo sapiens	hsa-mir-551a-3p	8
921	homo sapiens	hsa-mir-1972-1-3p	8
922	homo sapiens	hsa-mir-1973-3p	8
923	homo sapiens	hsa-mir-3160-2-3p	8
924	homo sapiens	hsa-mir-3687-1-3p	8
925	homo sapiens	hsa-mir-3688-2-3p	8
926	homo sapiens	hsa-mir-5582-3p	8
927	homo sapiens	hsa-mir-5583-2-3p	8
928	homo sapiens	hsa-mir-6776-3p	8
929	homo sapiens	hsa-mir-149-3p	7
930	homo sapiens	hsa-mir-548d-2-3p	7
931	homo sapiens	hsa-mir-548d-1-3p	7
932	homo sapiens	hsa-mir-616-3p	7
933	homo sapiens	hsa-mir-382-3p	7
934	homo sapiens	hsa-mir-3130-2-3p	7
935	homo sapiens	hsa-mir-3130-1-3p	7
936	homo sapiens	hsa-mir-6755-3p	7
937	homo sapiens	hsa-mir-6515-3p	7
938	homo sapiens	hsa-mir-29b-2-5p	7
939	homo sapiens	hsa-mir-296-5p	7
940	homo sapiens	hsa-mir-376a-1-5p	7
941	homo sapiens	hsa-mir-328-5p	7
942	homo sapiens	hsa-mir-570-5p	7
943	homo sapiens	hsa-mir-597-5p	7
944	homo sapiens	hsa-mir-548a-3-5p	7
945	homo sapiens	hsa-mir-610-5p	7
946	homo sapiens	hsa-mir-1180-5p	7
947	homo sapiens	hsa-mir-1914-5p	7
948	homo sapiens	hsa-mir-3165-5p	7
949	homo sapiens	hsa-mir-3199-1-5p	7
950	homo sapiens	hsa-mir-3620-5p	7
951	homo sapiens	hsa-mir-1269b-5p	7
952	homo sapiens	hsa-mir-4647-5p	7
953	homo sapiens	hsa-mir-1273f-5p	7
954	homo sapiens	hsa-mir-5684-5p	7
955	homo sapiens	hsa-mir-6845-5p	7
956	homo sapiens	hsa-mir-6895-5p	7
957	homo sapiens	hsa-mir-6770-3-5p	7
958	homo sapiens	hsa-mir-3616-3p	7
959	homo sapiens	hsa-mir-4755-3p	7
960	homo sapiens	hsa-mir-4761-3p	7
961	homo sapiens	hsa-mir-600-3p	7
962	homo sapiens	hsa-mir-2113-3p	7
963	homo sapiens	hsa-mir-1249-3p	7
964	homo sapiens	hsa-mir-1976-3p	7
965	homo sapiens	hsa-mir-3160-1-3p	7
966	homo sapiens	hsa-mir-1972-2-3p	7
967	homo sapiens	hsa-mir-4520-2-3p	7
968	homo sapiens	hsa-mir-4797-3p	7
969	homo sapiens	hsa-mir-548ao-3p	7
970	homo sapiens	hsa-mir-5680-3p	7
971	homo sapiens	hsa-mir-6743-3p	7
972	homo sapiens	hsa-mir-6782-3p	7
973	homo sapiens	hsa-mir-6888-3p	7
974	homo sapiens	hsa-mir-4746-3p	6
975	homo sapiens	hsa-mir-548c-3p	6
976	homo sapiens	hsa-mir-767-5p	6
977	homo sapiens	hsa-mir-1915-5p	6
978	homo sapiens	hsa-mir-3145-5p	6
979	homo sapiens	hsa-mir-3180-3-5p	6
980	homo sapiens	hsa-mir-3616-5p	6
981	homo sapiens	hsa-mir-3617-5p	6
982	homo sapiens	hsa-mir-3918-5p	6
983	homo sapiens	hsa-mir-3944-5p	6
984	homo sapiens	hsa-mir-4749-5p	6
985	homo sapiens	hsa-mir-6767-5p	6
986	homo sapiens	hsa-mir-6770-1-5p	6
987	homo sapiens	hsa-mir-6777-5p	6
988	homo sapiens	hsa-mir-6802-5p	6
989	homo sapiens	hsa-mir-6833-5p	6
990	homo sapiens	hsa-mir-6770-2-5p	6
991	homo sapiens	hsa-mir-5003-3p	6
992	homo sapiens	hsa-mir-5006-3p	6
993	homo sapiens	hsa-mir-5004-3p	6
994	homo sapiens	hsa-mir-6812-3p	6
995	homo sapiens	hsa-mir-6816-3p	6
996	homo sapiens	hsa-mir-6831-3p	6
997	homo sapiens	hsa-mir-6871-3p	6
998	homo sapiens	hsa-mir-4254-3p	6
999	homo sapiens	hsa-mir-378d-1-3p	6
1000	homo sapiens	hsa-mir-4512-3p	6
1001	homo sapiens	hsa-mir-4785-3p	6
1002	homo sapiens	hsa-mir-5583-1-3p	6
1003	homo sapiens	hsa-mir-6819-3p	6
1004	homo sapiens	hsa-mir-3687-2-3p	6
1005	homo sapiens	hsa-mir-1271-3p	5
1006	homo sapiens	hsa-mir-1296-3p	5
1007	homo sapiens	hsa-mir-142-3p	5
1008	homo sapiens	hsa-mir-6514-3p	5
1009	homo sapiens	hsa-mir-1298-3p	5
1010	homo sapiens	hsa-mir-138-2-3p	5
1011	homo sapiens	hsa-mir-6841-3p	5
1012	homo sapiens	hsa-mir-3064-3p	5
1013	homo sapiens	hsa-mir-1185-2-3p	5
1014	homo sapiens	hsa-mir-154-5p	5
1015	homo sapiens	hsa-mir-219a-2-5p	5
1016	homo sapiens	hsa-mir-483-5p	5
1017	homo sapiens	hsa-mir-455-5p	5
1018	homo sapiens	hsa-mir-586-5p	5
1019	homo sapiens	hsa-mir-1288-5p	5
1020	homo sapiens	hsa-mir-1537-5p	5
1021	homo sapiens	hsa-mir-2116-5p	5
1022	homo sapiens	hsa-mir-2681-5p	5
1023	homo sapiens	hsa-mir-1273c-5p	5
1024	homo sapiens	hsa-mir-3180-2-5p	5
1025	homo sapiens	hsa-mir-3183-5p	5
1026	homo sapiens	hsa-mir-3677-5p	5
1027	homo sapiens	hsa-mir-548aj-2-5p	5
1028	homo sapiens	hsa-mir-1343-5p	5
1029	homo sapiens	hsa-mir-4706-5p	5
1030	homo sapiens	hsa-mir-4755-5p	5
1031	homo sapiens	hsa-mir-4768-5p	5
1032	homo sapiens	hsa-mir-5009-5p	5
1033	homo sapiens	hsa-mir-548av-5p	5
1034	homo sapiens	hsa-mir-5698-5p	5
1035	homo sapiens	hsa-mir-6505-5p	5
1036	homo sapiens	hsa-mir-6730-5p	5
1037	homo sapiens	hsa-mir-6839-5p	5
1038	homo sapiens	hsa-mir-6885-5p	5
1039	homo sapiens	hsa-mir-7113-5p	5
1040	homo sapiens	hsa-mir-8061-5p	5
1041	homo sapiens	hsa-mir-6859-2-5p	5
1042	homo sapiens	hsa-mir-6854-3p	5
1043	homo sapiens	hsa-mir-6858-3p	5
1044	homo sapiens	hsa-mir-6862-2-3p	5
1045	homo sapiens	hsa-mir-6781-3p	5
1046	homo sapiens	hsa-mir-6862-1-3p	5
1047	homo sapiens	hsa-mir-3610-3p	5
1048	homo sapiens	hsa-mir-4440-3p	5
1049	homo sapiens	hsa-mir-4451-3p	5
1050	homo sapiens	hsa-mir-4528-3p	5
1051	homo sapiens	hsa-mir-4637-3p	5
1052	homo sapiens	hsa-mir-4659a-3p	5
1053	homo sapiens	hsa-mir-5089-3p	5
1054	homo sapiens	hsa-mir-6790-3p	5
1055	homo sapiens	hsa-mir-6849-3p	5
1056	homo sapiens	hsa-mir-6873-3p	5
1057	homo sapiens	hsa-mir-7847-3p	5
1058	homo sapiens	hsa-mir-942-3p	4
1059	homo sapiens	hsa-mir-539-5p	4
1060	homo sapiens	hsa-mir-542-5p	4
1061	homo sapiens	hsa-mir-937-5p	4
1062	homo sapiens	hsa-mir-548i-1-5p	4
1063	homo sapiens	hsa-mir-548i-3-5p	4
1064	homo sapiens	hsa-mir-3180-1-5p	4
1065	homo sapiens	hsa-mir-3192-5p	4
1066	homo sapiens	hsa-mir-3196-5p	4
1067	homo sapiens	hsa-mir-3928-5p	4
1068	homo sapiens	hsa-mir-3940-5p	4
1069	homo sapiens	hsa-mir-4488-5p	4
1070	homo sapiens	hsa-mir-4690-5p	4
1071	homo sapiens	hsa-mir-4794-5p	4
1072	homo sapiens	hsa-mir-4795-5p	4
1073	homo sapiens	hsa-mir-4796-5p	4
1074	homo sapiens	hsa-mir-5692a-1-5p	4
1075	homo sapiens	hsa-mir-378j-5p	4
1076	homo sapiens	hsa-mir-548az-5p	4
1077	homo sapiens	hsa-mir-6734-5p	4
1078	homo sapiens	hsa-mir-6758-5p	4
1079	homo sapiens	hsa-mir-6817-5p	4
1080	homo sapiens	hsa-mir-6825-5p	4
1081	homo sapiens	hsa-mir-6838-5p	4
1082	homo sapiens	hsa-mir-6859-1-5p	4
1083	homo sapiens	hsa-mir-6894-5p	4
1084	homo sapiens	hsa-mir-6859-4-5p	4
1085	homo sapiens	hsa-mir-4646-3p	4
1086	homo sapiens	hsa-mir-4733-3p	4
1087	homo sapiens	hsa-mir-6759-3p	4
1088	homo sapiens	hsa-mir-206-3p	4
1089	homo sapiens	hsa-mir-496-3p	4
1090	homo sapiens	hsa-mir-548a-2-3p	4
1091	homo sapiens	hsa-mir-1264-3p	4
1092	homo sapiens	hsa-mir-1178-3p	4
1093	homo sapiens	hsa-mir-1234-3p	4
1094	homo sapiens	hsa-mir-1289-2-3p	4
1095	homo sapiens	hsa-mir-1912-3p	4
1096	homo sapiens	hsa-mir-718-3p	4
1097	homo sapiens	hsa-mir-3121-3p	4
1098	homo sapiens	hsa-mir-3134-3p	4
1099	homo sapiens	hsa-mir-3155a-3p	4
1100	homo sapiens	hsa-mir-1233-2-3p	4
1101	homo sapiens	hsa-mir-23c-3p	4
1102	homo sapiens	hsa-mir-3929-3p	4
1103	homo sapiens	hsa-mir-548ac-3p	4
1104	homo sapiens	hsa-mir-4457-3p	4
1105	homo sapiens	hsa-mir-4674-3p	4
1106	homo sapiens	hsa-mir-6125-3p	4
1107	homo sapiens	hsa-mir-6789-3p	4
1108	homo sapiens	hsa-mir-6856-3p	4
1109	homo sapiens	hsa-mir-7111-3p	4
1110	homo sapiens	hsa-mir-125b-1-3p	3
1111	homo sapiens	hsa-mir-7-2-3p	3
1112	homo sapiens	hsa-mir-548ae-2-3p	3
1113	homo sapiens	hsa-mir-4661-3p	3
1114	homo sapiens	hsa-mir-3691-3p	3
1115	homo sapiens	hsa-mir-6866-3p	3
1116	homo sapiens	hsa-mir-3619-3p	3
1117	homo sapiens	hsa-mir-4666a-3p	3
1118	homo sapiens	hsa-mir-4726-3p	3
1119	homo sapiens	hsa-mir-6840-3p	3
1120	homo sapiens	hsa-mir-6882-3p	3
1121	homo sapiens	hsa-mir-3150a-3p	3
1122	homo sapiens	hsa-mir-4804-3p	3
1123	homo sapiens	hsa-mir-3173-3p	3
1124	homo sapiens	hsa-mir-6733-3p	3
1125	homo sapiens	hsa-mir-548a-3-3p	3
1126	homo sapiens	hsa-mir-455-3p	3
1127	homo sapiens	hsa-mir-6505-3p	3
1128	homo sapiens	hsa-mir-4796-3p	3
1129	homo sapiens	hsa-mir-6859-1-3p	3
1130	homo sapiens	hsa-mir-135a-1-5p	3
1131	homo sapiens	hsa-mir-135a-2-5p	3
1132	homo sapiens	hsa-mir-1-1-5p	3
1133	homo sapiens	hsa-mir-516b-1-5p	3
1134	homo sapiens	hsa-mir-566-5p	3
1135	homo sapiens	hsa-mir-581-5p	3
1136	homo sapiens	hsa-mir-592-5p	3
1137	homo sapiens	hsa-mir-602-5p	3
1138	homo sapiens	hsa-mir-766-5p	3
1139	homo sapiens	hsa-mir-1229-5p	3
1140	homo sapiens	hsa-mir-1272-5p	3
1141	homo sapiens	hsa-mir-548h-4-5p	3
1142	homo sapiens	hsa-mir-548i-4-5p	3
1143	homo sapiens	hsa-mir-3135a-5p	3
1144	homo sapiens	hsa-mir-3143-5p	3
1145	homo sapiens	hsa-mir-548x-5p	3
1146	homo sapiens	hsa-mir-3199-2-5p	3
1147	homo sapiens	hsa-mir-3653-5p	3
1148	homo sapiens	hsa-mir-548ab-5p	3
1149	homo sapiens	hsa-mir-4423-5p	3
1150	homo sapiens	hsa-mir-4519-5p	3
1151	homo sapiens	hsa-mir-4525-5p	3
1152	homo sapiens	hsa-mir-4532-5p	3
1153	homo sapiens	hsa-mir-4640-5p	3
1154	homo sapiens	hsa-mir-4646-5p	3
1155	homo sapiens	hsa-mir-4654-5p	3
1156	homo sapiens	hsa-mir-4724-5p	3
1157	homo sapiens	hsa-mir-4750-5p	3
1158	homo sapiens	hsa-mir-4754-5p	3
1159	homo sapiens	hsa-mir-4781-5p	3
1160	homo sapiens	hsa-mir-4799-5p	3
1161	homo sapiens	hsa-mir-5090-5p	3
1162	homo sapiens	hsa-mir-5187-5p	3
1163	homo sapiens	hsa-mir-548ar-5p	3
1164	homo sapiens	hsa-mir-5585-5p	3
1165	homo sapiens	hsa-mir-6509-5p	3
1166	homo sapiens	hsa-mir-6737-5p	3
1167	homo sapiens	hsa-mir-6751-5p	3
1168	homo sapiens	hsa-mir-6773-5p	3
1169	homo sapiens	hsa-mir-6796-5p	3
1170	homo sapiens	hsa-mir-6801-5p	3
1171	homo sapiens	hsa-mir-6805-5p	3
1172	homo sapiens	hsa-mir-6810-5p	3
1173	homo sapiens	hsa-mir-6813-5p	3
1174	homo sapiens	hsa-mir-6837-5p	3
1175	homo sapiens	hsa-mir-6854-5p	3
1176	homo sapiens	hsa-mir-6855-5p	3
1177	homo sapiens	hsa-mir-6858-5p	3
1178	homo sapiens	hsa-mir-6865-5p	3
1179	homo sapiens	hsa-mir-6862-2-5p	3
1180	homo sapiens	hsa-mir-6859-3-5p	3
1181	homo sapiens	hsa-mir-6859-3-3p	3
1182	homo sapiens	hsa-mir-4723-3p	3
1183	homo sapiens	hsa-mir-6768-3p	3
1184	homo sapiens	hsa-mir-4649-3p	3
1185	homo sapiens	hsa-mir-124-2-3p	3
1186	homo sapiens	hsa-mir-137-3p	3
1187	homo sapiens	hsa-mir-184-3p	3
1188	homo sapiens	hsa-mir-494-3p	3
1189	homo sapiens	hsa-mir-572-3p	3
1190	homo sapiens	hsa-mir-548a-1-3p	3
1191	homo sapiens	hsa-mir-655-3p	3
1192	homo sapiens	hsa-mir-765-3p	3
1193	homo sapiens	hsa-mir-663b-3p	3
1194	homo sapiens	hsa-mir-1289-1-3p	3
1195	homo sapiens	hsa-mir-548f-5-3p	3
1196	homo sapiens	hsa-mir-1278-3p	3
1197	homo sapiens	hsa-mir-3138-3p	3
1198	homo sapiens	hsa-mir-3149-3p	3
1199	homo sapiens	hsa-mir-3936-3p	3
1200	homo sapiens	hsa-mir-4419a-3p	3
1201	homo sapiens	hsa-mir-548ae-1-3p	3
1202	homo sapiens	hsa-mir-4477b-3p	3
1203	homo sapiens	hsa-mir-4502-3p	3
1204	homo sapiens	hsa-mir-4641-3p	3
1205	homo sapiens	hsa-mir-4669-3p	3
1206	homo sapiens	hsa-mir-4691-3p	3
1207	homo sapiens	hsa-mir-4728-3p	3
1208	homo sapiens	hsa-mir-4787-3p	3
1209	homo sapiens	hsa-mir-5190-3p	3
1210	homo sapiens	hsa-mir-6797-3p	3
1211	homo sapiens	hsa-mir-6814-3p	3
1212	homo sapiens	hsa-mir-6834-3p	3
1213	homo sapiens	hsa-mir-6883-3p	3
1214	homo sapiens	hsa-mir-7110-3p	3
1215	homo sapiens	hsa-mir-10a-3p	2
1216	homo sapiens	hsa-mir-1468-3p	2
1217	homo sapiens	hsa-mir-2467-3p	2
1218	homo sapiens	hsa-mir-1277-3p	2
1219	homo sapiens	hsa-mir-150-3p	2
1220	homo sapiens	hsa-mir-1252-3p	2
1221	homo sapiens	hsa-mir-3913-2-3p	2
1222	homo sapiens	hsa-mir-548at-3p	2
1223	homo sapiens	hsa-mir-6852-3p	2
1224	homo sapiens	hsa-mir-4745-3p	2
1225	homo sapiens	hsa-mir-4667-3p	2
1226	homo sapiens	hsa-mir-548j-3p	2
1227	homo sapiens	hsa-mir-579-3p	2
1228	homo sapiens	hsa-mir-541-3p	2
1229	homo sapiens	hsa-mir-6508-3p	2
1230	homo sapiens	hsa-mir-3617-3p	2
1231	homo sapiens	hsa-mir-6730-3p	2
1232	homo sapiens	hsa-mir-6859-2-3p	2
1233	homo sapiens	hsa-mir-4795-3p	2
1234	homo sapiens	hsa-mir-6859-4-3p	2
1235	homo sapiens	hsa-mir-6509-3p	2
1236	homo sapiens	hsa-mir-6796-3p	2
1237	homo sapiens	hsa-mir-6801-3p	2
1238	homo sapiens	hsa-mir-6805-3p	2
1239	homo sapiens	hsa-mir-6855-3p	2
1240	homo sapiens	hsa-mir-145-5p	2
1241	homo sapiens	hsa-mir-580-5p	2
1242	homo sapiens	hsa-mir-934-5p	2
1243	homo sapiens	hsa-mir-548g-5p	2
1244	homo sapiens	hsa-mir-548h-1-5p	2
1245	homo sapiens	hsa-mir-548h-2-5p	2
1246	homo sapiens	hsa-mir-548h-3-5p	2
1247	homo sapiens	hsa-mir-548i-2-5p	2
1248	homo sapiens	hsa-mir-1255b-1-5p	2
1249	homo sapiens	hsa-mir-2115-5p	2
1250	homo sapiens	hsa-mir-3122-5p	2
1251	homo sapiens	hsa-mir-3128-5p	2
1252	homo sapiens	hsa-mir-548t-5p	2
1253	homo sapiens	hsa-mir-3164-5p	2
1254	homo sapiens	hsa-mir-4301-5p	2
1255	homo sapiens	hsa-mir-3648-1-5p	2
1256	homo sapiens	hsa-mir-3652-5p	2
1257	homo sapiens	hsa-mir-3678-5p	2
1258	homo sapiens	hsa-mir-548h-5-5p	2
1259	homo sapiens	hsa-mir-4458-5p	2
1260	homo sapiens	hsa-mir-3135b-5p	2
1261	homo sapiens	hsa-mir-4508-5p	2
1262	homo sapiens	hsa-mir-548an-5p	2
1263	homo sapiens	hsa-mir-4638-5p	2
1264	homo sapiens	hsa-mir-4651-5p	2
1265	homo sapiens	hsa-mir-4655-5p	2
1266	homo sapiens	hsa-mir-4665-5p	2
1267	homo sapiens	hsa-mir-4708-5p	2
1268	homo sapiens	hsa-mir-4723-5p	2
1269	homo sapiens	hsa-mir-4730-5p	2
1270	homo sapiens	hsa-mir-4733-5p	2
1271	homo sapiens	hsa-mir-4748-5p	2
1272	homo sapiens	hsa-mir-4764-5p	2
1273	homo sapiens	hsa-mir-4774-5p	2
1274	homo sapiens	hsa-mir-5003-5p	2
1275	homo sapiens	hsa-mir-5006-5p	2
1276	homo sapiens	hsa-mir-5011-5p	2
1277	homo sapiens	hsa-mir-5189-5p	2
1278	homo sapiens	hsa-mir-5189-3p	2
1279	homo sapiens	hsa-mir-548as-5p	2
1280	homo sapiens	hsa-mir-548aw-5p	2
1281	homo sapiens	hsa-mir-5692a-2-5p	2
1282	homo sapiens	hsa-mir-6129-5p	2
1283	homo sapiens	hsa-mir-6742-5p	2
1284	homo sapiens	hsa-mir-6749-5p	2
1285	homo sapiens	hsa-mir-6759-5p	2
1286	homo sapiens	hsa-mir-6765-5p	2
1287	homo sapiens	hsa-mir-6768-5p	2
1288	homo sapiens	hsa-mir-6779-5p	2
1289	homo sapiens	hsa-mir-6781-5p	2
1290	homo sapiens	hsa-mir-6804-5p	2
1291	homo sapiens	hsa-mir-6829-5p	2
1292	homo sapiens	hsa-mir-6862-1-5p	2
1293	homo sapiens	hsa-mir-6867-5p	2
1294	homo sapiens	hsa-mir-6878-5p	2
1295	homo sapiens	hsa-mir-6878-3p	2
1296	homo sapiens	hsa-mir-1273h-5p	2
1297	homo sapiens	hsa-mir-4670-3p	2
1298	homo sapiens	hsa-mir-4727-3p	2
1299	homo sapiens	hsa-mir-124-3-3p	2
1300	homo sapiens	hsa-mir-598-3p	2
1301	homo sapiens	hsa-mir-549a-3p	2
1302	homo sapiens	hsa-mir-1233-1-3p	2
1303	homo sapiens	hsa-mir-3116-1-3p	2
1304	homo sapiens	hsa-mir-548v-3p	2
1305	homo sapiens	hsa-mir-3162-3p	2
1306	homo sapiens	hsa-mir-3179-1-3p	2
1307	homo sapiens	hsa-mir-3654-3p	2
1308	homo sapiens	hsa-mir-3910-1-3p	2
1309	homo sapiens	hsa-mir-4483-3p	2
1310	homo sapiens	hsa-mir-4524a-3p	2
1311	homo sapiens	hsa-mir-4672-3p	2
1312	homo sapiens	hsa-mir-4676-3p	2
1313	homo sapiens	hsa-mir-4701-3p	2
1314	homo sapiens	hsa-mir-4712-3p	2
1315	homo sapiens	hsa-mir-4444-2-3p	2
1316	homo sapiens	hsa-mir-6513-3p	2
1317	homo sapiens	hsa-mir-6732-3p	2
1318	homo sapiens	hsa-mir-6752-3p	2
1319	homo sapiens	hsa-mir-6760-3p	2
1320	homo sapiens	hsa-mir-6769b-3p	2
1321	homo sapiens	hsa-mir-7108-3p	2
1322	homo sapiens	hsa-mir-7151-3p	2
1323	homo sapiens	hsa-let-7a-2-3p	1
1324	homo sapiens	hsa-mir-497-3p	1
1325	homo sapiens	hsa-mir-100-3p	1
1326	homo sapiens	hsa-mir-1287-3p	1
1327	homo sapiens	hsa-mir-3913-1-3p	1
1328	homo sapiens	hsa-mir-450a-2-3p	1
1329	homo sapiens	hsa-mir-1250-3p	1
1330	homo sapiens	hsa-mir-3614-3p	1
1331	homo sapiens	hsa-mir-574-3p	1
1332	homo sapiens	hsa-mir-4762-3p	1
1333	homo sapiens	hsa-mir-6820-3p	1
1334	homo sapiens	hsa-mir-31-3p	1
1335	homo sapiens	hsa-mir-154-3p	1
1336	homo sapiens	hsa-mir-1288-3p	1
1337	homo sapiens	hsa-mir-7113-3p	1
1338	homo sapiens	hsa-mir-6758-3p	1
1339	homo sapiens	hsa-mir-4423-3p	1
1340	homo sapiens	hsa-mir-6751-3p	1
1341	homo sapiens	hsa-mir-6773-3p	1
1342	homo sapiens	hsa-mir-6810-3p	1
1343	homo sapiens	hsa-mir-6813-3p	1
1344	homo sapiens	hsa-mir-5011-3p	1
1345	homo sapiens	hsa-mir-6804-3p	1
1346	homo sapiens	hsa-mir-222-5p	1
1347	homo sapiens	hsa-mir-122-5p	1
1348	homo sapiens	hsa-mir-34b-5p	1
1349	homo sapiens	hsa-mir-493-5p	1
1350	homo sapiens	hsa-mir-526b-5p	1
1351	homo sapiens	hsa-mir-504-5p	1
1352	homo sapiens	hsa-mir-559-5p	1
1353	homo sapiens	hsa-mir-582-5p	1
1354	homo sapiens	hsa-mir-582-3p	1
1355	homo sapiens	hsa-mir-609-5p	1
1356	homo sapiens	hsa-mir-663a-5p	1
1357	homo sapiens	hsa-mir-1301-5p	1
1358	homo sapiens	hsa-mir-889-5p	1
1359	homo sapiens	hsa-mir-887-5p	1
1360	homo sapiens	hsa-mir-1248-5p	1
1361	homo sapiens	hsa-mir-1255b-2-5p	1
1362	homo sapiens	hsa-mir-1469-5p	1
1363	homo sapiens	hsa-mir-1909-5p	1
1364	homo sapiens	hsa-mir-3120-5p	1
1365	homo sapiens	hsa-mir-3120-3p	1
1366	homo sapiens	hsa-mir-3125-5p	1
1367	homo sapiens	hsa-mir-3126-5p	1
1368	homo sapiens	hsa-mir-3126-3p	1
1369	homo sapiens	hsa-mir-3140-5p	1
1370	homo sapiens	hsa-mir-3144-5p	1
1371	homo sapiens	hsa-mir-3158-1-5p	1
1372	homo sapiens	hsa-mir-3170-5p	1
1373	homo sapiens	hsa-mir-3184-5p	1
1374	homo sapiens	hsa-mir-3193-5p	1
1375	homo sapiens	hsa-mir-4315-1-5p	1
1376	homo sapiens	hsa-mir-4325-5p	1
1377	homo sapiens	hsa-mir-4289-5p	1
1378	homo sapiens	hsa-mir-3607-5p	1
1379	homo sapiens	hsa-mir-3915-5p	1
1380	homo sapiens	hsa-mir-3916-5p	1
1381	homo sapiens	hsa-mir-374c-5p	1
1382	homo sapiens	hsa-mir-4422-5p	1
1383	homo sapiens	hsa-mir-4429-5p	1
1384	homo sapiens	hsa-mir-548ag-2-5p	1
1385	homo sapiens	hsa-mir-4456-5p	1
1386	homo sapiens	hsa-mir-4478-5p	1
1387	homo sapiens	hsa-mir-4482-5p	1
1388	homo sapiens	hsa-mir-4636-5p	1
1389	homo sapiens	hsa-mir-4639-5p	1
1390	homo sapiens	hsa-mir-4648-5p	1
1391	homo sapiens	hsa-mir-4649-5p	1
1392	homo sapiens	hsa-mir-4670-5p	1
1393	homo sapiens	hsa-mir-4673-5p	1
1394	homo sapiens	hsa-mir-4694-5p	1
1395	homo sapiens	hsa-mir-4694-3p	1
1396	homo sapiens	hsa-mir-4697-5p	1
1397	homo sapiens	hsa-mir-4716-5p	1
1398	homo sapiens	hsa-mir-4727-5p	1
1399	homo sapiens	hsa-mir-4737-5p	1
1400	homo sapiens	hsa-mir-499b-5p	1
1401	homo sapiens	hsa-mir-4761-5p	1
1402	homo sapiens	hsa-mir-4763-5p	1
1403	homo sapiens	hsa-mir-5004-5p	1
1404	homo sapiens	hsa-mir-548ap-5p	1
1405	homo sapiens	hsa-mir-5088-5p	1
1406	homo sapiens	hsa-mir-1273g-5p	1
1407	homo sapiens	hsa-mir-5689-5p	1
1408	homo sapiens	hsa-mir-5708-5p	1
1409	homo sapiens	hsa-mir-6507-5p	1
1410	homo sapiens	hsa-mir-6727-5p	1
1411	homo sapiens	hsa-mir-6739-5p	1
1412	homo sapiens	hsa-mir-6740-5p	1
1413	homo sapiens	hsa-mir-6754-5p	1
1414	homo sapiens	hsa-mir-6761-5p	1
1415	homo sapiens	hsa-mir-6778-5p	1
1416	homo sapiens	hsa-mir-6778-3p	1
1417	homo sapiens	hsa-mir-6780a-5p	1
1418	homo sapiens	hsa-mir-6780a-3p	1
1419	homo sapiens	hsa-mir-6807-5p	1
1420	homo sapiens	hsa-mir-6812-5p	1
1421	homo sapiens	hsa-mir-6816-5p	1
1422	homo sapiens	hsa-mir-6831-5p	1
1423	homo sapiens	hsa-mir-6832-5p	1
1424	homo sapiens	hsa-mir-6832-3p	1
1425	homo sapiens	hsa-mir-6835-5p	1
1426	homo sapiens	hsa-mir-6842-5p	1
1427	homo sapiens	hsa-mir-6871-5p	1
1428	homo sapiens	hsa-mir-6881-5p	1
1429	homo sapiens	hsa-mir-6890-5p	1
1430	homo sapiens	hsa-mir-7112-5p	1
1431	homo sapiens	hsa-mir-7160-5p	1
1432	homo sapiens	hsa-mir-208a-3p	1
1433	homo sapiens	hsa-mir-187-3p	1
1434	homo sapiens	hsa-mir-214-3p	1
1435	homo sapiens	hsa-mir-223-3p	1
1436	homo sapiens	hsa-mir-124-1-3p	1
1437	homo sapiens	hsa-mir-380-3p	1
1438	homo sapiens	hsa-mir-433-3p	1
1439	homo sapiens	hsa-mir-555-3p	1
1440	homo sapiens	hsa-mir-632-3p	1
1441	homo sapiens	hsa-mir-662-3p	1
1442	homo sapiens	hsa-mir-758-3p	1
1443	homo sapiens	hsa-mir-935-3p	1
1444	homo sapiens	hsa-mir-1297-3p	1
1445	homo sapiens	hsa-mir-1302-1-3p	1
1446	homo sapiens	hsa-mir-1302-4-3p	1
1447	homo sapiens	hsa-mir-1302-6-3p	1
1448	homo sapiens	hsa-mir-1302-7-3p	1
1449	homo sapiens	hsa-mir-548f-4-3p	1
1450	homo sapiens	hsa-mir-1258-3p	1
1451	homo sapiens	hsa-mir-3118-2-3p	1
1452	homo sapiens	hsa-mir-320e-3p	1
1453	homo sapiens	hsa-mir-1302-10-3p	1
1454	homo sapiens	hsa-mir-3664-3p	1
1455	homo sapiens	hsa-mir-3682-3p	1
1456	homo sapiens	hsa-mir-3692-3p	1
1457	homo sapiens	hsa-mir-3910-2-3p	1
1458	homo sapiens	hsa-mir-4444-1-3p	1
1459	homo sapiens	hsa-mir-4476-3p	1
1460	homo sapiens	hsa-mir-4500-3p	1
1461	homo sapiens	hsa-mir-4668-3p	1
1462	homo sapiens	hsa-mir-4684-3p	1
1463	homo sapiens	hsa-mir-4783-3p	1
1464	homo sapiens	hsa-mir-5194-3p	1
1465	homo sapiens	hsa-mir-5196-3p	1
1466	homo sapiens	hsa-mir-6089-1-3p	1
1467	homo sapiens	hsa-mir-6510-3p	1
1468	homo sapiens	hsa-mir-6715b-3p	1
1469	homo sapiens	hsa-mir-6746-3p	1
1470	homo sapiens	hsa-mir-6750-3p	1
1471	homo sapiens	hsa-mir-6766-3p	1
1472	homo sapiens	hsa-mir-6769a-3p	1
1473	homo sapiens	hsa-mir-6774-3p	1
1474	homo sapiens	hsa-mir-6800-3p	1
1475	homo sapiens	hsa-mir-6850-3p	1
1476	homo sapiens	hsa-mir-6889-3p	1
1477	homo sapiens	hsa-mir-7107-3p	1
1478	homo sapiens	hsa-mir-8485-3p	1
