# Supplementary material for: A Comprehensive Analysis of Replicating Merkel Cell Polyomavirus Genomes Delineates the Viral Transcription Program and Suggests a Role for mcv-miR-M1 in Episomal Persistence
Source: PLoS Pathog. 2015 Jul 28;11(7):e1004974. doi: 10.1371/journal.ppat.1004974 (PMC4517807; doi:10.1371/journal.ppat.1004974)
Supplement: S4 Dataset — Coverage data of 5’-ends of reads from early and late strand 5’-RACE products mapped across the MCPyV genome. (XLSX) [file ppat.1004974.s014.xlsx]

## Sheet: Dataset_S4
		5'-RACE: early (+) strand	5'-RACE: late (-) strand
	nt. position	5'-end coverage	5'-end coverage
	1	0	0
	2	0	42
	3	0	0
	4	0	1
	5	0	0
	6	0	0
	7	0	0
	8	0	0
	9	0	100
	10	0	0
	11	0	0
	12	0	0
	13	0	0
	14	0	0
	15	0	0
	16	0	0
	17	0	0
	18	0	0
	19	0	0
	20	0	0
	21	0	0
	22	0	0
	23	0	0
	24	0	0
	25	0	0
	26	0	0
	27	0	0
	28	0	0
	29	0	0
	30	0	1
	31	0	0
	32	0	0
	33	0	0
	34	0	0
	35	0	4
	36	0	6
	37	0	0
	38	0	3
	39	0	7
	40	0	137
	41	0	19
	42	0	13
	43	0	7
	44	0	0
	45	0	0
	46	0	0
	47	0	0
	48	0	0
	49	0	0
	50	0	0
	51	0	0
	52	0	0
	53	0	0
	54	0	0
	55	0	0
	56	0	0
	57	0	0
	58	0	0
	59	0	0
	60	0	0
	61	0	0
	62	0	0
	63	0	0
	64	0	0
	65	0	0
	66	0	0
	67	0	0
	68	0	3
	69	0	0
	70	0	0
	71	0	0
	72	0	0
	73	0	0
	74	0	0
	75	0	0
	76	0	0
	77	0	0
	78	0	0
	79	0	0
	80	0	0
	81	0	0
	82	0	0
	83	0	0
	84	92	0
	85	2	0
	86	0	0
	87	3	0
	88	0	0
	89	0	0
	90	0	0
	91	0	0
	92	0	0
	93	0	0
	94	82	0
	95	1	0
	96	0	0
	97	2	0
	98	0	0
	99	0	0
	100	0	0
	101	0	0
	102	0	0
	103	0	0
	104	0	0
	105	0	0
	106	0	0
	107	0	0
	108	0	0
	109	0	0
	110	0	0
	111	0	0
	112	143	0
	113	4	0
	114	2	0
	115	1561	0
	116	51	0
	117	306	0
	118	25	0
	119	9	0
	120	63	0
	121	6	0
	122	6	0
	123	2	0
	124	2	0
	125	0	0
	126	14	0
	127	0	0
	128	0	0
	129	0	0
	130	0	0
	131	0	0
	132	0	0
	133	0	0
	134	0	0
	135	0	0
	136	0	0
	137	0	0
	138	0	0
	139	0	0
	140	0	0
	141	0	0
	142	0	0
	143	0	0
	144	0	0
	145	1	0
	146	12	0
	147	1292	0
	148	7057	0
	149	30941	0
	150	9961	0
	151	347	0
	152	284	0
	153	103	0
	154	95	0
	155	44	0
	156	12	0
	157	4	0
	158	2	0
	159	3	0
	160	2	0
	161	1	0
	162	18	0
	163	4	0
	164	0	0
	165	2	0
	166	0	0
	167	1	0
	168	442	0
	169	17	0
	170	2	0
	171	5	0
	172	37	0
	173	2	0
	174	1	0
	175	0	0
	176	0	0
	177	0	0
	178	0	0
	179	1	0
	180	0	0
	181	0	0
	182	0	0
	183	0	0
	184	0	0
	185	112	0
	186	4	0
	187	1	0
	188	2	0
	189	0	0
	190	2	0
	191	0	0
	192	2	0
	193	0	0
	194	0	0
	195	0	0
	196	1	0
	197	0	0
	198	0	0
	199	28	0
	200	0	0
	201	1	0
	202	0	0
	203	0	0
	204	0	0
	205	2	0
	206	0	0
	207	0	0
	208	1	0
	209	0	0
	210	0	0
	211	0	0
	212	0	0
	213	0	0
	214	0	2
	215	0	0
	216	0	0
	217	1	0
	218	1	0
	219	0	0
	220	0	0
	221	0	0
	222	0	0
	223	0	0
	224	0	0
	225	0	0
	226	0	0
	227	1	0
	228	0	0
	229	0	0
	230	0	0
	231	0	0
	232	0	0
	233	0	0
	234	0	0
	235	0	0
	236	0	0
	237	0	0
	238	0	0
	239	0	0
	240	0	0
	241	0	0
	242	0	0
	243	1	0
	244	0	0
	245	0	0
	246	0	0
	247	0	0
	248	0	0
	249	0	0
	250	1	0
	251	0	0
	252	0	0
	253	0	0
	254	0	0
	255	1	0
	256	1	0
	257	0	0
	258	0	0
	259	0	0
	260	89	0
	261	3	0
	262	2	0
	263	0	0
	264	0	0
	265	1	0
	266	0	0
	267	0	0
	268	0	0
	269	1	0
	270	0	0
	271	0	0
	272	1	0
	273	0	0
	274	0	0
	275	1	0
	276	0	0
	277	0	0
	278	0	0
	279	0	0
	280	1	0
	281	0	0
	282	0	0
	283	0	0
	284	0	0
	285	0	0
	286	0	0
	287	0	0
	288	1	0
	289	0	0
	290	0	0
	291	0	0
	292	0	0
	293	0	0
	294	0	0
	295	0	0
	296	1	0
	297	1	0
	298	0	0
	299	0	0
	300	0	0
	301	0	0
	302	0	0
	303	0	0
	304	1	0
	305	0	0
	306	0	0
	307	0	0
	308	0	0
	309	0	0
	310	0	0
	311	9	0
	312	0	0
	313	0	0
	314	0	0
	315	0	0
	316	0	0
	317	0	0
	318	0	0
	319	0	0
	320	0	0
	321	0	0
	322	0	0
	323	0	0
	324	0	0
	325	0	0
	326	0	0
	327	0	0
	328	0	0
	329	0	0
	330	0	0
	331	0	0
	332	0	0
	333	0	0
	334	0	0
	335	0	0
	336	0	0
	337	0	0
	338	1	0
	339	0	0
	340	0	0
	341	1	0
	342	0	0
	343	0	0
	344	0	0
	345	0	0
	346	0	0
	347	0	0
	348	0	0
	349	0	0
	350	0	0
	351	0	0
	352	0	0
	353	0	0
	354	0	0
	355	0	0
	356	0	0
	357	0	0
	358	0	0
	359	0	0
	360	0	0
	361	0	0
	362	0	0
	363	0	0
	364	0	0
	365	0	0
	366	0	0
	367	0	0
	368	1	0
	369	0	0
	370	0	0
	371	0	0
	372	0	0
	373	0	0
	374	0	0
	375	0	0
	376	0	0
	377	0	0
	378	0	0
	379	0	0
	380	0	0
	381	0	0
	382	0	0
	383	1	0
	384	0	0
	385	0	0
	386	0	0
	387	0	0
	388	0	0
	389	0	0
	390	0	0
	391	0	0
	392	0	0
	393	0	0
	394	0	0
	395	0	0
	396	0	0
	397	0	0
	398	0	0
	399	0	0
	400	0	0
	401	0	0
	402	0	0
	403	0	0
	404	0	0
	405	0	0
	406	0	0
	407	0	0
	408	0	0
	409	0	0
	410	0	0
	411	0	0
	412	1	0
	413	1	0
	414	0	0
	415	0	0
	416	0	0
	417	0	0
	418	0	0
	419	0	0
	420	0	0
	421	0	0
	422	0	0
	423	0	0
	424	0	0
	425	0	0
	426	0	0
	427	0	0
	428	0	0
	429	0	0
	430	0	0
	431	0	0
	432	0	0
	433	0	0
	434	0	0
	435	0	0
	436	0	0
	437	0	0
	438	0	0
	439	0	0
	440	0	0
	441	0	0
	442	0	0
	443	0	0
	444	0	0
	445	0	0
	446	0	0
	447	0	0
	448	0	0
	449	0	0
	450	0	0
	451	0	0
	452	0	0
	453	0	0
	454	0	0
	455	0	0
	456	0	0
	457	0	0
	458	0	0
	459	0	0
	460	0	0
	461	0	0
	462	0	0
	463	0	0
	464	0	0
	465	0	0
	466	0	0
	467	0	0
	468	0	0
	469	0	0
	470	0	0
	471	0	0
	472	0	0
	473	0	0
	474	0	0
	475	0	0
	476	0	0
	477	0	0
	478	0	0
	479	0	0
	480	0	0
	481	0	0
	482	0	0
	483	0	0
	484	0	0
	485	0	0
	486	0	0
	487	0	0
	488	0	0
	489	0	0
	490	0	0
	491	0	0
	492	0	0
	493	0	0
	494	0	0
	495	0	0
	496	0	0
	497	0	0
	498	0	0
	499	0	0
	500	0	0
	501	0	0
	502	0	0
	503	0	0
	504	0	0
	505	0	0
	506	0	0
	507	0	0
	508	0	0
	509	0	0
	510	0	0
	511	0	0
	512	0	0
	513	0	0
	514	0	0
	515	0	0
	516	0	0
	517	0	0
	518	0	0
	519	0	0
	520	0	0
	521	0	0
	522	0	0
	523	0	0
	524	0	0
	525	0	0
	526	0	0
	527	0	0
	528	0	0
	529	0	0
	530	0	0
	531	0	0
	532	0	0
	533	0	0
	534	0	0
	535	0	0
	536	0	0
	537	0	0
	538	0	0
	539	0	0
	540	0	0
	541	0	0
	542	0	0
	543	0	0
	544	0	0
	545	0	0
	546	0	0
	547	0	0
	548	0	0
	549	0	0
	550	0	0
	551	0	0
	552	0	0
	553	0	0
	554	0	0
	555	0	0
	556	0	0
	557	0	0
	558	0	0
	559	0	0
	560	0	0
	561	0	0
	562	0	0
	563	0	0
	564	0	0
	565	0	0
	566	0	0
	567	0	0
	568	0	0
	569	0	0
	570	0	0
	571	0	0
	572	0	0
	573	0	0
	574	0	0
	575	0	0
	576	0	0
	577	0	0
	578	0	0
	579	0	0
	580	0	0
	581	0	0
	582	0	0
	583	0	0
	584	12	0
	585	0	0
	586	0	0
	587	0	0
	588	0	0
	589	0	0
	590	0	0
	591	0	0
	592	0	0
	593	0	0
	594	0	0
	595	0	0
	596	0	0
	597	0	0
	598	0	0
	599	0	0
	600	0	0
	601	0	0
	602	0	0
	603	0	0
	604	0	0
	605	0	0
	606	0	0
	607	0	0
	608	0	0
	609	0	0
	610	0	0
	611	0	0
	612	0	0
	613	0	0
	614	0	0
	615	0	0
	616	0	0
	617	0	0
	618	0	0
	619	144	0
	620	4	0
	621	2	0
	622	0	0
	623	0	0
	624	1	0
	625	0	0
	626	0	0
	627	0	0
	628	21	0
	629	2	0
	630	0	0
	631	0	0
	632	0	0
	633	0	0
	634	0	0
	635	0	0
	636	0	0
	637	0	0
	638	0	0
	639	0	0
	640	0	0
	641	0	0
	642	0	0
	643	0	0
	644	0	0
	645	0	0
	646	0	0
	647	0	0
	648	0	0
	649	0	0
	650	0	0
	651	0	0
	652	0	0
	653	0	0
	654	0	0
	655	4	0
	656	1	0
	657	0	0
	658	0	0
	659	0	0
	660	0	0
	661	0	0
	662	0	0
	663	0	0
	664	0	0
	665	0	0
	666	0	0
	667	0	0
	668	0	0
	669	0	0
	670	0	0
	671	0	0
	672	0	0
	673	0	0
	674	89	0
	675	1	0
	676	2	0
	677	0	0
	678	0	0
	679	0	0
	680	0	0
	681	0	0
	682	0	0
	683	0	0
	684	0	0
	685	0	0
	686	1	0
	687	0	0
	688	0	0
	689	0	0
	690	24	0
	691	2	0
	692	0	0
	693	0	0
	694	0	0
	695	0	0
	696	0	0
	697	80	0
	698	3	0
	699	0	0
	700	0	0
	701	0	0
	702	0	0
	703	0	0
	704	0	0
	705	20	0
	706	0	0
	707	0	0
	708	0	0
	709	1	0
	710	0	0
	711	0	0
	712	0	0
	713	0	0
	714	0	0
	715	17	0
	716	28	0
	717	7	0
	718	5	0
	719	9	0
	720	2	0
	721	1	0
	722	1	0
	723	0	0
	724	1	0
	725	0	0
	726	0	0
	727	0	0
	728	14	0
	729	1	0
	730	0	0
	731	0	0
	732	0	0
	733	0	0
	734	0	0
	735	43	0
	736	2	0
	737	1	0
	738	2	0
	739	0	0
	740	0	0
	741	0	0
	742	0	0
	743	0	0
	744	0	0
	745	1	0
	746	0	0
	747	0	0
	748	0	0
	749	0	0
	750	0	0
	751	0	0
	752	0	0
	753	12	0
	754	0	0
	755	0	0
	756	1	0
	757	0	0
	758	0	0
	759	0	0
	760	0	0
	761	0	0
	762	0	0
	763	0	0
	764	0	0
	765	0	0
	766	0	0
	767	0	0
	768	3	0
	769	0	0
	770	5	0
	771	0	0
	772	0	0
	773	0	0
	774	0	0
	775	0	0
	776	0	0
	777	0	0
	778	0	0
	779	0	0
	780	0	0
	781	0	0
	782	0	0
	783	0	0
	784	0	0
	785	0	0
	786	0	0
	787	0	0
	788	0	0
	789	0	0
	790	0	0
	791	0	0
	792	0	0
	793	0	0
	794	0	0
	795	0	0
	796	0	0
	797	0	0
	798	0	0
	799	0	0
	800	0	0
	801	0	0
	802	0	0
	803	0	0
	804	0	0
	805	0	0
	806	0	0
	807	0	0
	808	0	0
	809	0	0
	810	0	0
	811	0	0
	812	0	0
	813	0	0
	814	0	0
	815	0	0
	816	0	0
	817	0	0
	818	0	0
	819	0	0
	820	0	0
	821	0	0
	822	0	0
	823	0	0
	824	0	0
	825	0	0
	826	0	0
	827	0	0
	828	0	0
	829	0	0
	830	0	0
	831	0	0
	832	0	0
	833	0	0
	834	0	0
	835	0	0
	836	0	0
	837	0	0
	838	0	0
	839	0	0
	840	0	0
	841	0	0
	842	0	0
	843	0	0
	844	0	0
	845	0	0
	846	0	0
	847	0	0
	848	0	0
	849	0	0
	850	0	0
	851	0	0
	852	0	0
	853	0	0
	854	0	0
	855	0	0
	856	0	0
	857	0	0
	858	0	0
	859	0	0
	860	0	0
	861	0	0
	862	1	0
	863	0	0
	864	1	0
	865	0	0
	866	0	0
	867	0	0
	868	0	0
	869	0	0
	870	0	0
	871	0	0
	872	0	0
	873	0	0
	874	0	0
	875	1	0
	876	0	0
	877	0	0
	878	0	0
	879	0	0
	880	0	0
	881	0	0
	882	0	0
	883	0	0
	884	0	0
	885	0	0
	886	0	0
	887	0	0
	888	0	0
	889	0	0
	890	0	0
	891	0	0
	892	0	0
	893	0	0
	894	0	0
	895	0	0
	896	0	0
	897	0	0
	898	0	0
	899	0	0
	900	0	0
	901	0	0
	902	0	0
	903	0	0
	904	0	0
	905	0	0
	906	0	0
	907	0	0
	908	0	0
	909	0	0
	910	0	0
	911	0	0
	912	0	0
	913	0	0
	914	0	0
	915	0	0
	916	0	0
	917	0	0
	918	0	0
	919	0	0
	920	0	0
	921	0	0
	922	0	0
	923	0	0
	924	0	0
	925	0	0
	926	0	0
	927	0	0
	928	0	0
	929	0	0
	930	0	0
	931	0	0
	932	0	0
	933	0	0
	934	0	0
	935	0	0
	936	0	0
	937	0	0
	938	0	0
	939	0	0
	940	0	0
	941	0	0
	942	0	0
	943	0	0
	944	0	0
	945	0	0
	946	0	0
	947	0	0
	948	0	0
	949	0	0
	950	0	0
	951	0	0
	952	0	0
	953	0	0
	954	0	0
	955	0	0
	956	0	0
	957	0	0
	958	0	0
	959	0	0
	960	0	0
	961	0	0
	962	0	0
	963	0	0
	964	0	0
	965	0	0
	966	0	0
	967	0	0
	968	0	0
	969	0	0
	970	0	0
	971	0	0
	972	0	0
	973	0	0
	974	0	0
	975	0	0
	976	0	0
	977	0	0
	978	0	0
	979	0	0
	980	0	0
	981	0	0
	982	0	0
	983	0	0
	984	0	0
	985	0	0
	986	0	0
	987	0	0
	988	0	0
	989	0	0
	990	0	0
	991	0	0
	992	0	0
	993	0	0
	994	0	0
	995	0	0
	996	0	0
	997	0	0
	998	0	0
	999	0	0
	1000	0	0
	1001	0	0
	1002	0	0
	1003	0	0
	1004	0	0
	1005	0	0
	1006	0	0
	1007	0	0
	1008	0	0
	1009	0	0
	1010	0	0
	1011	0	0
	1012	0	0
	1013	0	0
	1014	0	0
	1015	0	0
	1016	0	0
	1017	0	0
	1018	0	0
	1019	0	0
	1020	0	0
	1021	0	0
	1022	0	0
	1023	0	0
	1024	0	0
	1025	0	0
	1026	0	0
	1027	0	0
	1028	0	0
	1029	0	0
	1030	0	0
	1031	0	0
	1032	0	0
	1033	0	0
	1034	0	0
	1035	0	0
	1036	0	0
	1037	0	0
	1038	0	0
	1039	0	0
	1040	0	0
	1041	0	0
	1042	0	0
	1043	0	0
	1044	0	0
	1045	0	0
	1046	0	0
	1047	0	0
	1048	0	0
	1049	0	0
	1050	0	0
	1051	0	0
	1052	0	0
	1053	0	0
	1054	0	0
	1055	0	0
	1056	0	0
	1057	0	0
	1058	0	0
	1059	0	0
	1060	0	0
	1061	0	0
	1062	0	0
	1063	0	0
	1064	0	0
	1065	0	0
	1066	0	0
	1067	0	0
	1068	0	0
	1069	0	0
	1070	0	0
	1071	0	0
	1072	0	0
	1073	0	0
	1074	0	0
	1075	0	0
	1076	0	0
	1077	0	0
	1078	0	0
	1079	0	0
	1080	0	0
	1081	0	0
	1082	0	0
	1083	0	0
	1084	0	0
	1085	0	0
	1086	0	0
	1087	0	0
	1088	0	0
	1089	0	0
	1090	0	0
	1091	0	0
	1092	0	0
	1093	0	0
	1094	0	0
	1095	0	0
	1096	0	0
	1097	0	0
	1098	0	0
	1099	0	0
	1100	0	0
	1101	0	0
	1102	0	0
	1103	0	0
	1104	0	0
	1105	0	0
	1106	0	0
	1107	0	0
	1108	0	0
	1109	0	0
	1110	0	0
	1111	0	0
	1112	0	0
	1113	0	0
	1114	0	0
	1115	0	0
	1116	0	0
	1117	0	0
	1118	0	0
	1119	0	0
	1120	0	0
	1121	0	0
	1122	0	0
	1123	0	0
	1124	0	0
	1125	0	0
	1126	0	0
	1127	0	0
	1128	0	0
	1129	0	0
	1130	0	0
	1131	0	0
	1132	0	0
	1133	0	0
	1134	0	0
	1135	0	0
	1136	0	0
	1137	0	0
	1138	0	0
	1139	0	0
	1140	0	0
	1141	0	0
	1142	0	0
	1143	0	0
	1144	0	0
	1145	0	0
	1146	0	0
	1147	0	0
	1148	0	0
	1149	0	0
	1150	0	0
	1151	0	0
	1152	0	0
	1153	0	0
	1154	0	0
	1155	0	0
	1156	0	0
	1157	0	0
	1158	0	0
	1159	0	0
	1160	0	0
	1161	0	0
	1162	0	0
	1163	0	0
	1164	0	0
	1165	0	0
	1166	0	0
	1167	0	0
	1168	0	0
	1169	0	0
	1170	0	1
	1171	0	0
	1172	0	0
	1173	0	0
	1174	0	0
	1175	0	0
	1176	0	0
	1177	0	0
	1178	0	0
	1179	0	0
	1180	0	0
	1181	0	0
	1182	0	0
	1183	0	0
	1184	0	0
	1185	0	0
	1186	0	0
	1187	0	0
	1188	0	0
	1189	0	0
	1190	0	0
	1191	0	308
	1192	0	1
	1193	0	0
	1194	0	0
	1195	0	0
	1196	0	0
	1197	0	0
	1198	0	0
	1199	0	0
	1200	0	0
	1201	0	0
	1202	0	0
	1203	0	0
	1204	0	0
	1205	0	0
	1206	0	0
	1207	0	0
	1208	0	1
	1209	0	0
	1210	0	0
	1211	0	0
	1212	0	0
	1213	0	0
	1214	0	0
	1215	0	0
	1216	0	0
	1217	0	0
	1218	0	8
	1219	0	0
	1220	0	0
	1221	0	0
	1222	0	0
	1223	0	0
	1224	0	0
	1225	0	0
	1226	0	0
	1227	0	0
	1228	0	0
	1229	0	187
	1230	0	0
	1231	0	0
	1232	0	0
	1233	0	61
	1234	0	0
	1235	0	0
	1236	0	0
	1237	0	0
	1238	0	0
	1239	0	0
	1240	0	0
	1241	0	0
	1242	0	0
	1243	0	0
	1244	0	0
	1245	0	0
	1246	0	0
	1247	0	0
	1248	0	0
	1249	0	0
	1250	0	0
	1251	0	0
	1252	0	0
	1253	0	0
	1254	0	0
	1255	0	0
	1256	0	0
	1257	0	0
	1258	0	0
	1259	0	0
	1260	0	0
	1261	0	0
	1262	0	0
	1263	0	11
	1264	0	0
	1265	0	0
	1266	0	0
	1267	0	0
	1268	0	119
	1269	0	0
	1270	0	0
	1271	0	0
	1272	0	0
	1273	0	0
	1274	0	0
	1275	0	0
	1276	0	0
	1277	0	0
	1278	0	0
	1279	0	0
	1280	0	0
	1281	0	0
	1282	0	0
	1283	0	0
	1284	0	0
	1285	0	0
	1286	0	0
	1287	0	0
	1288	0	0
	1289	0	0
	1290	0	0
	1291	0	0
	1292	0	0
	1293	0	0
	1294	0	0
	1295	0	0
	1296	0	0
	1297	0	0
	1298	0	0
	1299	0	0
	1300	0	0
	1301	0	0
	1302	0	0
	1303	0	0
	1304	0	0
	1305	0	0
	1306	0	0
	1307	0	0
	1308	0	0
	1309	0	0
	1310	0	0
	1311	0	0
	1312	0	0
	1313	0	0
	1314	0	0
	1315	0	0
	1316	0	0
	1317	0	0
	1318	0	0
	1319	0	0
	1320	0	0
	1321	0	0
	1322	0	0
	1323	0	0
	1324	0	0
	1325	0	0
	1326	0	0
	1327	0	0
	1328	0	0
	1329	0	0
	1330	0	0
	1331	0	0
	1332	0	0
	1333	0	0
	1334	0	0
	1335	0	0
	1336	0	0
	1337	0	0
	1338	0	0
	1339	0	0
	1340	0	0
	1341	0	0
	1342	0	0
	1343	0	0
	1344	0	0
	1345	0	0
	1346	0	0
	1347	0	0
	1348	0	0
	1349	0	0
	1350	0	0
	1351	0	0
	1352	0	0
	1353	0	0
	1354	0	0
	1355	0	0
	1356	0	0
	1357	0	0
	1358	0	0
	1359	0	0
	1360	0	0
	1361	0	2
	1362	0	0
	1363	0	0
	1364	0	2
	1365	0	0
	1366	0	3
	1367	0	4452
	1368	0	0
	1369	0	0
	1370	0	0
	1371	0	0
	1372	0	0
	1373	0	0
	1374	0	0
	1375	0	0
	1376	0	0
	1377	0	0
	1378	0	0
	1379	0	0
	1380	0	0
	1381	0	0
	1382	0	0
	1383	0	0
	1384	0	0
	1385	0	0
	1386	0	0
	1387	0	0
	1388	0	0
	1389	0	0
	1390	0	0
	1391	0	0
	1392	0	0
	1393	0	0
	1394	0	0
	1395	0	0
	1396	0	0
	1397	0	0
	1398	0	0
	1399	0	0
	1400	0	44
	1401	0	0
	1402	0	0
	1403	0	0
	1404	0	0
	1405	0	4
	1406	0	0
	1407	0	0
	1408	0	0
	1409	0	0
	1410	0	0
	1411	0	0
	1412	0	0
	1413	0	0
	1414	0	0
	1415	0	0
	1416	0	0
	1417	0	0
	1418	0	0
	1419	0	0
	1420	0	0
	1421	0	0
	1422	0	0
	1423	0	0
	1424	0	0
	1425	0	0
	1426	0	0
	1427	0	0
	1428	0	0
	1429	0	0
	1430	0	0
	1431	0	0
	1432	0	0
	1433	0	0
	1434	0	0
	1435	0	0
	1436	0	0
	1437	0	0
	1438	0	0
	1439	0	0
	1440	0	0
	1441	0	0
	1442	0	0
	1443	0	0
	1444	0	0
	1445	0	0
	1446	0	0
	1447	0	0
	1448	0	0
	1449	0	0
	1450	0	0
	1451	0	0
	1452	0	0
	1453	0	0
	1454	0	0
	1455	0	0
	1456	0	0
	1457	0	0
	1458	0	0
	1459	0	0
	1460	0	0
	1461	0	0
	1462	0	0
	1463	0	0
	1464	0	0
	1465	0	0
	1466	0	0
	1467	0	0
	1468	0	0
	1469	0	0
	1470	0	0
	1471	0	0
	1472	0	0
	1473	0	0
	1474	0	0
	1475	0	0
	1476	0	0
	1477	0	0
	1478	0	0
	1479	0	0
	1480	0	0
	1481	0	0
	1482	0	0
	1483	0	0
	1484	0	0
	1485	0	0
	1486	0	0
	1487	0	0
	1488	0	0
	1489	0	0
	1490	0	0
	1491	0	0
	1492	0	0
	1493	0	0
	1494	0	0
	1495	0	0
	1496	0	0
	1497	0	0
	1498	0	0
	1499	0	0
	1500	0	0
	1501	0	0
	1502	0	0
	1503	0	0
	1504	0	0
	1505	0	0
	1506	0	0
	1507	0	0
	1508	0	0
	1509	0	0
	1510	0	0
	1511	0	0
	1512	0	0
	1513	0	0
	1514	0	0
	1515	0	0
	1516	0	0
	1517	0	0
	1518	0	0
	1519	0	0
	1520	0	0
	1521	0	0
	1522	0	2
	1523	0	0
	1524	0	0
	1525	0	0
	1526	0	0
	1527	0	0
	1528	0	0
	1529	0	0
	1530	0	0
	1531	0	0
	1532	0	0
	1533	0	0
	1534	0	0
	1535	0	0
	1536	0	0
	1537	0	0
	1538	0	0
	1539	0	0
	1540	0	0
	1541	0	3
	1542	0	0
	1543	0	0
	1544	0	0
	1545	0	0
	1546	0	0
	1547	0	0
	1548	0	0
	1549	0	0
	1550	0	0
	1551	0	0
	1552	0	0
	1553	0	0
	1554	0	0
	1555	0	0
	1556	0	0
	1557	0	0
	1558	0	0
	1559	0	0
	1560	0	0
	1561	0	0
	1562	0	0
	1563	0	0
	1564	0	0
	1565	0	0
	1566	0	0
	1567	0	0
	1568	0	0
	1569	0	0
	1570	0	0
	1571	0	0
	1572	0	0
	1573	0	0
	1574	0	0
	1575	0	0
	1576	0	0
	1577	0	0
	1578	0	0
	1579	0	0
	1580	0	0
	1581	0	0
	1582	0	23
	1583	0	0
	1584	0	0
	1585	0	0
	1586	0	0
	1587	0	0
	1588	0	0
	1589	0	0
	1590	0	0
	1591	0	0
	1592	0	0
	1593	0	0
	1594	0	0
	1595	0	0
	1596	0	0
	1597	0	0
	1598	0	0
	1599	0	0
	1600	0	0
	1601	0	0
	1602	0	0
	1603	0	0
	1604	0	0
	1605	0	0
	1606	0	0
	1607	0	0
	1608	0	0
	1609	0	0
	1610	0	0
	1611	0	0
	1612	0	0
	1613	0	0
	1614	0	0
	1615	0	0
	1616	0	0
	1617	0	0
	1618	0	0
	1619	0	0
	1620	0	0
	1621	0	0
	1622	0	0
	1623	0	0
	1624	0	0
	1625	0	0
	1626	0	0
	1627	0	0
	1628	0	0
	1629	0	0
	1630	0	0
	1631	0	0
	1632	0	0
	1633	0	0
	1634	0	0
	1635	0	0
	1636	0	0
	1637	0	0
	1638	0	0
	1639	0	0
	1640	0	0
	1641	0	0
	1642	0	0
	1643	0	0
	1644	0	0
	1645	0	0
	1646	0	0
	1647	0	0
	1648	0	0
	1649	0	0
	1650	0	0
	1651	0	0
	1652	0	0
	1653	0	0
	1654	0	0
	1655	0	0
	1656	0	0
	1657	0	0
	1658	0	0
	1659	0	0
	1660	0	0
	1661	0	0
	1662	0	0
	1663	0	0
	1664	0	0
	1665	0	0
	1666	0	0
	1667	0	0
	1668	0	0
	1669	0	0
	1670	0	0
	1671	0	0
	1672	0	0
	1673	0	0
	1674	0	0
	1675	0	0
	1676	0	0
	1677	0	0
	1678	0	0
	1679	0	0
	1680	0	0
	1681	0	0
	1682	0	0
	1683	0	0
	1684	0	0
	1685	0	0
	1686	0	0
	1687	0	0
	1688	0	0
	1689	0	0
	1690	0	0
	1691	0	0
	1692	0	0
	1693	0	0
	1694	0	0
	1695	0	0
	1696	0	0
	1697	0	0
	1698	0	0
	1699	0	0
	1700	0	0
	1701	0	0
	1702	0	0
	1703	0	0
	1704	0	0
	1705	0	0
	1706	0	0
	1707	0	0
	1708	0	0
	1709	0	0
	1710	0	0
	1711	0	0
	1712	0	0
	1713	0	0
	1714	0	0
	1715	0	0
	1716	0	0
	1717	0	0
	1718	0	0
	1719	0	0
	1720	0	0
	1721	0	0
	1722	0	0
	1723	0	0
	1724	0	0
	1725	0	0
	1726	0	0
	1727	0	0
	1728	0	0
	1729	0	0
	1730	0	0
	1731	0	0
	1732	0	0
	1733	0	0
	1734	0	0
	1735	0	0
	1736	0	0
	1737	0	0
	1738	0	0
	1739	0	0
	1740	0	0
	1741	0	0
	1742	0	0
	1743	0	0
	1744	0	0
	1745	0	0
	1746	0	0
	1747	0	0
	1748	0	0
	1749	0	0
	1750	0	0
	1751	0	0
	1752	0	0
	1753	0	0
	1754	0	0
	1755	0	0
	1756	0	0
	1757	0	0
	1758	0	0
	1759	0	0
	1760	0	0
	1761	0	0
	1762	0	0
	1763	0	0
	1764	0	0
	1765	0	0
	1766	0	0
	1767	0	0
	1768	0	0
	1769	0	0
	1770	0	0
	1771	0	0
	1772	0	0
	1773	0	0
	1774	0	0
	1775	0	0
	1776	0	0
	1777	0	0
	1778	0	0
	1779	0	0
	1780	0	0
	1781	0	0
	1782	0	0
	1783	0	0
	1784	0	0
	1785	0	0
	1786	0	0
	1787	0	0
	1788	0	0
	1789	0	0
	1790	0	0
	1791	0	0
	1792	0	0
	1793	0	0
	1794	0	0
	1795	0	0
	1796	0	0
	1797	0	0
	1798	0	0
	1799	0	0
	1800	0	0
	1801	0	0
	1802	0	0
	1803	0	0
	1804	0	0
	1805	0	0
	1806	0	0
	1807	0	0
	1808	0	0
	1809	0	0
	1810	0	0
	1811	0	0
	1812	0	0
	1813	0	0
	1814	0	0
	1815	0	0
	1816	0	0
	1817	0	0
	1818	0	0
	1819	0	0
	1820	0	0
	1821	0	0
	1822	0	0
	1823	0	0
	1824	0	0
	1825	0	0
	1826	0	0
	1827	0	0
	1828	0	0
	1829	0	0
	1830	0	0
	1831	0	0
	1832	0	0
	1833	0	0
	1834	0	0
	1835	0	0
	1836	0	0
	1837	0	0
	1838	0	0
	1839	0	0
	1840	0	0
	1841	0	0
	1842	0	0
	1843	0	0
	1844	0	0
	1845	0	0
	1846	0	0
	1847	0	0
	1848	0	0
	1849	0	0
	1850	0	0
	1851	0	0
	1852	0	0
	1853	0	0
	1854	0	0
	1855	0	0
	1856	0	0
	1857	0	0
	1858	0	0
	1859	0	0
	1860	0	0
	1861	0	0
	1862	0	0
	1863	0	0
	1864	0	0
	1865	0	0
	1866	0	0
	1867	0	0
	1868	0	0
	1869	0	0
	1870	0	0
	1871	0	0
	1872	0	0
	1873	0	0
	1874	0	0
	1875	0	0
	1876	0	0
	1877	0	0
	1878	0	0
	1879	0	0
	1880	0	0
	1881	0	0
	1882	0	0
	1883	0	0
	1884	0	0
	1885	0	0
	1886	0	0
	1887	0	0
	1888	0	0
	1889	0	0
	1890	0	0
	1891	0	0
	1892	0	0
	1893	0	0
	1894	0	0
	1895	0	0
	1896	0	0
	1897	0	0
	1898	0	0
	1899	0	0
	1900	0	0
	1901	0	0
	1902	0	0
	1903	0	0
	1904	0	0
	1905	0	0
	1906	0	0
	1907	0	0
	1908	0	0
	1909	0	0
	1910	0	0
	1911	0	0
	1912	0	0
	1913	0	0
	1914	0	0
	1915	0	0
	1916	0	0
	1917	0	0
	1918	0	0
	1919	0	0
	1920	0	0
	1921	0	0
	1922	0	0
	1923	0	0
	1924	0	0
	1925	0	0
	1926	0	0
	1927	0	0
	1928	0	0
	1929	0	0
	1930	0	0
	1931	0	0
	1932	0	0
	1933	0	0
	1934	0	0
	1935	0	0
	1936	0	0
	1937	0	0
	1938	0	0
	1939	0	0
	1940	0	0
	1941	0	0
	1942	0	0
	1943	0	0
	1944	0	0
	1945	0	0
	1946	0	0
	1947	0	0
	1948	0	0
	1949	0	0
	1950	0	0
	1951	0	0
	1952	0	0
	1953	0	0
	1954	0	0
	1955	0	0
	1956	0	0
	1957	0	0
	1958	0	0
	1959	0	0
	1960	0	0
	1961	0	0
	1962	0	0
	1963	0	0
	1964	0	0
	1965	0	0
	1966	0	0
	1967	0	0
	1968	0	0
	1969	0	0
	1970	0	0
	1971	0	0
	1972	0	0
	1973	0	0
	1974	0	0
	1975	0	0
	1976	0	0
	1977	0	0
	1978	0	0
	1979	0	0
	1980	0	0
	1981	0	0
	1982	0	0
	1983	0	0
	1984	0	0
	1985	0	0
	1986	0	0
	1987	0	0
	1988	0	0
	1989	0	0
	1990	0	0
	1991	0	0
	1992	0	0
	1993	0	0
	1994	0	0
	1995	0	0
	1996	0	0
	1997	0	0
	1998	0	0
[truncated: 3,389 more rows]
