# Supplementary material for: A Comprehensive Analysis of Replicating Merkel Cell Polyomavirus Genomes Delineates the Viral Transcription Program and Suggests a Role for mcv-miR-M1 in Episomal Persistence
Source: PLoS Pathog. 2015 Jul 28;11(7):e1004974. doi: 10.1371/journal.ppat.1004974 (PMC4517807; doi:10.1371/journal.ppat.1004974)
Supplement: S5 Dataset — LT-Ag, H3K4me3 and IgG ChIP-seq read coverage across the viral genome from MCVSyn or MCVSyn-pmt-transfected PFSK-1 cells. (XLSX) [file ppat.1004974.s015.xlsx]

## Sheet: Dataset_S5
		MCVSyn			MCVSyn-pmt
		LT-Ag	H3K4me3	IgG	LT-Ag	H3K4me3	IgG
	nt. position	coverage	coverage	coverage	coverage	coverage	coverage
	1	203	202	152	88	88	62
	2	336	362	281	163	168	198
	3	502	536	418	221	244	364
	4	631	728	526	303	329	416
	5	778	862	644	370	404	433
	6	961	1060	798	456	498	455
	7	1235	1270	1042	614	645	737
	8	1317	1388	1139	648	701	800
	9	1446	1538	1253	696	784	844
	10	1582	1657	1329	757	845	887
	11	1716	1810	1437	826	916	1004
	12	1834	1970	1562	894	1001	1128
	13	1954	2087	1668	936	1055	1161
	14	2054	2238	1781	993	1131	1192
	15	2193	2378	1934	1053	1201	1265
	16	2329	2523	2076	1109	1273	1311
	17	2444	2644	2186	1155	1333	1363
	18	2589	2811	2278	1218	1412	1401
	19	2718	2949	2414	1277	1499	1450
	20	2922	3141	2576	1380	1587	1511
	21	3051	3291	2701	1446	1669	1573
	22	3192	3481	2816	1530	1782	1642
	23	3391	3667	2959	1652	1892	1759
	24	3533	3818	3088	1749	1988	1798
	25	3735	4005	3216	1820	2097	1939
	26	3900	4217	3347	1884	2185	1999
	27	4062	4391	3489	1956	2282	2132
	28	4236	4574	3669	2052	2354	2199
	29	4448	4752	3903	2131	2438	2258
	30	4604	4922	4058	2234	2534	2324
	31	4761	5094	4182	2314	2628	2370
	32	4927	5263	4329	2411	2724	2448
	33	5064	5435	4462	2495	2820	2524
	34	5208	5594	4610	2569	2904	2646
	35	5405	5784	4760	2677	3002	2792
	36	5536	5926	4873	2734	3074	2880
	37	5683	6098	4996	2816	3177	2962
	38	5844	6270	5139	2900	3281	3049
	39	6020	6472	5287	2987	3371	3150
	40	6179	6640	5406	3064	3471	3189
	41	6332	6785	5516	3109	3544	3242
	42	6500	6949	5680	3203	3631	3299
	43	6644	7122	5791	3259	3705	3411
	44	6816	7301	5906	3344	3819	3502
	45	6987	7493	6071	3458	3937	3636
	46	7148	7687	6183	3512	4018	3665
	47	7323	7869	6347	3615	4103	3739
	48	7476	7972	6467	3666	4152	3787
	49	7592	8079	6573	3716	4191	3818
	50	7742	8240	6719	3786	4255	3896
	51	7693	8199	6688	3758	4242	3868
	52	7843	8253	6754	3820	4288	3923
	53	7827	8238	6739	3820	4273	3843
	54	7810	8167	6730	3786	4233	3845
	55	7787	8149	6741	3765	4220	3879
	56	7789	8153	6726	3766	4209	3939
	57	7718	8172	6636	3709	4178	3790
	58	7787	8226	6674	3745	4213	3800
	59	7832	8284	6686	3781	4226	3849
	60	7792	8293	6738	3771	4223	3878
	61	7841	8319	6774	3790	4238	3835
	62	7868	8302	6811	3798	4240	3746
	63	7961	8369	6890	3859	4298	3835
	64	7967	8319	6849	3840	4288	3828
	65	7954	8314	6813	3845	4284	3783
	66	7935	8308	6780	3860	4304	3756
	67	7922	8292	6761	3851	4292	3743
	68	7942	8308	6814	3876	4321	3752
	69	7941	8306	6754	3877	4314	3736
	70	7935	8319	6725	3858	4323	3867
	71	7943	8302	6691	3860	4310	3895
	72	7946	8249	6702	3829	4264	3950
	73	7906	8251	6732	3789	4255	3974
	74	8013	8335	6771	3809	4277	4005
	75	8021	8362	6820	3860	4288	3943
	76	8006	8313	6836	3896	4295	3936
	77	7976	8258	6795	3889	4269	3828
	78	7944	8225	6754	3857	4277	3839
	79	7870	8204	6678	3856	4295	3813
	80	7879	8193	6695	3860	4312	3854
	81	7859	8137	6678	3822	4286	3895
	82	7849	8167	6673	3807	4288	3922
	83	7917	8193	6703	3807	4290	4054
	84	7937	8196	6715	3844	4334	4016
	85	7992	8262	6725	3860	4363	3921
	86	8129	8351	6841	3930	4417	3946
	87	8138	8315	6839	3919	4384	3907
	88	8113	8284	6781	3882	4356	3835
	89	8102	8257	6775	3891	4362	3813
	90	8068	8222	6753	3876	4315	3820
	91	8008	8195	6727	3875	4285	3794
	92	7994	8173	6685	3841	4280	3819
	93	7951	8109	6685	3839	4275	3732
	94	7904	8085	6695	3845	4223	3714
	95	7939	8056	6677	3830	4198	3706
	96	7915	7982	6656	3842	4184	3715
	97	7910	7941	6616	3820	4184	3760
	98	7938	7998	6651	3859	4192	3830
	99	7914	7973	6630	3865	4215	3825
	100	7916	7988	6621	3875	4233	3787
	101	7915	8003	6604	3916	4257	3808
	102	7815	7984	6605	3882	4240	3699
	103	7871	8083	6666	3946	4307	3679
	104	7977	8148	6739	3996	4355	3670
	105	8062	8207	6788	4063	4397	3729
	106	8033	8140	6772	4081	4395	3726
	107	7976	8080	6730	4059	4360	3630
	108	7964	8055	6698	4064	4356	3638
	109	7970	8019	6733	4071	4380	3601
	110	8092	8110	6791	4149	4438	3603
	111	8119	8126	6810	4180	4489	3588
	112	8169	8179	6802	4245	4506	3647
	113	8123	8196	6785	4250	4473	3603
	114	8148	8268	6833	4287	4476	3604
	115	8129	8258	6822	4289	4471	3604
	116	8144	8278	6850	4289	4469	3732
	117	8155	8287	6846	4308	4497	3736
	118	8113	8240	6822	4288	4466	3717
	119	8135	8271	6916	4316	4488	3760
	120	8125	8222	6936	4332	4491	3663
	121	8138	8231	6982	4333	4516	3661
	122	8149	8284	6995	4377	4531	3602
	123	8185	8299	6988	4394	4531	3565
	124	8037	8204	6922	4358	4472	3543
	125	7995	8184	6909	4317	4448	3576
	126	8015	8151	6928	4273	4427	3629
	127	8012	8169	6930	4281	4424	3719
	128	8014	8186	6936	4292	4423	3702
	129	8059	8248	6907	4330	4415	3819
	130	8029	8247	6842	4306	4366	3819
	131	7967	8198	6771	4294	4345	3771
	132	7905	8098	6710	4259	4309	3680
	133	7845	8046	6659	4259	4287	3551
	134	7766	7997	6581	4196	4206	3491
	135	7603	7823	6505	4120	4122	3479
	136	7509	7767	6431	4088	4104	3463
	137	7471	7738	6410	4087	4092	3480
	138	7425	7679	6428	4083	4080	3473
	139	7356	7616	6385	4063	4042	3498
	140	7420	7647	6421	4103	4088	3539
	141	7408	7640	6408	4107	4094	3567
	142	7405	7629	6385	4126	4083	3529
	143	7421	7620	6356	4124	4078	3539
	144	7418	7600	6341	4091	4072	3512
	145	7349	7634	6307	4083	4074	3456
	146	7352	7651	6338	4100	4104	3456
	147	7313	7650	6362	4096	4103	3428
	148	7316	7677	6368	4093	4128	3410
	149	7349	7692	6398	4096	4140	3419
	150	7311	7622	6385	4076	4130	3418
	151	7328	7611	6451	4063	4106	3430
	152	7264	7547	6371	4022	4083	3513
	153	7202	7408	6329	3974	4013	3499
	154	7158	7389	6299	3978	4012	3550
	155	7133	7392	6287	3955	4000	3555
	156	7125	7388	6282	3917	3984	3523
	157	7092	7347	6297	3902	3970	3554
	158	7133	7360	6337	3909	3983	3543
	159	7041	7264	6271	3853	3908	3518
	160	6927	7126	6198	3756	3832	3495
	161	6939	7100	6220	3745	3787	3560
	162	7004	7089	6287	3757	3821	3643
	163	7006	7056	6302	3749	3839	3675
	164	7084	7087	6349	3765	3873	3755
	165	7138	7094	6395	3797	3880	3767
	166	7197	7051	6421	3795	3847	3765
	167	7254	7075	6462	3818	3829	3812
	168	7248	7046	6440	3793	3790	3826
	169	7305	7048	6476	3818	3795	3847
	170	7430	7099	6596	3884	3818	3833
	171	7434	7096	6638	3935	3815	3856
	172	7409	7034	6623	3920	3796	3835
	173	7369	6958	6606	3914	3748	3767
	174	7376	6921	6613	3891	3732	3777
	175	7359	6826	6567	3877	3686	3695
	176	7370	6845	6567	3907	3698	3607
	177	7435	6872	6624	3938	3725	3574
	178	7433	6839	6591	3967	3725	3567
	179	7459	6803	6669	3972	3728	3545
	180	7488	6794	6680	3995	3740	3482
	181	7628	6915	6849	4055	3800	3492
	182	7758	6997	6957	4127	3841	3515
	183	7820	6988	6996	4117	3835	3600
	184	7851	7007	7023	4126	3847	3686
	185	7899	7066	7079	4140	3874	3732
	186	7855	7027	7027	4100	3827	3670
	187	7859	7037	7052	4090	3841	3659
	188	7931	7134	7097	4125	3877	3700
	189	7928	7143	7116	4131	3910	3656
	190	7896	7139	7118	4138	3910	3622
	191	7960	7139	7165	4160	3923	3589
	192	7922	7115	7195	4149	3916	3573
	193	7946	7144	7228	4153	3911	3577
	194	7935	7129	7226	4137	3919	3590
	195	7957	7061	7203	4118	3894	3571
	196	7980	7049	7218	4105	3867	3616
	197	7988	7006	7206	4090	3836	3575
	198	7941	6960	7177	4091	3823	3507
	199	7961	6990	7198	4099	3804	3521
	200	7978	7007	7170	4089	3782	3542
	201	7925	6962	7099	4061	3770	3579
	202	7954	6956	7115	4079	3770	3465
	203	7960	6961	7116	4085	3791	3456
	204	7913	6892	7071	4044	3763	3417
	205	7854	6827	7045	4021	3758	3354
	206	7890	6855	7096	4053	3761	3377
	207	7873	6827	7075	4041	3742	3373
	208	7818	6794	7082	4026	3708	3334
	209	7860	6825	7105	4055	3730	3332
	210	7856	6853	7110	4076	3732	3325
	211	7767	6761	7037	3999	3671	3237
	212	7628	6678	6917	3895	3598	3121
	213	7608	6605	6856	3871	3567	3036
	214	7516	6483	6775	3834	3500	2963
	215	7476	6445	6707	3794	3488	2945
	216	7430	6451	6673	3797	3486	2857
	217	7514	6461	6735	3803	3512	2835
	218	7559	6502	6776	3857	3563	2842
	219	7437	6384	6635	3776	3492	2776
	220	7342	6314	6504	3720	3451	2828
	221	7349	6306	6466	3669	3440	2881
	222	7366	6298	6470	3661	3434	2877
	223	7356	6306	6451	3650	3451	2902
	224	7373	6311	6457	3651	3456	2903
	225	7334	6294	6433	3644	3448	2909
	226	7261	6242	6347	3605	3413	2905
	227	7202	6179	6314	3573	3370	2906
	228	7173	6141	6296	3519	3338	2874
	229	7075	6076	6194	3465	3303	2783
	230	7008	6017	6178	3409	3281	2810
	231	6891	5910	6085	3361	3221	2789
	232	6746	5795	5983	3269	3163	2795
	233	6660	5749	5923	3260	3146	2678
	234	6702	5750	5955	3282	3156	2632
	235	6696	5718	5919	3281	3140	2609
	236	6706	5709	5955	3338	3167	2608
	237	6761	5778	5995	3372	3193	2594
	238	6768	5717	6005	3394	3178	2610
	239	6819	5738	6017	3396	3153	2597
	240	6757	5657	5987	3324	3112	2614
	241	6717	5640	5979	3310	3101	2619
	242	6739	5601	5961	3307	3095	2651
	243	6725	5560	5971	3318	3102	2671
	244	6719	5522	5954	3316	3089	2692
	245	6698	5525	5986	3325	3100	2734
	246	6686	5533	5967	3341	3093	2694
	247	6707	5563	5983	3338	3125	2693
	248	6708	5547	5946	3326	3108	2698
	249	6704	5529	5927	3330	3117	2756
	250	6844	5561	6045	3399	3156	2789
	251	6906	5593	6113	3456	3191	2719
	252	6901	5614	6143	3460	3197	2735
	253	6901	5596	6131	3457	3192	2734
	254	6915	5604	6162	3456	3185	2710
	255	6925	5591	6118	3429	3163	2693
	256	6874	5554	6067	3415	3159	2660
	257	6912	5572	6064	3435	3186	2620
	258	6914	5559	6054	3427	3186	2628
	259	6997	5609	6104	3499	3213	2767
	260	7080	5650	6124	3553	3244	2797
	261	7067	5707	6118	3581	3266	2776
	262	7147	5763	6166	3637	3310	2815
	263	7117	5805	6137	3649	3301	2892
	264	7134	5853	6205	3674	3328	2945
	265	7133	5890	6232	3674	3324	2949
	266	7105	5870	6204	3658	3331	2918
	267	6976	5841	6123	3646	3310	2924
	268	6992	5851	6142	3642	3299	2915
	269	7024	5914	6185	3680	3331	2919
	270	6950	5933	6172	3673	3339	2830
	271	6895	5916	6155	3701	3324	2691
	272	6881	5911	6136	3697	3331	2674
	273	6875	5925	6163	3692	3334	2652
	274	6949	5983	6213	3710	3360	2644
	275	6977	6040	6257	3722	3400	2656
	276	7005	6066	6291	3733	3420	2700
	277	7015	6095	6278	3752	3445	2654
	278	7038	6100	6317	3772	3456	2672
	279	7061	6104	6325	3758	3445	2689
	280	7071	6119	6299	3764	3432	2684
	281	7099	6150	6290	3770	3440	2663
	282	7148	6195	6344	3790	3439	2688
	283	7218	6243	6424	3810	3478	2775
	284	7165	6208	6416	3791	3459	2812
	285	7147	6178	6432	3787	3463	2773
	286	7109	6147	6405	3717	3426	2776
	287	7094	6078	6372	3702	3390	2895
	288	7085	6074	6346	3719	3375	2930
	289	7122	6109	6384	3735	3397	2924
	290	7233	6210	6522	3801	3422	2974
	291	7250	6228	6524	3807	3423	3015
	292	7278	6271	6570	3817	3426	2997
	293	7309	6297	6561	3835	3426	2990
	294	7479	6379	6684	3915	3478	2978
	295	7533	6409	6705	3989	3490	3046
	296	7526	6363	6701	3971	3504	3034
	297	7500	6340	6675	3988	3487	3019
	298	7495	6323	6695	3991	3508	3006
	299	7478	6317	6693	3981	3495	2930
	300	7317	6258	6580	3899	3448	2873
	301	7305	6212	6540	3874	3429	2950
	302	7319	6167	6569	3896	3402	2998
	303	7346	6202	6572	3881	3388	3033
	304	7363	6213	6592	3901	3392	3066
	305	7394	6230	6614	3940	3385	3066
	306	7422	6203	6645	3923	3387	3133
	307	7420	6172	6662	3903	3366	3155
	308	7440	6161	6652	3902	3358	3271
	309	7358	6108	6612	3820	3324	3210
	310	7272	6038	6545	3754	3310	3164
	311	7251	5976	6539	3727	3302	3171
	312	7209	5929	6552	3740	3244	3202
	313	7257	5910	6620	3749	3257	3179
	314	7190	5837	6525	3699	3218	3104
	315	7196	5822	6535	3715	3222	3138
	316	7215	5808	6564	3743	3207	3163
	317	7219	5774	6568	3742	3201	3137
	318	7180	5718	6554	3725	3167	3171
	319	7256	5713	6601	3726	3173	3190
	320	7248	5647	6590	3698	3130	3303
	321	7261	5622	6596	3672	3118	3324
	322	7254	5587	6625	3659	3105	3366
	323	7232	5529	6580	3635	3085	3365
	324	7199	5480	6533	3659	3080	3434
	325	7221	5451	6514	3665	3069	3420
	326	7263	5479	6587	3740	3075	3444
	327	7249	5435	6581	3733	3058	3434
	328	7205	5388	6548	3699	3042	3418
	329	7173	5345	6559	3701	3061	3428
	330	7165	5305	6590	3729	3069	3379
	331	7214	5298	6637	3781	3075	3489
	332	7217	5313	6631	3809	3093	3503
	333	7133	5271	6584	3783	3046	3432
	334	7154	5257	6544	3769	3045	3366
	335	7158	5265	6522	3746	3021	3376
	336	7183	5267	6550	3771	3047	3368
	337	7170	5292	6565	3775	3058	3307
	338	7142	5284	6529	3758	3050	3242
	339	7080	5197	6480	3708	3020	3239
	340	7075	5158	6411	3705	3030	3246
	341	7085	5122	6395	3706	3022	3213
	342	7049	5100	6332	3683	3011	3197
	343	7052	5065	6333	3671	2989	3169
	344	6992	5053	6264	3688	2976	3208
	345	7064	5041	6350	3695	2972	3265
	346	7094	5066	6375	3700	2951	3268
	347	7101	5051	6368	3694	2941	3275
	348	7142	5009	6418	3681	2917	3424
	349	7190	4988	6438	3686	2928	3490
	350	7235	4984	6474	3725	2937	3545
	351	7226	4974	6479	3705	2905	3587
	352	7205	4941	6423	3657	2886	3541
	353	7164	4882	6405	3660	2861	3493
	354	7145	4845	6388	3641	2849	3467
	355	7111	4822	6405	3634	2844	3479
	356	7106	4852	6390	3662	2841	3425
	357	7122	4876	6427	3684	2857	3411
	358	7182	4900	6480	3769	2879	3380
	359	7294	4974	6552	3873	2909	3389
	360	7389	5017	6634	3927	2924	3405
	361	7411	5071	6667	3994	2936	3419
	362	7391	5031	6629	3942	2935	3407
	363	7373	5011	6601	3941	2916	3386
	364	7432	5053	6641	3964	2942	3417
	365	7453	5015	6617	3959	2944	3374
	366	7433	5022	6644	3947	2958	3397
	367	7447	5045	6683	3949	2955	3406
	368	7439	5038	6674	3920	2958	3393
	369	7382	5028	6650	3916	2943	3369
	370	7384	5025	6640	3907	2940	3308
	371	7410	5038	6621	3919	2947	3328
	372	7430	5068	6635	3933	2949	3311
	373	7484	5097	6692	3970	2957	3326
	374	7469	5075	6728	3946	2961	3296
	375	7414	5042	6684	3922	2950	3341
	376	7377	4995	6624	3863	2938	3368
	377	7379	5005	6634	3849	2937	3369
	378	7429	5035	6654	3873	2946	3402
	379	7466	5048	6631	3897	2934	3413
	380	7489	5065	6644	3867	2939	3446
	381	7455	5081	6618	3852	2939	3482
	382	7431	5046	6607	3855	2936	3424
	383	7433	5040	6593	3848	2931	3400
	384	7460	5059	6619	3882	2944	3430
	385	7455	5046	6652	3904	2963	3453
	386	7465	5071	6627	3927	2942	3509
	387	7487	5026	6633	3943	2924	3652
	388	7525	5043	6709	3951	2921	3740
	389	7609	5043	6780	3994	2927	3814
	390	7591	5018	6742	3970	2898	3766
	391	7596	5025	6790	3972	2908	3754
	392	7666	5051	6917	4001	2939	3813
	393	7600	5047	6883	3997	2937	3866
	394	7549	4966	6907	3945	2899	3854
	395	7418	4933	6835	3874	2874	3763
	396	7401	4929	6840	3866	2885	3748
	397	7395	4917	6834	3879	2897	3806
	398	7354	4945	6796	3898	2898	3725
	399	7349	4952	6780	3907	2879	3656
	400	7350	4955	6773	3934	2877	3593
	401	7341	4951	6780	3948	2892	3525
	402	7305	4974	6757	3921	2876	3526
	403	7278	4976	6733	3914	2884	3603
	404	7272	4981	6705	3912	2880	3605
	405	7286	4955	6715	3901	2871	3606
	406	7306	4948	6760	3927	2879	3689
	407	7329	4949	6789	3936	2878	3850
	408	7245	4908	6719	3867	2851	3780
	409	7174	4822	6670	3802	2824	3797
	410	7151	4788	6689	3807	2820	3818
	411	7168	4773	6678	3803	2818	3812
	412	7184	4797	6646	3805	2814	3752
	413	7180	4799	6634	3780	2823	3735
	414	7145	4802	6647	3788	2814	3739
	415	7131	4824	6668	3796	2803	3732
	416	7169	4810	6630	3807	2797	3704
	417	7262	4839	6661	3868	2828	3698
	418	7349	4921	6750	3968	2862	3756
	419	7354	4927	6776	3993	2873	3777
	420	7390	4953	6828	4022	2901	3780
	421	7351	4916	6820	4006	2892	3778
	422	7310	4883	6803	4029	2892	3791
	423	7279	4841	6801	3998	2882	3891
	424	7342	4847	6833	4035	2887	3994
	425	7356	4836	6860	4052	2862	3990
	426	7302	4770	6796	4022	2827	3916
	427	7261	4738	6756	3989	2807	3929
	428	7237	4745	6769	3993	2791	3937
	429	7221	4745	6804	3988	2782	3914
	430	7230	4773	6819	4012	2789	3966
	431	7217	4751	6795	3996	2776	3882
	432	7236	4738	6789	3983	2758	3910
	433	7216	4722	6766	3972	2757	3903
	434	7207	4714	6807	3953	2749	3916
	435	7269	4737	6813	3993	2737	3924
	436	7253	4695	6804	3975	2711	3911
	437	7278	4730	6819	3994	2718	3761
	438	7294	4730	6831	3980	2734	3701
	439	7262	4766	6823	4047	2749	3696
	440	7246	4764	6851	4069	2744	3709
	441	7222	4750	6812	4052	2733	3744
	442	7179	4726	6741	4054	2701	3743
	443	7232	4740	6804	4064	2699	3766
	444	7183	4735	6728	4018	2684	3713
	445	7167	4696	6710	3980	2669	3678
	446	7122	4649	6685	3969	2638	3720
	447	7102	4654	6691	3937	2615	3678
	448	7074	4628	6651	3917	2605	3644
	449	7022	4618	6666	3915	2604	3641
	450	6981	4597	6634	3869	2590	3638
	451	7004	4599	6652	3878	2577	3678
	452	7045	4615	6653	3924	2596	3661
	453	7066	4621	6717	3943	2580	3607
	454	7044	4616	6735	3941	2578	3609
	455	7047	4642	6681	3971	2591	3634
	456	7046	4638	6645	3930	2576	3590
	457	7010	4629	6598	3934	2553	3416
	458	6970	4608	6567	3913	2537	3398
	459	6911	4582	6538	3886	2512	3291
	460	6875	4577	6476	3851	2494	3280
	461	6876	4562	6492	3837	2488	3277
	462	6884	4596	6547	3840	2498	3269
	463	6887	4581	6539	3833	2485	3274
	464	6937	4568	6510	3848	2485	3364
	465	6954	4566	6522	3843	2487	3362
	466	6948	4581	6553	3827	2498	3370
	467	6879	4562	6525	3794	2486	3458
	468	6861	4490	6470	3731	2479	3435
	469	6884	4492	6463	3724	2454	3420
	470	6859	4493	6475	3715	2455	3460
	471	6889	4515	6480	3720	2449	3426
	472	6955	4520	6457	3717	2442	3395
	473	6956	4556	6441	3750	2440	3262
	474	6897	4558	6396	3734	2423	3118
	475	6926	4582	6451	3764	2434	3070
	476	6986	4648	6530	3791	2463	3135
	477	7002	4659	6542	3791	2485	3109
	478	7011	4640	6522	3773	2486	3092
	479	6995	4593	6502	3772	2481	3094
	480	7010	4590	6488	3754	2476	3042
	481	7119	4599	6563	3782	2487	3101
	482	7103	4602	6566	3778	2497	3090
	483	7153	4622	6593	3783	2506	3091
	484	7094	4578	6523	3753	2483	3040
	485	7108	4581	6572	3734	2508	3012
	486	7114	4584	6595	3726	2518	3020
	487	7075	4549	6554	3684	2498	3009
	488	7056	4514	6528	3686	2479	3037
	489	7070	4493	6495	3624	2462	2986
	490	7035	4465	6460	3609	2438	2939
	491	7099	4491	6526	3636	2453	2919
	492	7119	4513	6524	3656	2458	2878
	493	7124	4518	6532	3668	2488	2845
	494	7190	4580	6613	3722	2515	2961
	495	7225	4596	6605	3724	2521	2933
	496	7308	4641	6638	3769	2547	2951
	497	7379	4661	6682	3818	2559	2967
	498	7429	4678	6764	3830	2574	2981
	499	7425	4679	6735	3805	2570	2970
	500	7483	4686	6771	3867	2594	2953
	501	7468	4671	6736	3866	2603	2859
	502	7483	4645	6744	3871	2599	2837
	503	7521	4638	6723	3870	2633	2840
	504	7539	4624	6756	3863	2627	2899
	505	7484	4591	6776	3824	2622	2848
	506	7414	4520	6729	3784	2608	2770
	507	7400	4488	6702	3762	2610	2787
	508	7452	4485	6732	3761	2602	2798
	509	7519	4497	6741	3764	2598	2814
	510	7522	4491	6795	3761	2586	2806
	511	7519	4490	6776	3771	2580	2869
	512	7509	4440	6760	3780	2575	2898
	513	7469	4421	6748	3763	2555	2897
	514	7461	4413	6794	3772	2553	2835
	515	7466	4411	6790	3768	2545	2893
	516	7440	4395	6752	3760	2512	2894
	517	7363	4334	6694	3706	2466	2818
	518	7282	4305	6628	3681	2437	2741
	519	7231	4254	6571	3652	2439	2727
	520	7195	4211	6519	3612	2403	2686
	521	7193	4182	6560	3598	2408	2690
	522	7179	4178	6560	3601	2423	2688
	523	7157	4134	6506	3550	2411	2714
	524	7176	4136	6506	3548	2411	2736
	525	7192	4124	6462	3523	2397	2882
	526	7189	4108	6469	3516	2377	2872
	527	7201	4132	6477	3528	2371	2940
	528	7185	4131	6497	3554	2350	2923
	529	7225	4169	6509	3540	2348	2912
	530	7191	4135	6499	3553	2330	2888
	531	7103	4104	6459	3531	2306	2828
	532	7126	4111	6453	3561	2293	2848
	533	7103	4074	6434	3557	2290	2843
	534	7150	4068	6445	3574	2288	2878
	535	7097	4037	6418	3579	2267	2911
	536	7058	3994	6369	3572	2255	2877
	537	7049	3972	6370	3567	2256	2819
	538	6989	3938	6298	3529	2234	2806
	539	6922	3885	6251	3477	2207	2799
	540	6895	3879	6236	3454	2214	2777
	541	6847	3843	6160	3458	2192	2802
	542	6804	3802	6147	3408	2173	2788
	543	6734	3759	6115	3377	2130	2771
	544	6694	3708	6046	3352	2109	2708
	545	6647	3685	6060	3379	2092	2702
	546	6584	3654	6047	3333	2072	2626
	547	6509	3598	6002	3262	2051	2661
	548	6478	3582	5932	3236	2028	2599
	549	6461	3556	5954	3244	2020	2621
	550	6475	3553	6012	3220	2007	2701
	551	6451	3559	6012	3197	1998	2764
	552	6417	3533	5989	3166	1988	2785
	553	6372	3494	5953	3143	1967	2817
	554	6405	3528	5967	3186	1983	2738
	555	6450	3534	5960	3220	1965	2735
	556	6487	3580	6004	3264	1962	2751
	557	6521	3609	6032	3289	1974	2774
	558	6514	3608	6032	3308	1974	2773
	559	6481	3612	6039	3318	1982	2807
	560	6489	3605	5980	3320	1975	2867
	561	6504	3577	6036	3324	1980	2914
	562	6496	3575	6049	3303	1966	2870
	563	6555	3581	6068	3345	1986	2879
	564	6568	3587	6080	3359	2014	2821
	565	6573	3575	6097	3355	2016	2912
	566	6629	3571	6111	3365	2033	2914
	567	6658	3586	6142	3385	2041	2938
	568	6617	3564	6130	3368	2013	2972
	569	6653	3567	6140	3353	1997	3008
	570	6665	3533	6095	3342	1992	2953
	571	6651	3539	6046	3346	1976	2954
	572	6642	3550	6070	3310	1950	3015
	573	6643	3542	6070	3316	1942	3037
	574	6586	3508	6074	3276	1920	3050
	575	6625	3517	6120	3306	1941	2985
	576	6639	3494	6068	3296	1942	2939
	577	6645	3493	6099	3345	1926	2867
	578	6642	3506	6087	3349	1936	2880
	579	6626	3489	6057	3341	1933	2883
	580	6615	3480	6056	3329	1927	2882
	581	6614	3480	6020	3340	1938	2875
	582	6663	3482	6058	3320	1943	2923
	583	6660	3485	6088	3346	1933	2923
	584	6663	3527	6126	3413	1945	2931
	585	6654	3519	6073	3375	1926	2872
	586	6702	3544	6108	3392	1935	2880
	587	6682	3531	6074	3405	1921	2918
	588	6712	3543	6075	3420	1929	2947
	589	6766	3560	6099	3442	1933	2948
	590	6798	3559	6122	3455	1935	2983
	591	6837	3571	6156	3442	1954	3058
	592	6838	3563	6153	3447	1940	3054
	593	6924	3605	6155	3478	1958	3061
	594	6859	3575	6129	3455	1938	3000
	595	6871	3573	6120	3435	1936	2981
	596	6843	3553	6080	3445	1931	3015
	597	6857	3554	6076	3470	1919	2969
	598	6839	3531	6097	3470	1920	2980
	599	6911	3562	6090	3508	1951	3022
	600	6816	3530	5974	3475	1923	2963
	601	6793	3516	5946	3478	1908	2895
	602	6789	3532	5972	3490	1890	2858
	603	6772	3535	5964	3491	1893	2843
	604	6763	3507	5918	3468	1879	2872
	605	6710	3496	5917	3449	1875	2893
	606	6680	3457	5871	3413	1880	2942
	607	6646	3404	5891	3380	1861	2945
	608	6749	3433	5966	3415	1899	3063
	609	6695	3391	5907	3390	1888	3012
	610	6680	3368	5918	3389	1890	2953
	611	6663	3361	5858	3377	1895	2832
	612	6637	3336	5797	3404	1894	2842
	613	6605	3318	5807	3371	1878	2813
	614	6629	3336	5824	3384	1863	2920
	615	6551	3326	5765	3354	1845	2872
	616	6470	3301	5736	3319	1816	2862
	617	6509	3303	5736	3326	1821	2851
	618	6619	3317	5803	3361	1846	2863
	619	6593	3309	5781	3375	1847	2834
	620	6594	3331	5835	3420	1855	2844
	621	6612	3326	5830	3434	1856	2829
	622	6612	3318	5812	3456	1859	2860
	623	6662	3325	5875	3472	1868	2850
	624	6656	3310	5832	3493	1855	2803
	625	6584	3295	5806	3458	1846	2723
	626	6583	3313	5846	3447	1835	2711
	627	6617	3304	5875	3453	1845	2736
	628	6740	3309	5941	3502	1877	2817
	629	6777	3314	5970	3520	1899	2853
	630	6860	3309	6025	3558	1927	2915
	631	6837	3287	6075	3524	1912	2934
	632	6819	3253	6056	3525	1903	2911
	633	6864	3243	6079	3523	1910	2926
	634	6819	3219	6028	3466	1898	2902
	635	6836	3226	6036	3476	1912	2970
	636	6857	3220	6037	3465	1907	2991
	637	6890	3253	6054	3450	1919	2964
	638	6904	3246	6078	3442	1921	2910
	639	6882	3238	6090	3440	1926	2909
	640	6879	3221	6070	3439	1916	2877
	641	6899	3255	6100	3478	1904	2783
	642	6947	3263	6116	3516	1923	2842
	643	6942	3261	6146	3516	1935	2811
	644	7031	3298	6226	3548	1974	2838
	645	7103	3327	6218	3564	1985	2845
	646	7107	3328	6226	3566	1976	2823
	647	7108	3351	6218	3570	2002	2818
	648	7129	3377	6222	3600	2012	2843
	649	7094	3368	6193	3571	1988	2804
	650	7121	3373	6220	3572	1995	2813
	651	7117	3369	6241	3546	1993	2818
	652	7176	3374	6301	3566	2023	2882
	653	7267	3372	6357	3598	2021	2934
	654	7262	3369	6336	3591	2022	2945
	655	7269	3365	6350	3592	2018	2986
	656	7274	3364	6357	3591	2010	2971
	657	7296	3383	6293	3606	2005	2946
	658	7242	3380	6258	3611	1995	2885
	659	7326	3421	6338	3632	2012	2892
	660	7309	3430	6316	3614	2006	2891
	661	7314	3443	6305	3595	1980	2890
	662	7345	3461	6380	3562	1975	2941
	663	7339	3484	6340	3592	1988	2946
	664	7372	3482	6397	3579	1994	2915
	665	7462	3486	6406	3610	2020	2894
	666	7489	3481	6407	3645	2046	2915
	667	7445	3448	6362	3623	2045	2857
	668	7401	3451	6314	3616	2037	2937
	669	7389	3431	6319	3605	2031	2938
	670	7406	3417	6287	3578	2030	2938
	671	7368	3401	6276	3538	2011	2982
	672	7323	3383	6248	3537	2014	2895
	673	7285	3385	6233	3574	2010	2880
	674	7317	3404	6286	3591	2025	2886
	675	7309	3379	6308	3573	2012	2886
	676	7261	3340	6241	3587	2011	2904
	677	7322	3352	6278	3574	2029	2987
	678	7265	3356	6267	3549	2033	2959
	679	7294	3378	6299	3578	2017	2940
	680	7331	3414	6306	3611	1999	2900
	681	7423	3438	6315	3670	2024	2916
	682	7386	3454	6322	3690	2032	2901
	683	7413	3490	6340	3711	2050	2988
	684	7495	3486	6349	3713	2050	2976
	685	7501	3498	6372	3710	2044	2965
	686	7464	3483	6351	3716	2050	2966
	687	7377	3417	6320	3702	2031	2974
	688	7310	3393	6302	3681	2009	2960
	689	7278	3382	6267	3667	1986	2944
	690	7292	3387	6261	3661	1996	2974
	691	7294	3357	6242	3615	1994	2988
	692	7331	3382	6297	3629	2029	3084
	693	7304	3354	6279	3634	2010	3105
	694	7265	3344	6246	3613	1997	3182
	695	7215	3318	6261	3588	1991	3198
	696	7246	3318	6285	3593	2001	3226
	697	7246	3316	6299	3597	1981	3282
	698	7261	3329	6303	3575	1972	3297
	699	7234	3300	6304	3562	1979	3291
	700	7228	3301	6316	3565	2002	3270
	701	7240	3297	6319	3588	2012	3261
	702	7221	3307	6291	3597	2030	3209
	703	7185	3325	6276	3581	2040	3161
	704	7143	3332	6276	3607	2041	3118
	705	7204	3361	6306	3635	2062	3178
	706	7229	3389	6324	3685	2064	3172
	707	7226	3408	6334	3704	2074	3206
	708	7137	3358	6253	3631	2046	3115
	709	7103	3343	6207	3636	2039	3141
	710	7152	3356	6263	3705	2051	3206
	711	7171	3350	6291	3712	2051	3241
	712	7160	3334	6213	3727	2050	3216
	713	7167	3321	6284	3721	2055	3217
	714	7156	3292	6217	3740	2039	3200
	715	7187	3328	6294	3829	2035	3275
	716	7205	3352	6316	3826	2023	3251
	717	7219	3362	6318	3834	2023	3244
	718	7181	3347	6297	3812	2026	3157
	719	7278	3383	6353	3863	2043	3202
	720	7311	3417	6374	3867	2053	3235
	721	7308	3435	6414	3863	2057	3240
	722	7322	3411	6408	3832	2037	3224
	723	7317	3399	6342	3782	2040	3198
	724	7347	3389	6314	3761	2050	3293
	725	7359	3426	6316	3788	2063	3358
	726	7383	3433	6364	3806	2061	3414
	727	7329	3395	6297	3794	2026	3336
	728	7265	3337	6205	3750	1988	3271
	729	7255	3327	6173	3730	1982	3252
	730	7263	3336	6227	3730	1997	3432
	731	7229	3356	6250	3738	2001	3529
	732	7268	3370	6234	3739	2002	3527
	733	7219	3351	6167	3734	1988	3476
	734	7172	3345	6171	3765	1987	3465
	735	7274	3370	6262	3859	2005	3566
	736	7323	3389	6314	3876	2012	3511
	737	7395	3437	6346	3896	2025	3505
	738	7426	3445	6341	3921	2028	3555
	739	7417	3448	6340	3927	2038	3556
	740	7437	3438	6358	3952	2033	3585
	741	7364	3421	6350	3968	2036	3581
	742	7252	3366	6249	3911	1989	3515
	743	7217	3346	6196	3871	1980	3492
	744	7271	3331	6192	3902	1970	3446
	745	7306	3341	6192	3955	1975	3486
	746	7312	3357	6239	3972	1979	3458
	747	7340	3357	6229	3995	1991	3438
	748	7312	3325	6231	3997	1991	3419
	749	7343	3349	6262	4002	1990	3462
	750	7346	3344	6243	3981	1967	3480
	751	7368	3345	6279	3996	1951	3552
	752	7383	3348	6261	3974	1926	3655
	753	7335	3327	6285	3950	1919	3679
	754	7324	3311	6279	3918	1893	3705
	755	7321	3281	6270	3886	1879	3660
	756	7287	3257	6238	3837	1874	3619
	757	7253	3229	6221	3792	1844	3572
	758	7274	3241	6255	3816	1844	3640
	759	7284	3236	6272	3799	1837	3626
	760	7335	3247	6291	3797	1846	3619
	761	7388	3285	6332	3832	1878	3668
	762	7353	3276	6348	3817	1878	3600
	763	7289	3254	6284	3782	1857	3575
	764	7241	3228	6242	3718	1841	3600
	765	7163	3177	6211	3645	1827	3590
	766	7148	3160	6210	3644	1835	3582
	767	7158	3170	6221	3643	1840	3658
	768	7208	3173	6258	3708	1843	3678
	769	7160	3180	6239	3676	1831	3673
	770	7138	3168	6249	3687	1828	3610
	771	7205	3200	6295	3779	1860	3598
	772	7267	3239	6372	3852	1901	3679
	773	7249	3245	6426	3871	1908	3696
	774	7217	3238	6395	3850	1889	3594
	775	7234	3218	6351	3852	1896	3637
	776	7220	3227	6344	3850	1906	3577
	777	7164	3232	6329	3829	1908	3576
	778	7163	3240	6377	3846	1915	3589
	779	7125	3210	6389	3838	1921	3701
	780	7065	3186	6279	3780	1916	3598
	781	7045	3146	6239	3775	1893	3432
	782	7003	3138	6238	3775	1889	3436
	783	7004	3133	6282	3782	1869	3415
	784	7019	3140	6299	3790	1870	3411
	785	6989	3125	6264	3742	1876	3349
	786	6944	3105	6269	3696	1872	3392
	787	6893	3083	6245	3691	1869	3378
	788	6908	3118	6296	3701	1875	3404
	789	6886	3105	6284	3699	1868	3402
	790	6831	3093	6285	3672	1864	3362
	791	6879	3116	6301	3684	1860	3317
	792	6925	3143	6350	3711	1865	3232
	793	6936	3143	6363	3706	1862	3252
	794	6908	3137	6368	3678	1855	3274
	795	6860	3100	6316	3643	1834	3214
	796	6902	3098	6277	3638	1838	3385
	797	6908	3101	6315	3631	1841	3448
	798	6911	3087	6286	3618	1833	3423
	799	6935	3077	6296	3646	1820	3375
	800	7006	3120	6355	3715	1840	3425
	801	6990	3118	6336	3716	1862	3366
	802	6972	3096	6338	3717	1856	3315
	803	6994	3129	6346	3741	1850	3291
	804	7025	3120	6345	3741	1869	3268
	805	6965	3126	6281	3719	1859	3203
	806	6966	3125	6289	3707	1851	3198
	807	6968	3106	6304	3697	1861	3204
	808	6951	3105	6274	3699	1856	3181
	809	6894	3094	6236	3712	1845	3173
	810	6821	3065	6168	3646	1828	3129
	811	6809	3034	6150	3601	1819	3147
	812	6841	3061	6162	3610	1817	3161
	813	6926	3073	6177	3650	1827	3201
	814	6909	3073	6190	3692	1837	3152
	815	6990	3094	6200	3707	1853	3161
	816	6986	3101	6185	3710	1848	3168
	817	6985	3090	6239	3724	1843	3171
	818	6934	3086	6203	3666	1818	3125
	819	6899	3052	6169	3662	1823	3143
	820	6848	3035	6121	3640	1793	3153
	821	6822	2998	6061	3570	1769	3191
	822	6807	2984	6052	3526	1744	3258
	823	6844	2972	6027	3527	1746	3236
	824	6824	2973	6041	3532	1739	3238
	825	6830	2974	6081	3551	1720	3164
	826	6845	2975	6100	3543	1720	3171
	827	6861	2955	6077	3541	1713	3170
	828	6872	2956	6061	3532	1726	3169
	829	6851	2976	6036	3545	1706	3107
	830	6829	2946	6016	3526	1687	3000
	831	6791	2954	6013	3490	1695	3007
	832	6793	2949	6024	3476	1683	2984
	833	6770	2940	5987	3431	1696	2942
	834	6711	2921	5968	3384	1690	2944
	835	6612	2881	5875	3342	1662	2908
	836	6619	2916	5847	3381	1671	2928
	837	6659	2911	5872	3386	1678	2930
	838	6650	2885	5826	3388	1679	2860
	839	6719	2942	5852	3395	1692	2911
	840	6736	2961	5834	3391	1684	2890
	841	6809	2951	5882	3424	1687	2980
	842	6821	2950	5851	3401	1685	3035
	843	6809	2961	5843	3391	1683	3054
	844	6750	2968	5809	3383	1680	2983
	845	6771	2972	5841	3373	1683	2986
	846	6758	2981	5892	3365	1687	2857
	847	6777	2985	5903	3385	1686	2743
	848	6792	3007	5932	3419	1694	2752
	849	6763	2998	5899	3400	1698	2774
	850	6774	2978	5925	3388	1704	2758
	851	6807	2979	5907	3390	1701	2793
	852	6837	2982	5920	3414	1698	2770
	853	6913	3009	5942	3455	1713	2844
	854	6902	3024	5971	3489	1719	2882
	855	6937	3013	5990	3490	1728	2922
	856	6929	3012	6004	3507	1738	2927
	857	6935	3036	6018	3534	1740	2950
	858	6984	3059	6076	3536	1782	2956
	859	7028	3061	6097	3537	1795	2977
	860	7042	3082	6140	3559	1804	2968
	861	6996	3073	6097	3570	1768	2918
	862	7001	3061	6102	3569	1770	2933
	863	7003	3079	6134	3551	1763	2958
	864	7010	3076	6151	3506	1754	2932
	865	6953	3050	6132	3472	1739	2880
	866	6946	3039	6116	3453	1732	2875
	867	6965	3066	6113	3457	1722	2870
	868	6988	3070	6151	3455	1742	2853
	869	6994	3090	6205	3462	1758	2805
	870	7034	3099	6239	3469	1770	2834
	871	7033	3116	6281	3471	1774	2764
	872	6987	3125	6262	3473	1771	2645
	873	6986	3117	6258	3467	1749	2669
	874	6979	3112	6240	3463	1752	2699
	875	6953	3097	6177	3409	1752	2671
	876	6955	3102	6158	3416	1746	2746
	877	6945	3096	6157	3426	1742	2720
	878	6978	3098	6169	3420	1733	2716
	879	6944	3082	6179	3406	1737	2662
	880	6926	3079	6201	3396	1737	2663
	881	6932	3080	6171	3402	1725	2666
	882	6922	3062	6148	3387	1728	2701
	883	6919	3071	6152	3403	1716	2688
	884	6983	3084	6182	3429	1738	2730
	885	7000	3097	6176	3448	1742	2741
	886	7002	3072	6172	3407	1720	2678
	887	7133	3134	6259	3434	1747	2831
	888	7179	3157	6277	3416	1753	2884
	889	7144	3108	6286	3401	1743	2894
	890	7154	3108	6305	3428	1751	2948
	891	7077	3093	6272	3374	1743	2918
	892	7045	3078	6242	3369	1728	2877
	893	7035	3063	6216	3367	1730	2819
	894	7063	3065	6217	3383	1739	2886
	895	7040	3078	6171	3374	1744	2902
	896	6985	3035	6071	3346	1716	2891
	897	6948	3021	6036	3314	1694	2909
	898	6914	3015	6009	3284	1701	2935
	899	6934	3043	6018	3282	1708	2969
	900	6899	3037	5959	3276	1691	2955
	901	6902	3044	5973	3263	1685	2926
	902	6842	3036	5929	3230	1692	2921
	903	6797	2990	5882	3187	1676	2857
	904	6815	2996	5885	3150	1679	2811
	905	6800	3017	5938	3178	1675	2797
	906	6827	3032	5969	3205	1670	2803
	907	6866	3025	5992	3212	1679	2842
	908	6851	3015	5978	3220	1640	2847
	909	6854	3026	5988	3204	1649	2824
	910	6941	3056	6024	3240	1665	2892
	911	6909	3051	6031	3225	1684	2858
	912	6902	3046	6032	3232	1680	2877
	913	6950	3097	6065	3257	1706	2878
	914	6977	3137	6118	3288	1722	2906
	915	6945	3153	6135	3328	1726	2818
	916	7000	3176	6167	3366	1729	2845
	917	6999	3177	6162	3357	1745	2834
	918	7003	3186	6159	3363	1736	2828
	919	7025	3198	6091	3359	1730	2830
	920	7050	3221	6085	3387	1736	2840
	921	7070	3193	6064	3411	1745	2878
	922	7100	3190	6072	3402	1752	2931
	923	7099	3218	6090	3409	1760	2951
	924	7104	3230	6099	3410	1757	2890
	925	7168	3261	6137	3435	1770	2935
	926	7194	3294	6151	3439	1781	2851
	927	7235	3313	6190	3444	1802	2901
	928	7239	3351	6227	3475	1816	2945
	929	7281	3353	6217	3457	1807	2925
	930	7289	3382	6218	3497	1820	3010
	931	7330	3382	6239	3505	1809	3037
	932	7346	3385	6248	3509	1822	3016
	933	7371	3394	6248	3497	1833	3034
	934	7339	3386	6247	3449	1810	3025
	935	7379	3402	6301	3478	1824	2995
	936	7413	3421	6346	3526	1841	3008
	937	7337	3377	6320	3511	1813	2922
	938	7340	3385	6364	3532	1820	2887
	939	7413	3404	6378	3598	1849	2846
	940	7405	3416	6365	3575	1851	2804
	941	7400	3452	6382	3605	1854	2774
	942	7413	3465	6438	3648	1879	2839
	943	7469	3486	6484	3669	1881	2858
	944	7476	3492	6521	3669	1882	2894
	945	7464	3493	6555	3686	1875	2868
	946	7533	3547	6662	3748	1895	2937
	947	7524	3550	6634	3743	1895	2908
	948	7581	3568	6652	3767	1895	2903
	949	7587	3572	6692	3768	1885	2833
	950	7741	3619	6800	3839	1918	2904
	951	7738	3614	6802	3833	1922	2947
	952	7708	3603	6774	3823	1903	2949
	953	7668	3596	6759	3829	1901	2978
	954	7601	3564	6685	3801	1879	2965
	955	7654	3553	6686	3803	1882	3034
	956	7615	3522	6613	3758	1873	3024
	957	7586	3539	6612	3743	1864	2995
	958	7629	3545	6623	3736	1872	2993
	959	7600	3533	6615	3733	1858	2978
	960	7539	3508	6619	3750	1838	2952
	961	7578	3514	6613	3762	1836	2949
	962	7646	3542	6646	3813	1859	2962
	963	7572	3481	6612	3798	1834	2959
	964	7586	3477	6598	3779	1828	3021
	965	7605	3491	6584	3769	1819	3017
	966	7608	3497	6640	3793	1838	3040
	967	7620	3499	6641	3767	1828	3060
	968	7607	3491	6639	3777	1835	3085
	969	7589	3474	6663	3774	1813	3124
	970	7559	3450	6715	3773	1803	3135
	971	7564	3505	6709	3785	1817	3131
	972	7563	3506	6679	3765	1811	3126
	973	7564	3503	6677	3767	1814	3109
	974	7622	3514	6730	3789	1840	3188
	975	7692	3526	6827	3851	1841	3199
	976	7663	3496	6827	3850	1839	3204
	977	7633	3506	6810	3846	1828	3192
	978	7633	3496	6781	3838	1815	3122
	979	7647	3515	6786	3872	1828	3181
	980	7777	3567	6944	3925	1840	3184
	981	7759	3581	6939	3903	1852	3144
	982	7737	3579	6937	3905	1838	3137
	983	7778	3569	6956	3935	1839	3144
	984	7823	3602	6962	3980	1858	3174
	985	7793	3576	6945	3966	1849	3185
	986	7808	3608	6949	3998	1853	3271
	987	7760	3637	6914	3956	1857	3216
	988	7692	3597	6826	3899	1832	3233
	989	7692	3629	6828	3882	1820	3302
	990	7626	3588	6779	3841	1805	3312
	991	7629	3573	6766	3819	1811	3356
	992	7630	3573	6746	3800	1824	3296
	993	7627	3586	6775	3823	1847	3340
	994	7658	3614	6787	3846	1847	3298
	995	7690	3624	6839	3857	1850	3278
	996	7649	3598	6770	3805	1853	3239
	997	7644	3608	6774	3806	1860	3239
	998	7628	3606	6765	3820	1873	3240
	999	7586	3574	6720	3826	1864	3260
	1000	7500	3560	6689	3757	1851	3305
	1001	7498	3562	6682	3745	1844	3309
	1002	7533	3585	6736	3740	1856	3324
	1003	7557	3607	6708	3742	1858	3338
	1004	7654	3643	6771	3798	1866	3410
	1005	7664	3658	6736	3782	1881	3400
	1006	7720	3713	6808	3821	1904	3426
	1007	7766	3721	6852	3861	1916	3393
	1008	7823	3739	6908	3892	1923	3538
	1009	7838	3748	6878	3889	1923	3559
	1010	7791	3745	6815	3833	1930	3513
	1011	7774	3722	6864	3854	1939	3615
	1012	7740	3711	6827	3792	1927	3631
	1013	7737	3727	6787	3781	1941	3596
	1014	7706	3729	6740	3790	1942	3504
	1015	7728	3717	6765	3768	1972	3572
	1016	7795	3745	6818	3815	1970	3606
	1017	7765	3727	6824	3832	1962	3522
	1018	7767	3719	6798	3828	1975	3586
	1019	7775	3748	6795	3841	1986	3549
	1020	7757	3743	6748	3820	1995	3530
	1021	7778	3722	6745	3819	1973	3516
	1022	7830	3747	6739	3847	1983	3533
	1023	7805	3747	6762	3839	1988	3509
	1024	7763	3734	6702	3827	1967	3500
	1025	7683	3749	6605	3815	1978	3427
	1026	7677	3731	6587	3786	1979	3404
	1027	7700	3735	6616	3791	1962	3378
	1028	7712	3739	6614	3813	1969	3459
	1029	7718	3746	6653	3843	1973	3408
	1030	7563	3681	6476	3748	1954	3393
	1031	7551	3670	6466	3738	1968	3423
	1032	7568	3675	6475	3711	1985	3516
	1033	7566	3681	6472	3720	1976	3598
	1034	7514	3667	6470	3717	1963	3606
	1035	7483	3656	6421	3672	1953	3562
	1036	7479	3622	6417	3633	1935	3530
	1037	7482	3581	6372	3669	1927	3581
	1038	7477	3582	6384	3702	1928	3552
	1039	7422	3555	6378	3678	1928	3471
	1040	7475	3568	6415	3723	1934	3441
	1041	7435	3547	6352	3698	1914	3381
	1042	7449	3547	6341	3680	1888	3388
	1043	7481	3563	6348	3719	1883	3477
	1044	7421	3511	6303	3678	1870	3387
	1045	7429	3500	6287	3674	1895	3433
	1046	7450	3525	6278	3690	1903	3501
	1047	7436	3495	6271	3671	1905	3476
	1048	7426	3496	6284	3681	1892	3488
	1049	7544	3529	6318	3704	1919	3502
	1050	7465	3484	6258	3663	1910	3358
	1051	7467	3476	6273	3668	1907	3289
	1052	7536	3481	6299	3713	1935	3261
	1053	7513	3478	6308	3701	1924	3180
	1054	7458	3443	6287	3688	1922	3172
	1055	7397	3431	6304	3702	1906	3159
	1056	7324	3380	6231	3664	1876	3125
	1057	7294	3361	6158	3635	1862	3144
	1058	7259	3368	6115	3645	1877	3002
	1059	7297	3385	6169	3687	1900	3012
	1060	7293	3370	6173	3706	1886	2990
	1061	7424	3405	6232	3743	1904	2950
	1062	7408	3404	6234	3771	1897	2894
	1063	7413	3371	6243	3759	1876	2927
	1064	7430	3338	6232	3784	1869	2983
	1065	7430	3333	6226	3803	1844	3005
	1066	7329	3285	6121	3717	1832	2903
	1067	7323	3289	6125	3757	1842	2968
	1068	7293	3266	6131	3727	1823	2921
	1069	7295	3246	6149	3731	1812	2931
	1070	7323	3246	6143	3734	1806	2941
	1071	7285	3235	6114	3691	1806	2958
	1072	7186	3185	6105	3648	1780	2893
	1073	7147	3169	6057	3641	1770	2919
	1074	7153	3166	6067	3626	1774	2910
	1075	7060	3112	6079	3563	1742	2927
	1076	7034	3101	6049	3568	1725	2931
	1077	6986	3072	6005	3565	1723	2932
	1078	6926	3049	6013	3519	1718	2924
	1079	6902	3036	5962	3476	1719	2913
	1080	6913	3039	5969	3503	1716	2868
	1081	6886	3022	5948	3498	1695	2841
	1082	6876	3012	5940	3533	1679	2753
	1083	6850	2995	5917	3541	1695	2705
	1084	6847	2980	5896	3531	1694	2630
	1085	6820	2978	5911	3536	1688	2634
	1086	6751	2972	5859	3527	1705	2590
	1087	6724	2970	5872	3505	1695	2578
	1088	6743	2987	5899	3503	1705	2554
	1089	6764	2973	5912	3496	1692	2634
	1090	6789	2978	5924	3501	1695	2647
	1091	6744	2965	5897	3481	1688	2642
	1092	6693	2951	5885	3487	1688	2695
	1093	6634	2905	5873	3436	1670	2641
	1094	6703	2964	5915	3464	1678	2673
	1095	6646	2952	5824	3433	1648	2648
	1096	6606	2926	5829	3428	1629	2573
	1097	6634	2927	5839	3441	1641	2619
	1098	6623	2917	5821	3389	1624	2609
	1099	6547	2897	5799	3347	1611	2627
	1100	6539	2907	5780	3337	1602	2642
	1101	6507	2899	5778	3353	1600	2668
	1102	6438	2875	5725	3325	1573	2658
	1103	6486	2875	5754	3356	1598	2715
	1104	6484	2878	5763	3346	1592	2715
	1105	6522	2879	5741	3346	1597	2642
	1106	6593	2920	5805	3356	1616	2716
	1107	6577	2919	5798	3356	1615	2693
	1108	6964	2995	6066	3490	1641	2766
	1109	6927	2971	6067	3457	1617	2794
	1110	6926	2973	6063	3441	1625	2807
	1111	6821	2967	5980	3391	1601	2809
	1112	6840	2975	5973	3371	1604	2846
	1113	6818	2990	5972	3360	1603	2859
	1114	6806	2994	5958	3321	1601	2831
	1115	6809	2990	5941	3302	1614	2764
	1116	6819	2989	5958	3281	1601	2810
	1117	6889	3028	5963	3296	1617	2818
	1118	6952	3079	6003	3334	1631	2823
	1119	6973	3090	6019	3337	1644	2815
	1120	6982	3118	6075	3375	1652	2777
	1121	7050	3142	6153	3413	1675	2793
	1122	7092	3158	6170	3448	1698	2778
	1123	7134	3170	6173	3462	1703	2809
	1124	7156	3177	6214	3490	1697	2827
	1125	7200	3206	6203	3508	1702	2826
	1126	7220	3216	6207	3499	1701	2824
	1127	7242	3214	6209	3477	1711	2879
	1128	7271	3197	6176	3459	1700	2813
	1129	7297	3192	6175	3441	1694	2862
	1130	7328	3203	6225	3477	1704	2904
	1131	7359	3212	6256	3482	1713	2931
	1132	7383	3226	6273	3483	1720	2885
	1133	7385	3255	6274	3450	1717	2834
	1134	7433	3288	6318	3451	1726	2848
	1135	7466	3306	6329	3457	1724	2874
	1136	7522	3315	6325	3459	1700	2967
	1137	7506	3308	6292	3452	1704	2981
	1138	7507	3289	6281	3462	1693	2982
	1139	7519	3302	6280	3481	1712	2964
	1140	7519	3319	6294	3461	1717	2977
	1141	7587	3335	6338	3517	1730	3022
	1142	7638	3359	6369	3526	1748	3056
	1143	7590	3364	6318	3498	1740	2994
	1144	7574	3312	6279	3492	1736	3018
	1145	7600	3303	6320	3503	1744	3043
	1146	7572	3291	6282	3494	1740	3021
	1147	7524	3296	6264	3485	1723	3053
	1148	7518	3270	6249	3496	1718	3042
	1149	7481	3264	6225	3488	1700	2995
	1150	7450	3268	6200	3476	1692	2968
	1151	7430	3273	6179	3454	1685	2970
	1152	7413	3294	6188	3440	1675	2989
	1153	7387	3275	6177	3395	1656	2978
	1154	7379	3279	6141	3389	1659	2946
	1155	7356	3277	6126	3377	1660	2961
	1156	7370	3267	6121	3407	1658	2950
	1157	7391	3261	6135	3400	1658	2943
	1158	7030	3210	5909	3281	1622	2948
	1159	7030	3223	5896	3282	1634	2897
	1160	7033	3239	5897	3294	1641	2882
	1161	7011	3256	5858	3290	1651	2874
	1162	6993	3261	5897	3306	1660	2864
	1163	6995	3258	5891	3325	1666	2838
	1164	6970	3265	5896	3336	1664	2816
	1165	6938	3259	5870	3324	1648	2804
	1166	6956	3281	5884	3358	1675	2769
	1167	6904	3243	5876	3317	1670	2731
	1168	6889	3225	5827	3309	1664	2684
	1169	6858	3222	5810	3280	1669	2748
	1170	6811	3181	5754	3226	1654	2795
	1171	6742	3156	5717	3192	1650	2795
	1172	6736	3160	5702	3174	1632	2785
	1173	6743	3146	5720	3168	1621	2750
	1174	6753	3168	5746	3209	1641	2759
	1175	6857	3182	5799	3267	1681	2800
	1176	6895	3199	5845	3300	1696	2793
	1177	6918	3240	5885	3338	1710	2823
	1178	6915	3278	5881	3348	1723	2879
	1179	6853	3257	5841	3325	1714	2840
	1180	6872	3273	5867	3292	1730	2863
	1181	6870	3282	5877	3311	1731	2905
	1182	6852	3260	5842	3278	1725	2927
	1183	6816	3229	5824	3278	1705	2953
	1184	6818	3209	5798	3304	1707	2979
	1185	6877	3237	5834	3323	1728	2963
	1186	6944	3260	5885	3400	1774	2964
	1187	6992	3291	5928	3431	1782	2905
	1188	7030	3325	5966	3439	1793	2897
	1189	7049	3350	5994	3453	1783	2880
	1190	7079	3340	5990	3470	1786	2876
	1191	7072	3366	6019	3442	1801	2845
	1192	7056	3376	6008	3460	1798	2816
	1193	7120	3378	6049	3480	1822	2856
	1194	7120	3405	6048	3468	1830	2835
	1195	7110	3429	6063	3470	1829	2818
	1196	7179	3465	6122	3474	1834	2808
	1197	7258	3494	6186	3523	1883	2824
	1198	7311	3534	6288	3526	1918	2829
	1199	7351	3566	6351	3550	1942	2862
	1200	7346	3554	6338	3561	1937	2875
	1201	7356	3561	6304	3568	1943	2852
	1202	7433	3568	6350	3589	1980	2841
	1203	7445	3607	6353	3624	1992	2818
	1204	7480	3630	6421	3678	2015	2841
	1205	7474	3629	6423	3676	2018	2856
	1206	7438	3627	6414	3669	2021	2837
	1207	7403	3617	6382	3644	2016	2921
	1208	7327	3588	6328	3571	2007	2865
	1209	7318	3582	6315	3569	2000	2917
	1210	7322	3572	6294	3551	1996	2940
	1211	7323	3539	6316	3548	1980	2897
	1212	7348	3530	6325	3566	1992	2921
	1213	7341	3516	6303	3561	1989	2901
	1214	7266	3493	6256	3515	1983	2887
	1215	7267	3482	6250	3496	1990	2884
	1216	7226	3459	6231	3470	1969	2925
	1217	7220	3471	6202	3438	1958	2937
	1218	7202	3466	6224	3437	1953	2943
	1219	7238	3506	6236	3486	1955	2903
	1220	7297	3557	6261	3511	1981	2855
	1221	7281	3554	6228	3535	1967	2862
	1222	7255	3565	6226	3547	1987	2886
	1223	7209	3557	6204	3552	1994	2887
	1224	7128	3528	6163	3487	1976	2853
	1225	7029	3506	6091	3431	1953	2886
	1226	6976	3497	6060	3405	1949	2915
	1227	6987	3483	6036	3431	1951	2841
	1228	7003	3487	6071	3438	1947	2872
	1229	7030	3512	6117	3461	1965	2868
	1230	6937	3465	5999	3412	1927	2807
	1231	6931	3470	5995	3402	1937	2729
	1232	6965	3505	6012	3455	1964	2768
	1233	6970	3513	6049	3447	1970	2776
	1234	6936	3518	5997	3420	1962	2767
	1235	6893	3490	5950	3417	1969	2789
	1236	6835	3464	5953	3345	1954	2738
	1237	6821	3456	5955	3334	1949	2734
	1238	6791	3435	5898	3319	1959	2752
	1239	6877	3450	6004	3326	1983	2842
	1240	6867	3476	6048	3336	1994	2840
	1241	6940	3455	6059	3360	1996	2918
	1242	6908	3449	6040	3333	1989	2850
	1243	6903	3451	6055	3318	1993	2799
	1244	6875	3442	6044	3321	1991	2778
	1245	6890	3428	6035	3296	1995	2776
	1246	6876	3398	6025	3310	1996	2839
	1247	6900	3402	6016	3294	1980	2818
	1248	6858	3403	5950	3291	1953	2798
	1249	6817	3363	5887	3270	1928	2791
	1250	6840	3363	5941	3258	1936	2788
	1251	6885	3368	6020	3250	1943	2809
	1252	6901	3394	6054	3271	1947	2861
	1253	6933	3387	6101	3277	1948	2937
	1254	6963	3405	6087	3257	1945	2947
	1255	6942	3407	6106	3262	1939	2951
	1256	6967	3418	6122	3278	1955	2970
	1257	7016	3433	6179	3321	1975	2973
	1258	6943	3395	6121	3309	1953	2907
	1259	6948	3391	6110	3287	1958	2885
	1260	6964	3403	6117	3290	1955	2881
	1261	6926	3398	6111	3284	1947	2863
	1262	6939	3411	6143	3280	1956	2908
	1263	7046	3480	6197	3331	1980	2911
	1264	7138	3501	6249	3355	1993	2931
	1265	7106	3499	6241	3363	1971	2925
	1266	7121	3498	6205	3341	1971	2893
	1267	7122	3507	6195	3367	1967	2904
	1268	7135	3513	6193	3354	1970	2918
	1269	7134	3471	6216	3330	1983	2980
	1270	7094	3454	6209	3316	1977	3043
	1271	7079	3455	6226	3297	1970	3078
	1272	7134	3455	6243	3294	1972	3057
	1273	7265	3515	6340	3325	2001	3170
	1274	7301	3517	6313	3336	1998	3132
	1275	7268	3487	6298	3293	1977	3038
	1276	7279	3485	6286	3293	1982	3036
	1277	7209	3465	6259	3235	1963	3030
	1278	7253	3480	6301	3280	1989	3009
	1279	7284	3472	6343	3278	1984	2993
	1280	7293	3482	6351	3292	1986	2998
	1281	7365	3512	6429	3337	2008	3076
	1282	7396	3525	6484	3348	2003	3124
	1283	7396	3541	6460	3368	2019	3104
	1284	7408	3562	6488	3391	2034	3101
	1285	7403	3571	6538	3394	2028	3097
	1286	7350	3565	6485	3396	2017	3062
	1287	7338	3541	6480	3391	2010	3110
	1288	7359	3578	6550	3403	2014	3156
	1289	7229	3537	6403	3384	2009	3077
	1290	7228	3542	6354	3371	2014	3063
	1291	7220	3596	6361	3412	2039	3136
	1292	7373	3643	6455	3476	2080	3232
	1293	7417	3678	6476	3515	2093	3292
	1294	7473	3688	6534	3527	2106	3295
	1295	7523	3711	6605	3574	2114	3399
	1296	7529	3739	6593	3601	2130	3361
	1297	7484	3739	6588	3599	2116	3303
	1298	7477	3719	6547	3580	2123	3304
	1299	7475	3729	6559	3590	2131	3282
	1300	7478	3741	6519	3630	2133	3288
	1301	7493	3744	6486	3635	2136	3324
	1302	7452	3697	6412	3623	2108	3261
	1303	7365	3678	6350	3593	2103	3186
	1304	7356	3663	6390	3595	2101	3233
	1305	7366	3667	6400	3607	2100	3189
	1306	7417	3669	6413	3628	2127	3248
	1307	7389	3675	6397	3649	2138	3199
	1308	7472	3716	6443	3685	2165	3277
	1309	7488	3728	6503	3724	2161	3360
	1310	7446	3716	6480	3721	2152	3333
	1311	7425	3712	6476	3707	2165	3342
	1312	7367	3716	6384	3692	2155	3260
	1313	7284	3671	6368	3663	2153	3254
	1314	7334	3708	6441	3720	2179	3265
	1315	7354	3738	6463	3752	2207	3298
	1316	7319	3733	6476	3766	2210	3296
	1317	7290	3706	6480	3750	2210	3235
	1318	7320	3730	6514	3803	2219	3236
	1319	7312	3728	6507	3826	2210	3169
	1320	7312	3732	6512	3844	2224	3115
	1321	7357	3756	6520	3881	2237	3099
	1322	7323	3754	6523	3916	2217	3137
	1323	7244	3724	6458	3871	2192	3081
	1324	7242	3728	6466	3865	2195	3074
	1325	7243	3751	6500	3897	2204	3114
	1326	7251	3760	6530	3929	2202	3139
	1327	7273	3763	6555	3928	2205	3147
	1328	7201	3736	6498	3902	2194	3093
	1329	7195	3764	6447	3933	2209	3122
	1330	7235	3791	6463	3954	2228	3111
	1331	7177	3756	6373	3901	2196	3077
	1332	7134	3745	6342	3847	2199	3083
	1333	7144	3731	6345	3841	2195	3118
	1334	7159	3705	6371	3844	2202	3162
	1335	7142	3704	6340	3829	2204	3184
	1336	7275	3733	6471	3882	2252	3302
	1337	7259	3737	6457	3859	2265	3273
	1338	7234	3701	6424	3855	2256	3223
	1339	7275	3715	6439	3893	2270	3286
	1340	7218	3673	6390	3881	2247	3297
	1341	7138	3627	6320	3818	2215	3173
	1342	7020	3584	6273	3773	2195	3094
	1343	6968	3558	6229	3740	2170	3043
	1344	6900	3552	6179	3736	2166	3041
	1345	6875	3577	6143	3747	2180	2986
	1346	6855	3554	6132	3707	2162	2966
	1347	6824	3541	6132	3718	2176	3040
	1348	6842	3563	6150	3730	2188	3079
	1349	6848	3570	6179	3755	2199	3163
	1350	6870	3585	6212	3756	2204	3241
	1351	6820	3600	6196	3774	2216	3240
	1352	6847	3656	6207	3799	2232	3322
	1353	6956	3702	6287	3830	2252	3347
	1354	6908	3686	6215	3792	2234	3267
	1355	6917	3696	6194	3770	2246	3285
	1356	6840	3670	6154	3699	2213	3298
	1357	6823	3653	6150	3664	2194	3259
	1358	6810	3628	6126	3663	2199	3262
	1359	6824	3638	6095	3685	2219	3168
	1360	6846	3629	6145	3696	2232	3223
	1361	6851	3642	6114	3700	2227	3219
	1362	6822	3603	6124	3684	2215	3300
	1363	6778	3571	6093	3649	2180	3281
	1364	6730	3540	6019	3613	2171	3292
	1365	6772	3532	6032	3610	2169	3278
	1366	6798	3556	6042	3637	2180	3268
	1367	6796	3550	6015	3634	2169	3308
	1368	6799	3533	6005	3602	2173	3390
	1369	6773	3544	5979	3573	2178	3405
	1370	6743	3523	5946	3539	2156	3409
	1371	6753	3513	6023	3568	2152	3422
	1372	6794	3525	6055	3555	2172	3414
	1373	6788	3536	6061	3555	2177	3352
	1374	6815	3561	6126	3591	2202	3410
	1375	6857	3612	6155	3611	2219	3413
	1376	6912	3634	6182	3629	2233	3375
	1377	6989	3666	6233	3697	2267	3479
	1378	6994	3670	6245	3694	2257	3498
	1379	6959	3629	6232	3658	2236	3500
	1380	7004	3649	6332	3697	2226	3593
	1381	6961	3634	6320	3685	2216	3616
	1382	6966	3634	6320	3691	2213	3567
	1383	6950	3626	6313	3684	2205	3531
	1384	6884	3614	6284	3640	2178	3461
	1385	6836	3598	6262	3635	2158	3424
	1386	6743	3591	6167	3608	2114	3336
	1387	6720	3586	6168	3614	2088	3338
	1388	6693	3583	6134	3586	2082	3321
	1389	6658	3587	6106	3552	2071	3300
	1390	6686	3609	6136	3531	2078	3286
	1391	6656	3596	6123	3543	2061	3248
	1392	6674	3614	6132	3542	2061	3318
	1393	6736	3665	6178	3551	2084	3320
	1394	6736	3668	6186	3578	2075	3402
	1395	6780	3661	6181	3564	2072	3456
	1396	6766	3655	6191	3575	2063	3474
	1397	6782	3632	6152	3549	2041	3504
	1398	6786	3614	6154	3559	2028	3501
	1399	6807	3616	6138	3562	2026	3432
	1400	6778	3613	6167	3545	2020	3395
	1401	6766	3615	6151	3529	2017	3392
	1402	6724	3591	6175	3535	2012	3362
	1403	6638	3555	6103	3539	2003	3331
	1404	6651	3556	6132	3531	2015	3333
	1405	6648	3553	6130	3548	2019	3325
	1406	6641	3560	6104	3563	2011	3254
	1407	6669	3598	6105	3580	2018	3287
	1408	6634	3583	6094	3561	2007	3236
	1409	6591	3580	6053	3516	1996	3202
	1410	6692	3627	6098	3547	2012	3334
	1411	6704	3628	6098	3562	2022	3319
	1412	6728	3653	6101	3544	2029	3230
	1413	6794	3705	6120	3581	2055	3293
	1414	6753	3701	6097	3567	2049	3297
	1415	6743	3726	6117	3574	2063	3297
	1416	6769	3739	6160	3599	2069	3379
	1417	6795	3778	6182	3621	2102	3404
	1418	6699	3765	6120	3580	2082	3360
	1419	6679	3754	6105	3560	2064	3298
	1420	6687	3773	6120	3572	2062	3279
	1421	6678	3756	6019	3525	2066	3226
	1422	6645	3744	6037	3506	2060	3235
	1423	6641	3750	6039	3508	2062	3234
	1424	6641	3738	6004	3503	2070	3239
	1425	6655	3706	5977	3515	2069	3344
	1426	6612	3687	5958	3479	2066	3416
	1427	6740	3728	6075	3551	2075	3449
	1428	6750	3741	6071	3557	2099	3422
	1429	6807	3789	6143	3580	2121	3531
	1430	6767	3789	6097	3533	2135	3460
	1431	6764	3789	6105	3538	2147	3400
	1432	6769	3791	6088	3567	2189	3347
	1433	6848	3847	6229	3610	2217	3429
	1434	6872	3851	6210	3624	2229	3445
	1435	6903	3840	6218	3589	2229	3415
	1436	6858	3829	6198	3533	2227	3412
	1437	6885	3835	6199	3529	2258	3457
	1438	6882	3845	6205	3530	2265	3483
	1439	6854	3821	6214	3483	2238	3387
	1440	6858	3819	6237	3502	2238	3410
	1441	6892	3826	6270	3506	2270	3507
	1442	6838	3789	6227	3483	2250	3413
	1443	6808	3763	6210	3483	2233	3492
	1444	6873	3772	6246	3493	2241	3528
	1445	6821	3770	6223	3466	2222	3427
	1446	6820	3793	6197	3454	2235	3394
	1447	6794	3813	6181	3463	2226	3312
	1448	6744	3801	6199	3467	2232	3290
	1449	6734	3818	6229	3456	2245	3326
	1450	6717	3801	6175	3451	2244	3308
	1451	6694	3759	6187	3449	2222	3252
	1452	6659	3736	6146	3417	2227	3240
	1453	6626	3726	6101	3358	2197	3225
	1454	6602	3722	6061	3359	2185	3207
	1455	6621	3724	6111	3353	2185	3236
	1456	6669	3751	6158	3372	2195	3203
	1457	6668	3745	6173	3382	2205	3263
	1458	6654	3746	6161	3375	2195	3240
	1459	6655	3738	6193	3376	2182	3310
	1460	6615	3736	6178	3373	2188	3207
	1461	6637	3767	6208	3380	2189	3228
	1462	6606	3729	6200	3380	2172	3293
	1463	6549	3686	6185	3360	2160	3279
	1464	6527	3686	6176	3367	2159	3246
	1465	6485	3647	6151	3344	2136	3275
	1466	6434	3628	6082	3285	2127	3253
	1467	6386	3606	6074	3260	2113	3214
	1468	6430	3615	6113	3286	2126	3208
	1469	6399	3601	6079	3271	2121	3218
	1470	6465	3603	6090	3272	2150	3235
	1471	6478	3621	6132	3265	2154	3294
	1472	6448	3615	6068	3234	2139	3264
	1473	6434	3594	6063	3223	2136	3280
	1474	6424	3594	6041	3208	2124	3375
	1475	6414	3583	6067	3200	2129	3288
	1476	6377	3592	6066	3221	2120	3223
	1477	6176	3535	5899	3093	2083	3073
	1478	6172	3516	5873	3071	2063	3064
	1479	6135	3495	5865	3079	2069	3016
	1480	6146	3484	5844	3105	2068	3011
	1481	6168	3510	5835	3137	2072	3043
	1482	6145	3500	5862	3122	2020	3095
	1483	6127	3517	5754	3109	2028	3092
	1484	6175	3552	5818	3127	2054	3097
	1485	6239	3631	5845	3218	2091	3124
	1486	6294	3696	5892	3257	2104	3093
	1487	6334	3698	5912	3283	2109	3036
	1488	6353	3720	5930	3315	2114	3001
	1489	6353	3726	5932	3335	2123	3014
	1490	6354	3755	5922	3347	2121	3020
	1491	6402	3793	5979	3356	2115	3011
	1492	6435	3809	5972	3339	2124	3005
	1493	6391	3798	5955	3327	2141	2928
	1494	6355	3806	5990	3287	2151	2812
	1495	6338	3791	5981	3312	2159	2820
	1496	6355	3793	6003	3298	2190	2871
	1497	6417	3836	6050	3314	2223	2930
	1498	6453	3860	6015	3297	2227	2940
	1499	6457	3847	5964	3266	2212	2911
	1500	6493	3876	5944	3293	2226	2875
	1501	6543	3924	5973	3322	2259	2884
	1502	6590	3971	5986	3338	2287	2885
	1503	6673	3997	6047	3376	2313	2894
	1504	6739	4029	6097	3414	2324	2900
	1505	6732	4035	6047	3407	2325	2962
	1506	6804	4094	6119	3461	2340	3098
	1507	6799	4099	6111	3430	2348	3117
	1508	6819	4107	6142	3439	2361	3181
	1509	6815	4121	6176	3446	2380	3128
	1510	6808	4126	6153	3438	2385	3154
	1511	6832	4176	6229	3467	2418	3249
	1512	6805	4179	6202	3453	2404	3207
	1513	6785	4190	6203	3426	2407	3190
	1514	6775	4177	6187	3395	2389	3173
	1515	6789	4197	6175	3404	2381	3208
	1516	6778	4207	6159	3399	2388	3144
	1517	6764	4188	6130	3390	2374	3144
	1518	6792	4204	6159	3405	2388	3115
	1519	6822	4216	6189	3405	2399	3129
	1520	6721	4171	6152	3393	2369	3124
	1521	6676	4182	6159	3392	2368	3049
	1522	6777	4230	6236	3444	2409	3137
	1523	6765	4217	6190	3457	2394	3132
	1524	6777	4213	6200	3445	2395	3014
	1525	6797	4260	6182	3446	2413	3019
	1526	6819	4229	6168	3407	2398	2992
	1527	6851	4255	6180	3399	2408	2979
	1528	6810	4252	6197	3410	2394	2999
	1529	6862	4274	6230	3450	2394	3062
	1530	6783	4240	6179	3419	2376	3035
	1531	6769	4263	6193	3400	2386	3070
	1532	6754	4279	6152	3400	2403	3121
	1533	6664	4264	6125	3359	2385	3059
	1534	6596	4223	6062	3319	2360	3061
	1535	6554	4203	6067	3256	2358	3121
	1536	6559	4179	6081	3277	2366	3195
	1537	6537	4208	6084	3275	2366	3243
	1538	6590	4248	6127	3270	2403	3339
	1539	6574	4274	6104	3261	2399	3364
	1540	6598	4267	6113	3270	2429	3413
	1541	6519	4260	6048	3238	2440	3363
	1542	6500	4284	6075	3269	2459	3371
	1543	6541	4310	6074	3278	2461	3434
	1544	6516	4298	6017	3271	2475	3468
	1545	6530	4341	6006	3284	2487	3453
	1546	6484	4351	5982	3287	2465	3410
	1547	6433	4322	5960	3252	2441	3332
	1548	6464	4351	5977	3292	2451	3300
	1549	6470	4380	5989	3327	2474	3305
	1550	6474	4421	6015	3300	2478	3363
	1551	6487	4437	5996	3288	2480	3434
	1552	6477	4433	5957	3262	2463	3440
	1553	6439	4442	5986	3253	2481	3455
	1554	6428	4489	5998	3215	2527	3473
	1555	6480	4537	6038	3266	2565	3425
	1556	6511	4563	6034	3281	2611	3387
	1557	6485	4558	6002	3283	2598	3308
	1558	6532	4615	6035	3310	2630	3254
	1559	6572	4611	5971	3304	2628	3248
	1560	6540	4635	5982	3280	2629	3212
	1561	6556	4605	5940	3254	2654	3120
	1562	6675	4721	6019	3307	2726	3127
	1563	6811	4835	6122	3377	2795	3263
	1564	6894	4893	6162	3425	2831	3315
	1565	6913	4940	6175	3433	2871	3288
	1566	6972	4976	6223	3455	2882	3344
	1567	7025	5008	6268	3474	2882	3367
	1568	7028	5036	6249	3480	2884	3357
	1569	7045	5058	6252	3500	2909	3378
	1570	7127	5156	6298	3531	2929	3431
	1571	7098	5136	6248	3505	2924	3394
	1572	7116	5171	6256	3510	2947	3393
	1573	7149	5187	6264	3507	2969	3372
	1574	7125	5235	6253	3506	2990	3381
	1575	7245	5336	6357	3576	3035	3389
	1576	7354	5494	6455	3655	3132	3523
	1577	7381	5523	6530	3678	3164	3592
	1578	7362	5521	6468	3648	3168	3591
	1579	7421	5611	6487	3659	3194	3571
	1580	7497	5656	6549	3678	3230	3571
	1581	7523	5663	6539	3692	3243	3502
	1582	7499	5670	6541	3675	3229	3433
	1583	7555	5690	6547	3663	3236	3425
	1584	7607	5752	6583	3700	3262	3493
	1585	7673	5749	6590	3720	3259	3511
	1586	7628	5729	6508	3688	3250	3428
	1587	7641	5762	6524	3699	3262	3400
	1588	7620	5750	6493	3691	3259	3321
	1589	7673	5787	6531	3708	3277	3348
	1590	7652	5877	6558	3729	3311	3353
	1591	7722	5908	6559	3733	3314	3336
	1592	7749	5929	6564	3733	3314	3409
	1593	7785	5981	6567	3739	3341	3396
	1594	7823	6043	6632	3753	3342	3356
	1595	7788	6003	6619	3711	3327	3372
	1596	7930	6055	6731	3743	3354	3465
	1597	7881	6041	6687	3725	3352	3491
	1598	7887	6048	6724	3694	3373	3562
	1599	7935	6066	6751	3679	3394	3621
	1600	7903	6055	6730	3694	3406	3603
	1601	7865	6060	6718	3683	3418	3532
	1602	7826	6038	6696	3658	3405	3467
	1603	7816	6059	6641	3653	3403	3450
	1604	7771	5990	6550	3664	3375	3438
	1605	7761	5974	6579	3646	3348	3452
	1606	7655	5954	6488	3582	3318	3409
	1607	7680	5974	6504	3562	3321	3378
	1608	7677	5984	6490	3549	3320	3421
	1609	7658	6026	6528	3553	3339	3436
	1610	7668	5995	6487	3551	3316	3409
	1611	7660	5987	6428	3523	3279	3432
	1612	7638	5938	6435	3513	3271	3447
	1613	7635	5974	6436	3514	3298	3389
	1614	7652	6030	6438	3507	3291	3368
	1615	7702	6087	6466	3525	3316	3362
	1616	7693	6086	6457	3535	3314	3355
	1617	7705	6136	6449	3559	3368	3332
	1618	7661	6155	6432	3520	3365	3345
	1619	7643	6174	6415	3516	3353	3301
	1620	7640	6172	6398	3501	3399	3346
	1621	7635	6186	6414	3513	3421	3353
	1622	7600	6195	6367	3509	3424	3335
	1623	7604	6222	6379	3498	3434	3316
	1624	7619	6233	6420	3517	3440	3349
	1625	7436	6089	6261	3398	3370	3265
	1626	7398	6026	6200	3372	3333	3200
	1627	7391	6063	6147	3388	3353	3196
	1628	7451	6109	6171	3393	3379	3178
	1629	7403	6072	6134	3354	3379	3097
	1630	7378	6084	6110	3329	3367	3096
	1631	7410	6102	6127	3321	3379	3135
	1632	7446	6146	6121	3321	3400	3104
	1633	7549	6164	6210	3389	3437	3173
	1634	7526	6191	6204	3420	3458	3141
	1635	7508	6270	6219	3432	3493	3070
	1636	7523	6303	6227	3413	3527	3054
	1637	7596	6334	6250	3452	3570	3066
	1638	7555	6309	6237	3446	3544	3054
	1639	7553	6307	6243	3439	3565	3004
	1640	7525	6218	6196	3402	3508	2906
	1641	7473	6212	6208	3418	3508	2872
	1642	7495	6256	6224	3428	3548	2918
	1643	7436	6215	6170	3391	3528	2834
	1644	7414	6198	6126	3398	3540	2828
	1645	7492	6251	6212	3429	3575	2927
	1646	7472	6311	6208	3453	3610	2907
	1647	7534	6363	6265	3464	3622	2885
	1648	7530	6395	6253	3482	3630	2832
	1649	7486	6397	6278	3493	3650	2809
	1650	7541	6437	6355	3525	3682	2833
	1651	7599	6468	6391	3549	3703	2862
	1652	7622	6481	6442	3564	3715	2902
	1653	7665	6516	6502	3577	3737	2986
	1654	7703	6552	6602	3584	3750	2982
	1655	7680	6561	6572	3557	3775	2925
	1656	7658	6515	6588	3539	3754	2912
	1657	7649	6530	6577	3557	3778	2948
	1658	7688	6564	6616	3558	3794	2934
	1659	7744	6642	6599	3584	3826	2945
	1660	7747	6689	6605	3619	3855	2953
	1661	7733	6703	6651	3634	3869	2901
	1662	7698	6743	6599	3616	3844	2871
	1663	7677	6719	6516	3594	3818	2786
	1664	7632	6669	6514	3582	3841	2765
	1665	7596	6663	6495	3572	3849	2753
	1666	7611	6766	6498	3571	3909	2694
	1667	7621	6756	6528	3564	3924	2696
	1668	7637	6774	6507	3608	3961	2676
	1669	7669	6822	6596	3626	4003	2671
	1670	7775	6891	6668	3683	4051	2666
	1671	7890	6975	6732	3722	4075	2692
	1672	7821	6919	6667	3675	4032	2633
	1673	7791	6957	6691	3699	4046	2687
	1674	7811	6972	6671	3698	4043	2794
	1675	7812	7010	6698	3692	4047	2799
	1676	7774	7037	6676	3683	4062	2809
	1677	7779	7045	6702	3679	4077	2874
	1678	7780	7057	6716	3678	4089	2894
	1679	7722	7047	6662	3662	4100	2938
	1680	7769	7066	6673	3700	4124	2933
	1681	7716	7044	6649	3692	4120	2882
	1682	7718	7002	6646	3682	4117	2869
	1683	7615	7037	6592	3678	4135	2867
	1684	7613	7002	6536	3611	4092	2803
	1685	7585	6950	6502	3598	4081	2776
	1686	7580	6969	6507	3615	4082	2802
	1687	7545	7006	6482	3593	4092	2858
	1688	7555	7035	6471	3575	4131	2877
	1689	7560	7104	6458	3598	4172	2946
	1690	7588	7174	6483	3614	4223	2958
	1691	7652	7197	6486	3617	4274	2999
	1692	7610	7175	6469	3593	4256	2950
	1693	7642	7188	6504	3617	4256	2969
	1694	7624	7179	6442	3586	4256	3003
	1695	7582	7169	6445	3614	4277	2918
	1696	7529	7134	6405	3593	4246	2853
	1697	7556	7163	6400	3631	4277	2865
	1698	7536	7174	6410	3624	4283	2851
	1699	7599	7247	6419	3641	4298	2793
	1700	7636	7281	6441	3654	4322	2835
	1701	7655	7318	6450	3650	4336	2816
	1702	7691	7398	6480	3681	4364	2793
	1703	7706	7404	6485	3710	4387	2705
	1704	7706	7488	6440	3721	4387	2714
	1705	7731	7545	6438	3741	4405	2715
	1706	7778	7636	6464	3755	4462	2693
	1707	7902	7705	6525	3825	4503	2728
	1708	7850	7673	6484	3822	4495	2730
	1709	7813	7627	6533	3796	4491	2787
	1710	7751	7621	6498	3742	4493	2743
	1711	7734	7621	6490	3732	4500	2747
	1712	7747	7648	6540	3736	4559	2833
	1713	7718	7643	6618	3763	4561	2880
	1714	7732	7691	6658	3762	4576	2914
	1715	7705	7621	6623	3709	4546	2904
	1716	7768	7590	6686	3779	4548	2997
	1717	7802	7616	6675	3787	4549	3026
	1718	7895	7666	6761	3821	4594	3123
	1719	7875	7651	6678	3822	4570	3171
	1720	7835	7660	6679	3823	4540	3151
	1721	7798	7695	6631	3819	4569	3148
	1722	7770	7688	6640	3809	4570	3157
	1723	7792	7687	6616	3786	4566	3126
	1724	7740	7670	6584	3754	4574	2994
	1725	7713	7669	6556	3765	4584	2998
	1726	7668	7660	6551	3740	4584	2993
	1727	7625	7648	6522	3734	4579	2881
	1728	7680	7678	6573	3767	4618	2888
	1729	7732	7764	6600	3808	4649	2866
	1730	7740	7897	6625	3820	4687	2868
	1731	7802	7983	6705	3856	4750	3016
	1732	7823	8027	6715	3877	4783	3063
	1733	7837	8013	6697	3869	4746	3027
	1734	7900	8128	6805	3932	4808	3121
	1735	7874	8137	6766	3922	4806	3184
	1736	7851	8133	6747	3903	4790	3224
	1737	7781	8079	6728	3855	4756	3129
	1738	7782	8086	6754	3864	4757	3132
	1739	7750	8044	6706	3841	4704	3024
	1740	7761	8048	6701	3847	4737	3085
	1741	7743	8081	6680	3839	4716	3105
	1742	7713	8092	6631	3833	4715	3050
	1743	7720	8129	6647	3860	4736	3096
	1744	7729	8169	6675	3872	4735	3088
	1745	7712	8248	6624	3843	4745	3117
	1746	7675	8213	6533	3838	4752	3116
	1747	7625	8220	6522	3821	4744	3125
	1748	7632	8210	6479	3826	4749	3176
	1749	7540	8148	6435	3792	4742	3220
	1750	7535	8210	6407	3810	4780	3219
	1751	7528	8248	6437	3817	4809	3250
	1752	7534	8270	6423	3811	4849	3247
	1753	7507	8323	6435	3803	4879	3326
	1754	7485	8278	6411	3811	4922	3344
	1755	7441	8272	6399	3789	4909	3368
	1756	7397	8216	6359	3783	4893	3396
	1757	7277	8173	6324	3716	4876	3485
	1758	7271	8232	6352	3718	4894	3490
	1759	7251	8274	6302	3728	4894	3403
	1760	7337	8330	6367	3779	4949	3430
	1761	7391	8464	6416	3831	5012	3495
	1762	7388	8483	6412	3852	5024	3485
	1763	7411	8507	6358	3827	5062	3459
	1764	7432	8522	6378	3844	5064	3466
	1765	7421	8577	6379	3857	5086	3462
	1766	7310	8534	6308	3772	5058	3372
	1767	7265	8543	6330	3760	5038	3353
	1768	7178	8509	6276	3701	5005	3363
	1769	7187	8550	6336	3722	5033	3358
	1770	7137	8533	6294	3676	5023	3295
	1771	7078	8468	6253	3636	4986	3295
	1772	7124	8586	6321	3714	5051	3331
	1773	7143	8635	6360	3735	5105	3339
	1774	7158	8717	6386	3782	5147	3372
	1775	7183	8758	6412	3778	5156	3430
	1776	7177	8757	6408	3768	5161	3380
	1777	7181	8763	6378	3766	5137	3422
	1778	7114	8800	6334	3735	5117	3432
	1779	7154	8851	6355	3728	5121	3463
	1780	7098	8726	6291	3686	5084	3489
	1781	7089	8805	6301	3697	5082	3477
	1782	7078	8871	6309	3704	5119	3457
	1783	7046	8866	6293	3667	5125	3410
	1784	7050	8929	6270	3646	5167	3384
	1785	7130	9074	6366	3676	5236	3463
	1786	7151	9110	6389	3705	5295	3440
	1787	7166	9169	6382	3699	5337	3467
	1788	7226	9289	6434	3761	5414	3545
	1789	7229	9275	6477	3765	5466	3562
	1790	7240	9349	6498	3749	5483	3551
	1791	7194	9310	6501	3734	5490	3543
	1792	7294	9409	6566	3772	5570	3550
	1793	7350	9488	6629	3798	5610	3605
	1794	7374	9574	6660	3806	5666	3635
	1795	7344	9572	6628	3791	5669	3617
	1796	7312	9547	6649	3740	5673	3594
	1797	7325	9590	6674	3758	5711	3581
	1798	7314	9642	6680	3748	5757	3534
	1799	7364	9759	6711	3778	5818	3566
	1800	7282	9738	6664	3705	5796	3509
	1801	7226	9766	6593	3673	5803	3504
	1802	7166	9762	6584	3626	5805	3606
	1803	7161	9835	6568	3603	5832	3656
	1804	7164	9869	6603	3584	5842	3671
	1805	7152	9887	6577	3583	5854	3653
	1806	7187	10023	6627	3626	5945	3722
	1807	7182	10086	6608	3605	5952	3573
	1808	7188	10126	6569	3615	5995	3520
	1809	7185	10174	6598	3608	6038	3563
	1810	7107	10197	6565	3576	6045	3561
	1811	7079	10328	6555	3569	6130	3548
	1812	7079	10392	6506	3561	6143	3517
	1813	6986	10328	6454	3522	6101	3507
	1814	6896	10293	6357	3476	6088	3521
	1815	6875	10310	6345	3465	6100	3525
	1816	6869	10395	6333	3472	6147	3577
	1817	6827	10430	6268	3448	6211	3602
	1818	6811	10503	6247	3449	6255	3569
	1819	6812	10571	6202	3453	6330	3555
	1820	6803	10650	6183	3458	6409	3587
	1821	6806	10736	6191	3471	6461	3604
	1822	6784	10753	6140	3429	6490	3567
	1823	6733	10754	6092	3424	6458	3572
	1824	6714	10735	6100	3407	6463	3559
	1825	6748	10784	6071	3409	6506	3538
	1826	6748	10811	6027	3416	6496	3533
	1827	6745	10851	6053	3407	6533	3548
	1828	6741	10879	6011	3410	6557	3577
	1829	6672	10968	5995	3382	6612	3588
	1830	6699	11113	6053	3407	6713	3592
	1831	6632	11093	5976	3345	6705	3493
	1832	6616	11125	5982	3329	6744	3494
	1833	6699	11284	6070	3374	6882	3596
	1834	6635	11220	6009	3349	6858	3567
	1835	6606	11267	5938	3347	6899	3539
	1836	6610	11457	5955	3343	6934	3538
	1837	6589	11525	5962	3336	6959	3548
	1838	6547	11566	5906	3276	6942	3469
	1839	6491	11648	5853	3243	6951	3463
	1840	6430	11656	5808	3224	6921	3430
	1841	6448	11714	5779	3210	6961	3421
	1842	6425	11746	5761	3219	6957	3481
	1843	6336	11814	5697	3181	7017	3452
	1844	6332	11851	5686	3181	7031	3401
	1845	6430	11999	5753	3220	7115	3423
	1846	6451	12102	5743	3236	7151	3475
	1847	6539	12252	5774	3278	7205	3517
	1848	6522	12296	5763	3249	7191	3515
	1849	6466	12286	5708	3200	7165	3485
	1850	6486	12333	5706	3200	7187	3448
	1851	6568	12432	5789	3250	7254	3488
	1852	6574	12546	5759	3291	7334	3461
	1853	6582	12617	5754	3293	7388	3326
	1854	6625	12909	5786	3326	7525	3336
	1855	6629	13016	5800	3339	7606	3339
	1856	6669	13124	5780	3328	7678	3284
	1857	6711	13297	5823	3383	7766	3319
	1858	6702	13392	5854	3387	7814	3341
	1859	6690	13424	5834	3380	7832	3314
	1860	6774	13549	5894	3395	7898	3346
	1861	6742	13404	5835	3341	7813	3285
	1862	6753	13505	5853	3328	7920	3320
	1863	6772	13771	5894	3342	8007	3302
	1864	6849	13955	5931	3398	8121	3268
	1865	6861	13943	5929	3401	8123	3255
	1866	6832	13973	5938	3403	8100	3242
	1867	6852	14082	5983	3411	8146	3194
	1868	6859	14122	6000	3411	8162	3160
	1869	6910	14257	6077	3432	8244	3260
	1870	6873	14381	6085	3443	8268	3330
	1871	6879	14500	6069	3427	8290	3335
	1872	6888	14597	6077	3428	8296	3368
	1873	6918	14811	6173	3429	8419	3421
	1874	6944	15007	6171	3410	8492	3412
	1875	6924	15045	6187	3421	8528	3423
	1876	6942	15233	6229	3404	8650	3451
	1877	6935	15333	6202	3382	8711	3433
	1878	6992	15522	6260	3425	8803	3494
	1879	6961	15456	6217	3393	8796	3422
	1880	6921	15500	6198	3371	8807	3387
	1881	6921	15540	6182	3379	8857	3431
	1882	6900	15567	6150	3362	8805	3444
	1883	6876	15746	6093	3378	8896	3470
	1884	6925	15922	6134	3382	9018	3465
	1885	6890	15923	6140	3349	9024	3368
	1886	6866	16021	6133	3337	9088	3313
	1887	6918	16208	6190	3392	9186	3331
	1888	6925	16301	6191	3402	9237	3314
	1889	6996	16448	6226	3436	9302	3336
	1890	7001	16528	6230	3458	9382	3375
	1891	6981	16592	6214	3471	9403	3361
	1892	6991	16816	6229	3463	9546	3366
	1893	7036	16909	6254	3470	9582	3328
	1894	6992	16884	6202	3467	9574	3340
	1895	6967	17166	6218	3479	9726	3429
	1896	6955	17338	6231	3492	9827	3389
	1897	6845	17366	6211	3439	9873	3337
	1898	6864	17507	6218	3458	9942	3362
	1899	6860	17635	6238	3467	10012	3351
	1900	6853	17749	6287	3491	10068	3407
	1901	6830	17977	6261	3496	10167	3419
	1902	6880	18150	6297	3494	10240	3363
	1903	6814	18172	6238	3485	10258	3329
	1904	6760	18110	6225	3457	10229	3276
	1905	6787	18239	6222	3458	10294	3368
	1906	6701	18287	6213	3457	10299	3298
	1907	6663	18451	6191	3427	10437	3256
	1908	6682	18640	6181	3456	10540	3326
	1909	6713	18731	6168	3452	10607	3310
	1910	6625	18740	6105	3422	10591	3289
	1911	6618	18826	6089	3441	10644	3323
	1912	6582	18923	6081	3430	10629	3229
	1913	6603	18902	6062	3435	10658	3266
	1914	6600	19034	6099	3430	10735	3346
	1915	6581	19194	6124	3448	10801	3365
	1916	6618	19346	6110	3426	10920	3403
	1917	6617	19458	6090	3445	11013	3425
	1918	6606	19454	6085	3436	11026	3394
	1919	6654	19686	6079	3442	11120	3370
	1920	6694	19828	6069	3433	11232	3270
	1921	6701	19966	6122	3461	11370	3227
	1922	6731	20116	6128	3464	11510	3188
	1923	6783	20312	6110	3503	11637	3152
	1924	6797	20359	6119	3500	11710	3097
	1925	6823	20588	6143	3517	11883	3066
	1926	6893	20742	6163	3579	12011	3106
	1927	6892	20779	6142	3559	11994	3111
	1928	6852	20836	6139	3529	12038	3058
	1929	6834	20903	6157	3529	12081	3019
	1930	6914	21106	6182	3569	12206	3069
	1931	6951	21239	6205	3570	12264	3062
	1932	6996	21364	6196	3584	12398	3018
	1933	6999	21423	6215	3582	12378	2947
	1934	6965	21569	6223	3597	12455	2940
	1935	6951	21643	6236	3614	12494	2960
	1936	6942	21519	6226	3589	12484	2978
	1937	6917	21527	6166	3565	12501	2984
	1938	6890	21506	6131	3564	12474	3022
	1939	6842	21502	6094	3549	12467	3014
	1940	6874	21687	6126	3549	12555	3033
	1941	6879	21713	6136	3533	12526	3016
	1942	6848	21736	6103	3497	12532	2974
	1943	6931	22051	6121	3537	12732	3094
	1944	6963	22297	6196	3539	12909	3150
	1945	6924	22231	6131	3493	12860	3083
	1946	6939	22282	6116	3491	12871	3083
	1947	6952	22283	6102	3470	12858	3106
	1948	6948	22431	6106	3484	12963	3137
	1949	6956	22451	6096	3479	13004	3135
	1950	6954	22651	6073	3453	13101	3166
	1951	6893	22564	6044	3412	13079	3100
	1952	6858	22583	6042	3417	13060	3117
	1953	6868	22785	6064	3415	13106	3147
	1954	6907	22961	6043	3390	13174	3173
	1955	6917	23242	6083	3398	13313	3133
	1956	6907	23305	6047	3363	13308	3126
	1957	6898	23246	6011	3368	13241	3143
	1958	7027	23445	6084	3385	13362	3183
	1959	7010	23706	6102	3415	13452	3189
	1960	7045	23897	6113	3434	13573	3204
	1961	7101	24098	6128	3416	13666	3217
	1962	7103	24213	6126	3425	13721	3212
	1963	7093	24421	6143	3418	13799	3179
	1964	7092	24494	6111	3427	13861	3112
	1965	7143	24818	6134	3452	14045	3120
	1966	7229	25178	6204	3514	14280	3113
	1967	7287	25647	6252	3546	14492	3108
	1968	7340	26081	6282	3591	14697	3115
	1969	7288	26249	6282	3582	14760	3084
	1970	7286	26273	6306	3592	14828	3118
	1971	7325	26359	6308	3588	14885	3118
	1972	7335	26419	6350	3595	14914	3253
	1973	7257	26251	6247	3539	14798	3233
	1974	7206	26258	6191	3540	14734	3259
	1975	7188	26339	6193	3525	14714	3278
	1976	7203	26490	6246	3512	14727	3327
	1977	7226	26704	6273	3544	14884	3302
	1978	7241	26830	6265	3549	14963	3255
	1979	7220	26742	6218	3536	14948	3287
	1980	7261	26878	6266	3541	15020	3324
	1981	7289	26973	6266	3547	15105	3298
	1982	7273	26983	6277	3565	15110	3344
	1983	7235	26937	6275	3506	15136	3351
	1984	7217	26812	6259	3471	15000	3333
	1985	7215	26896	6228	3474	15036	3364
	1986	7218	26980	6206	3474	15021	3347
	1987	7262	27050	6237	3500	15085	3334
	1988	7318	27211	6294	3539	15172	3379
	1989	7306	27103	6301	3518	15168	3369
	1990	7264	26894	6243	3489	15019	3332
	1991	7281	27037	6277	3517	15109	3427
	1992	7280	26983	6361	3553	15055	3396
	1993	7180	26797	6328	3523	14936	3314
	1994	7193	26843	6333	3541	14938	3296
	1995	7205	26792	6342	3545	14961	3254
	1996	7229	26947	6426	3567	15034	3285
	1997	7243	27075	6428	3581	15132	3261
[truncated: 3,390 more rows]
