# Supplementary material for: A Comprehensive Analysis of Replicating Merkel Cell Polyomavirus Genomes Delineates the Viral Transcription Program and Suggests a Role for mcv-miR-M1 in Episomal Persistence
Source: PLoS Pathog. 2015 Jul 28;11(7):e1004974. doi: 10.1371/journal.ppat.1004974 (PMC4517807; doi:10.1371/journal.ppat.1004974)
Supplement: S6 Dataset — RNA-seq coverage from MCVSyn or MCVSyn-hpko-transfected PFSK-1 cells along the early and late strands of the viral genome. ‘Experiment I’ and ‘-II’ denote two independently performed side-by-side transfections of the wt or mutant genomes. (XLSX) [file ppat.1004974.s016.xlsx]

## Sheet: Dataset_S6
		Experiment I				Experiment II
		MCVSyn		MCVSyn-hpko		MCVSyn		MCVSyn-hpko
		early (+) strand	late (-) strand	early (+) strand	late (-) strand	early (+) strand	late (-) strand	early (+) strand	late (-) strand
	nt. position	coverage	coverage	coverage	coverage	coverage	coverage	coverage	coverage
	1	29	156	25	31	25	344	35	88
	2	29	155	25	32	26	342	35	88
	3	29	157	25	32	26	345	35	88
	4	29	158	25	32	26	344	35	87
	5	29	159	23	32	26	343	35	86
	6	28	160	23	33	26	340	35	84
	7	28	164	23	34	26	341	37	87
	8	28	167	24	34	26	349	38	87
	9	28	167	24	33	26	348	38	87
	10	28	166	25	33	26	345	38	87
	11	28	163	25	33	26	341	38	86
	12	28	162	25	31	26	338	38	85
	13	28	161	25	30	26	327	38	84
	14	28	158	25	30	26	326	38	84
	15	28	158	25	30	26	327	38	84
	16	28	160	25	30	26	332	38	84
	17	28	161	25	30	26	331	38	84
	18	28	155	27	28	30	323	39	84
	19	32	154	27	27	30	319	39	85
	20	34	153	27	27	31	313	37	81
	21	36	152	28	27	31	310	37	81
	22	36	147	30	27	31	307	37	81
	23	36	144	30	27	31	302	37	81
	24	36	145	31	27	31	302	37	81
	25	36	144	31	28	31	302	37	80
	26	36	145	32	27	31	304	37	82
	27	36	146	32	27	32	305	39	82
	28	39	145	34	28	34	310	42	80
	29	40	146	35	28	34	316	42	82
	30	48	149	41	28	39	319	48	82
	31	49	149	43	28	44	323	51	82
	32	49	149	45	28	44	324	52	82
	33	53	149	46	29	47	324	55	82
	34	53	149	46	29	48	324	55	82
	35	53	149	46	29	48	327	55	82
	36	53	150	46	29	49	329	55	86
	37	54	150	46	29	49	332	55	86
	38	57	150	46	29	49	332	55	86
	39	57	151	46	29	49	336	55	86
	40	57	149	45	29	49	335	55	86
	41	57	152	45	31	49	337	55	86
	42	59	153	45	31	50	336	58	82
	43	60	152	48	31	50	340	58	82
	44	60	152	48	31	49	334	58	82
	45	64	152	48	31	49	335	57	82
	46	64	151	48	31	51	334	57	82
	47	64	152	48	31	54	338	57	82
	48	64	147	49	30	54	327	58	85
	49	65	145	49	31	53	328	58	85
	50	65	144	49	32	53	326	58	83
	51	65	145	49	32	53	329	58	86
	52	65	148	50	34	55	333	56	88
	53	65	146	51	35	55	336	56	89
	54	65	146	51	35	55	340	56	89
	55	65	147	51	35	57	344	56	90
	56	65	156	52	36	57	354	55	92
	57	64	157	52	35	54	353	53	91
	58	60	157	51	34	54	354	53	92
	59	60	156	51	34	53	356	53	91
	60	61	152	51	34	54	351	53	86
	61	61	146	52	34	54	353	53	84
	62	60	150	52	33	56	345	53	84
	63	60	147	52	31	56	336	53	82
	64	59	144	52	30	56	328	53	77
	65	60	143	51	30	56	322	53	75
	66	60	143	51	30	60	314	53	75
	67	57	144	51	29	62	315	52	75
	68	57	145	48	30	61	326	49	76
	69	58	142	48	28	63	318	49	74
	70	58	141	48	27	63	316	48	72
	71	59	141	48	27	63	315	48	72
	72	58	141	48	27	63	312	49	73
	73	58	141	48	27	64	310	49	73
	74	57	141	46	27	64	313	50	73
	75	56	143	47	28	63	323	50	74
	76	57	148	47	28	63	327	50	74
	77	57	149	47	28	60	328	50	74
	78	57	151	47	31	57	331	50	75
	79	57	151	49	33	59	339	52	75
	80	60	151	49	33	59	342	54	73
	81	61	148	49	32	64	338	54	73
	82	61	148	49	30	64	335	54	72
	83	61	146	51	30	64	336	55	69
	84	62	146	55	30	68	331	55	73
	85	65	146	55	30	69	331	55	74
	86	67	146	60	30	70	331	59	74
	87	67	145	60	30	71	331	56	74
	88	69	142	61	30	72	327	56	74
	89	69	140	61	28	73	323	56	71
	90	69	133	61	27	73	311	57	67
	91	70	132	62	27	74	299	60	63
	92	70	125	63	27	74	289	57	63
	93	67	121	61	27	70	290	57	64
	94	65	119	60	27	67	285	56	63
	95	65	120	62	26	68	287	58	66
	96	63	116	68	24	68	283	59	65
	97	64	114	68	24	68	279	57	64
	98	64	109	68	23	69	270	60	59
	99	65	105	68	23	71	253	64	58
	100	68	105	69	23	71	253	64	57
	101	69	108	69	23	71	252	65	55
	102	68	110	68	24	71	258	66	57
	103	68	114	68	23	70	258	66	58
	104	68	115	68	23	70	257	66	58
	105	68	122	68	23	72	265	67	63
	106	69	126	68	23	73	280	67	66
	107	69	125	68	22	73	281	69	66
	108	73	121	71	21	76	278	68	66
	109	75	116	70	21	77	268	67	66
	110	75	116	76	21	77	267	68	66
	111	77	116	75	21	77	267	68	66
	112	77	117	75	21	77	268	68	66
	113	80	117	79	21	77	272	70	66
	114	81	117	79	21	77	271	70	66
	115	82	117	79	21	77	271	73	66
	116	82	117	80	21	80	270	73	66
	117	82	115	80	21	80	265	74	66
	118	82	114	81	21	80	265	74	66
	119	79	113	80	21	76	263	73	64
	120	81	112	83	21	79	263	74	63
	121	82	112	83	21	79	262	75	63
	122	84	112	88	19	81	261	80	63
	123	84	112	89	21	81	261	80	62
	124	85	112	94	21	81	262	80	62
	125	85	111	93	21	81	261	80	62
	126	85	112	95	20	83	260	81	62
	127	85	113	94	20	83	258	82	60
	128	85	113	95	20	82	258	80	60
	129	82	113	93	19	80	249	78	62
	130	81	113	92	21	81	250	80	62
	131	73	111	86	21	76	247	74	62
	132	76	111	87	22	71	243	73	64
	133	76	112	87	22	71	243	73	64
	134	72	115	88	22	68	249	70	64
	135	72	117	89	22	67	250	70	65
	136	73	117	89	22	67	247	70	65
	137	74	116	91	22	69	247	72	61
	138	75	116	97	22	69	244	73	61
	139	75	116	101	22	71	244	76	61
	140	77	115	107	22	73	240	80	61
	141	81	115	110	22	76	242	86	61
	142	68	113	79	22	69	240	67	61
	143	68	112	79	20	71	240	65	61
	144	69	112	81	20	74	236	66	62
	145	71	113	82	20	74	236	69	62
	146	71	116	84	20	76	235	71	61
	147	71	116	84	22	74	234	71	67
	148	71	114	84	22	71	229	72	67
	149	74	113	85	23	72	229	74	64
	150	72	113	85	22	72	223	74	63
	151	73	112	85	22	74	218	74	63
	152	73	114	87	22	74	215	74	60
	153	73	109	91	20	71	205	76	57
	154	76	108	90	20	73	202	80	56
	155	76	108	90	20	73	198	80	56
	156	79	108	96	20	74	198	86	55
	157	87	99	109	19	77	185	98	53
	158	89	99	113	19	81	184	101	52
	159	102	99	132	19	82	184	105	51
	160	107	95	139	19	88	180	106	51
	161	132	93	164	19	100	178	131	52
	162	132	92	165	19	101	173	133	50
	163	132	87	166	19	100	171	133	48
	164	156	87	191	19	112	169	144	48
	165	158	86	205	19	119	164	149	48
	166	162	86	205	19	122	165	156	48
	167	167	86	215	19	127	168	164	48
	168	197	83	249	19	152	165	191	48
	169	220	79	258	18	160	151	204	47
	170	269	79	321	18	212	146	239	47
	171	287	78	346	17	219	146	248	47
	172	310	78	362	16	229	146	257	47
	173	363	78	442	16	276	145	296	46
	174	381	79	472	16	286	150	306	46
	175	386	79	488	16	297	146	308	46
	176	387	79	492	15	299	136	311	43
	177	399	76	506	15	313	133	320	43
	178	440	75	560	15	331	134	347	43
	179	447	73	573	12	339	130	350	42
	180	459	69	586	10	353	126	374	42
	181	466	70	591	10	359	125	374	43
	182	467	70	599	10	360	123	374	40
	183	469	69	612	10	367	120	375	40
	184	478	70	618	10	373	121	382	40
	185	486	70	627	10	381	122	391	34
	186	490	70	641	10	388	121	395	33
	187	493	70	639	10	390	121	395	35
	188	495	70	641	10	393	120	395	35
	189	511	70	659	10	407	121	401	36
	190	520	70	671	11	411	123	406	37
	191	526	70	678	11	412	121	412	37
	192	526	69	677	11	412	120	410	37
	193	526	69	677	11	414	122	411	37
	194	530	69	677	11	424	119	409	37
	195	539	73	684	13	435	128	412	40
	196	548	77	687	13	439	130	414	38
	197	553	77	688	14	444	131	418	38
	198	553	77	692	14	450	131	417	38
	199	555	77	692	14	450	127	413	38
	200	589	78	716	14	476	132	424	38
	201	589	78	724	14	477	132	430	38
	202	589	74	726	14	478	132	429	39
	203	589	71	726	13	478	126	428	37
	204	589	68	726	13	480	125	428	36
	205	596	66	731	13	488	132	434	36
	206	596	58	732	13	487	124	434	31
	207	602	52	745	13	491	108	443	28
	208	604	52	745	13	493	107	442	28
	209	601	52	745	13	490	108	441	25
	210	606	52	749	13	489	108	442	25
	211	607	52	746	13	489	108	441	25
	212	606	52	751	13	491	108	442	25
	213	608	51	752	13	494	107	444	25
	214	609	51	757	13	499	102	444	25
	215	617	51	773	13	500	105	447	25
	216	624	53	783	13	506	105	453	25
	217	634	53	790	13	512	106	455	26
	218	649	54	811	13	524	106	467	26
	219	657	54	819	13	530	108	469	26
	220	670	54	863	13	541	109	476	26
	221	686	54	896	13	546	109	488	26
	222	697	55	918	13	555	109	496	26
	223	714	55	931	13	562	111	500	26
	224	741	55	972	13	584	113	513	27
	225	790	56	1054	13	616	116	540	28
	226	821	63	1087	13	635	117	564	29
	227	859	64	1138	13	651	125	582	30
	228	887	65	1167	13	660	126	589	30
	229	904	69	1195	13	674	128	603	37
	230	915	75	1213	13	691	127	611	35
	231	920	75	1219	11	693	128	610	36
	232	934	76	1231	12	694	141	611	36
	233	933	78	1235	11	695	142	614	36
	234	951	77	1264	11	701	143	618	36
	235	954	74	1269	10	711	139	626	35
	236	965	72	1275	10	722	145	634	36
	237	971	74	1282	10	723	146	637	36
	238	971	74	1287	10	721	144	637	36
	239	972	74	1294	10	729	144	640	36
	240	974	74	1296	10	730	144	640	36
	241	977	73	1294	10	733	150	641	37
	242	972	73	1296	10	731	149	637	37
	243	979	72	1298	10	732	151	641	37
	244	979	72	1298	10	731	153	641	37
	245	981	71	1296	10	733	153	643	36
	246	984	69	1303	10	733	153	642	36
	247	986	66	1305	10	732	153	640	36
	248	985	66	1308	8	733	151	640	30
	249	996	66	1323	8	737	151	647	30
	250	995	68	1322	7	737	149	647	30
	251	997	67	1328	7	738	149	647	31
	252	999	67	1328	6	736	149	648	31
	253	1000	68	1330	6	738	160	649	31
	254	1004	71	1332	6	739	164	653	31
	255	1003	70	1333	5	742	163	652	31
	256	1010	71	1343	5	752	163	661	31
	257	1007	70	1338	5	749	160	656	31
	258	1000	72	1324	5	747	162	647	31
	259	1003	72	1326	5	743	162	644	31
	260	990	73	1309	5	742	162	642	31
	261	986	74	1303	5	736	162	641	31
	262	966	75	1286	5	724	167	617	31
	263	1000	77	1343	6	750	169	642	31
	264	1011	78	1344	6	757	169	648	31
	265	1013	83	1379	8	794	176	668	31
	266	1018	87	1370	8	790	184	664	36
	267	1042	89	1402	8	794	186	677	36
	268	1076	89	1459	8	825	188	697	36
	269	1065	89	1459	8	810	187	690	39
	270	1044	89	1463	9	804	187	684	39
	271	994	89	1402	9	752	187	650	39
	272	977	89	1377	9	746	187	642	39
	273	954	89	1365	10	743	188	638	38
	274	901	90	1290	11	701	190	602	38
	275	886	89	1262	11	693	185	594	40
	276	882	89	1247	11	683	186	591	40
	277	886	91	1243	12	684	196	588	41
	278	882	94	1239	12	677	204	580	45
	279	840	95	1188	13	661	205	553	46
	280	833	95	1176	13	654	208	550	46
	281	823	95	1162	13	640	203	527	46
	282	825	94	1176	14	640	201	532	45
	283	826	94	1175	14	638	201	534	45
	284	838	95	1182	14	636	202	544	45
	285	849	95	1200	14	647	200	556	45
	286	843	94	1214	14	646	199	548	45
	287	844	96	1223	14	653	200	561	45
	288	841	97	1224	14	651	204	561	46
	289	848	99	1237	15	655	208	574	46
	290	837	101	1223	15	642	212	571	45
	291	829	100	1213	14	638	210	568	44
	292	827	101	1215	14	642	212	567	44
	293	832	101	1218	14	643	212	566	44
	294	863	105	1253	14	664	211	587	45
	295	869	105	1271	14	665	210	589	44
	296	923	101	1333	12	709	201	611	41
	297	948	95	1349	12	723	200	621	41
	298	979	96	1388	11	743	198	630	41
	299	1016	97	1428	11	763	200	664	41
	300	1020	97	1439	11	769	200	673	41
	301	994	96	1436	11	750	195	671	41
	302	998	97	1434	11	757	195	672	41
	303	1004	97	1438	12	766	196	678	40
	304	1025	98	1465	12	786	198	688	40
	305	1031	100	1468	12	790	199	691	40
	306	1028	99	1473	13	785	189	693	42
	307	1039	101	1476	13	788	190	697	42
	308	1049	101	1475	13	790	191	697	42
	309	1049	108	1488	14	792	192	702	42
	310	1051	108	1492	14	792	191	702	42
	311	1049	109	1493	14	796	196	709	42
	312	1048	109	1496	14	799	199	710	42
	313	1053	110	1493	14	797	201	709	42
	314	1054	110	1496	14	794	203	711	42
	315	1056	111	1495	14	791	205	714	42
	316	1049	112	1480	16	791	205	711	42
	317	1041	111	1471	17	786	211	705	42
	318	1030	112	1461	17	776	213	703	41
	319	1016	112	1447	18	765	216	690	41
	320	1009	112	1439	18	760	218	688	43
	321	1012	112	1423	18	755	219	696	43
	322	1000	115	1395	18	749	221	690	43
	323	985	114	1373	18	740	221	681	44
	324	971	117	1359	18	734	222	674	46
	325	947	117	1316	18	712	221	663	45
	326	903	116	1233	18	686	217	638	44
	327	880	111	1218	19	673	215	619	43
	328	847	109	1175	19	658	206	601	42
	329	839	108	1169	19	659	206	607	43
	330	833	105	1153	19	663	205	599	37
	331	855	99	1160	19	666	209	605	37
	332	868	100	1182	19	673	210	615	36
	333	863	99	1184	18	678	204	622	40
	334	862	98	1187	18	678	203	622	41
	335	846	97	1160	18	673	202	625	43
	336	854	97	1161	18	669	202	630	42
	337	857	99	1187	18	667	198	636	41
	338	883	98	1217	18	685	207	677	41
	339	897	107	1237	20	695	212	688	42
	340	915	112	1264	24	712	229	711	42
	341	942	114	1308	24	725	239	727	42
	342	940	116	1309	24	721	235	730	41
	343	949	117	1325	24	731	237	740	41
	344	957	117	1336	24	740	237	749	41
	345	958	118	1335	24	742	238	749	43
	346	957	119	1340	24	738	239	747	44
	347	954	122	1335	24	738	240	751	44
	348	950	122	1334	24	738	242	751	44
	349	951	122	1332	24	739	245	751	44
	350	949	124	1322	25	740	248	751	44
	351	954	122	1328	28	746	250	749	44
	352	966	132	1358	29	755	260	765	46
	353	969	132	1367	29	760	261	769	46
	354	970	130	1372	30	764	251	772	46
	355	968	127	1377	30	766	248	773	46
	356	1001	127	1414	30	783	247	799	46
	357	1001	126	1420	31	778	254	796	46
	358	1000	127	1421	31	779	254	795	46
	359	1004	126	1424	31	781	255	797	47
	360	1003	125	1420	31	781	255	798	47
	361	1004	124	1421	31	783	255	802	47
	362	1009	123	1430	31	785	255	801	47
	363	1009	122	1427	31	787	250	803	46
	364	980	121	1380	30	768	251	778	49
	365	971	120	1380	30	762	251	774	49
	366	946	115	1322	28	713	244	744	47
	367	947	111	1329	28	713	236	749	42
	368	920	109	1296	28	706	233	731	42
	369	881	109	1231	28	666	228	701	42
	370	862	108	1196	28	654	233	682	39
	371	860	109	1183	27	655	236	675	39
	372	866	109	1185	27	659	236	678	39
	373	919	109	1254	27	686	236	714	39
	374	965	109	1291	26	716	234	740	39
	375	967	109	1295	26	715	237	738	41
	376	975	109	1302	26	724	237	740	39
	377	989	110	1315	27	740	242	749	39
	378	1006	107	1341	26	750	232	768	38
	379	1005	103	1347	27	750	227	771	36
	380	1010	104	1348	26	749	224	772	35
	381	1011	105	1348	26	749	220	773	37
	382	1014	105	1352	26	752	223	778	37
	383	1011	107	1340	25	750	223	785	37
	384	1035	106	1354	26	760	224	809	37
	385	1023	105	1343	26	757	224	803	38
	386	1052	104	1367	26	764	224	804	39
	387	1064	105	1371	26	765	224	818	39
	388	1093	105	1380	26	771	224	812	40
	389	1102	104	1379	26	777	220	822	39
	390	1099	103	1373	25	778	217	814	39
	391	1098	101	1373	25	777	212	812	39
	392	1100	101	1372	25	778	212	812	39
	393	1113	100	1385	25	789	210	825	39
	394	1114	100	1393	25	790	210	833	39
	395	1090	97	1365	25	771	210	814	38
	396	1097	97	1361	25	774	208	822	38
	397	1039	97	1296	25	720	212	797	38
	398	1011	98	1274	25	703	208	785	37
	399	981	98	1248	25	683	212	775	37
	400	956	102	1229	25	669	221	754	38
	401	961	102	1231	26	669	224	751	38
	402	959	103	1234	26	664	225	745	38
	403	957	104	1243	26	659	225	739	38
	404	968	104	1264	25	660	225	748	38
	405	960	104	1269	25	657	226	763	38
	406	989	101	1318	25	672	228	788	39
	407	1001	107	1341	25	682	238	795	41
	408	993	106	1345	25	685	237	791	42
	409	1003	108	1361	25	692	242	788	45
	410	1007	101	1356	24	689	242	788	45
	411	1022	108	1377	24	704	243	799	45
	412	1025	107	1375	25	700	240	792	45
	413	1028	107	1376	27	701	238	793	45
	414	1035	108	1389	27	704	238	796	45
	415	1037	108	1390	27	707	236	796	45
	416	1036	108	1391	28	708	237	798	45
	417	1040	106	1391	26	707	240	800	48
	418	1042	106	1403	26	708	244	801	48
	419	1053	110	1417	26	719	247	808	52
	420	1073	109	1431	25	738	248	822	52
	421	1084	109	1450	25	742	244	841	50
	422	1070	110	1429	25	738	245	837	50
	423	1071	107	1430	25	748	243	840	50
	424	1078	108	1438	27	752	247	838	51
	425	1096	107	1479	27	762	245	847	53
	426	1100	107	1489	27	765	246	854	53
	427	1097	109	1490	27	764	258	852	53
	428	1093	109	1475	26	758	264	850	54
	429	1098	117	1473	27	766	289	864	57
	430	297	121	256	29	190	298	185	62
	431	295	121	246	29	188	297	181	61
	432	288	120	234	29	186	292	177	61
	433	285	119	219	29	178	289	171	61
	434	286	119	222	29	183	285	174	58
	435	288	122	218	29	185	285	173	57
	436	298	122	226	29	193	285	180	55
	437	298	122	228	29	195	284	176	55
	438	296	120	224	29	193	281	173	54
	439	290	121	221	29	191	272	166	54
	440	288	114	218	28	191	268	163	53
	441	285	111	216	24	188	258	159	54
	442	278	110	208	24	187	248	156	54
	443	278	108	207	24	188	246	156	54
	444	277	108	207	24	188	244	156	54
	445	277	108	207	24	188	251	156	54
	446	279	114	208	24	190	280	155	55
	447	279	113	206	24	189	288	155	55
	448	279	113	207	26	189	297	155	55
	449	278	125	208	27	189	316	155	61
	450	281	128	208	28	190	322	155	62
	451	284	128	211	27	190	320	156	62
	452	280	129	208	24	190	319	156	63
	453	288	119	210	23	193	310	153	61
	454	288	119	208	23	193	309	153	62
	455	293	118	207	22	195	307	152	64
	456	294	119	206	23	196	308	152	64
	457	286	119	206	23	194	316	149	64
	458	292	120	209	22	198	315	149	65
	459	299	122	210	22	198	316	152	65
	460	307	124	219	22	211	319	157	64
	461	312	124	220	22	218	319	159	66
	462	314	124	218	22	217	319	158	66
	463	309	125	213	22	215	321	158	68
	464	310	126	217	22	214	324	162	70
	465	308	125	212	23	214	327	161	67
	466	309	125	214	23	215	327	161	67
	467	311	125	214	23	216	327	161	67
	468	311	125	214	23	216	327	160	67
	469	313	125	214	23	216	329	160	67
	470	313	127	215	23	217	336	160	67
	471	317	127	220	23	223	333	161	69
	472	319	126	221	23	223	330	162	69
	473	321	127	226	23	226	336	160	69
	474	304	128	217	23	216	338	156	69
	475	298	128	213	23	208	342	147	69
	476	298	135	214	23	208	341	147	67
	477	303	141	220	24	211	350	150	69
	478	313	144	231	24	214	353	155	71
	479	309	144	236	24	214	360	161	72
	480	323	143	256	23	225	359	170	70
	481	343	141	267	23	230	361	173	70
	482	386	140	292	24	256	362	186	68
	483	403	142	297	24	261	368	184	69
	484	409	143	298	25	265	377	185	71
	485	408	147	295	24	265	387	178	73
	486	412	148	300	25	266	388	175	72
	487	394	151	290	26	259	391	173	71
	488	392	150	292	26	258	391	172	72
	489	380	151	301	26	255	392	173	71
	490	383	152	300	26	257	395	172	71
	491	380	152	299	26	257	394	171	71
	492	387	152	303	26	257	396	175	71
	493	387	152	305	26	255	398	177	71
	494	386	152	303	26	246	404	171	72
	495	386	154	304	26	245	412	166	72
	496	391	160	312	26	252	423	171	74
	497	392	163	318	27	256	434	170	77
	498	390	163	321	27	256	431	170	79
	499	390	162	321	27	257	432	169	79
	500	390	162	316	27	255	430	173	79
	501	387	159	320	27	250	425	173	79
	502	383	159	321	26	249	428	172	79
	503	386	161	322	26	250	429	174	79
	504	386	161	322	26	250	434	174	80
	505	383	166	322	26	248	435	170	80
	506	384	171	317	26	243	447	169	81
	507	379	176	322	26	241	452	165	81
	508	379	176	321	26	238	449	160	77
	509	382	182	326	28	238	473	163	76
	510	384	187	324	28	236	480	164	74
	511	384	192	327	29	236	490	165	75
	512	378	220	325	31	232	524	164	81
	513	372	227	324	31	232	547	163	91
	514	383	260	326	32	235	603	169	103
	515	379	293	322	38	232	645	167	108
	516	380	308	320	39	232	667	164	113
	517	379	325	318	38	231	698	161	118
	518	378	332	318	42	231	713	159	116
	519	382	345	313	43	233	721	160	120
	520	373	344	311	43	232	734	158	119
	521	372	348	314	44	229	740	155	121
	522	374	350	316	44	229	743	153	121
	523	377	350	320	44	231	748	151	121
	524	388	355	331	44	239	756	153	126
	525	395	355	347	42	242	754	161	125
	526	408	353	350	42	249	753	167	121
	527	436	353	367	43	263	755	178	121
	528	550	354	476	43	337	746	237	121
	529	601	353	514	43	370	741	276	120
	530	607	345	522	42	376	716	271	117
	531	617	339	542	40	398	707	297	111
	532	621	337	543	40	400	706	298	112
	533	620	337	540	40	401	708	299	113
	534	620	337	541	40	402	710	299	114
	535	622	337	540	41	397	709	293	113
	536	621	334	538	41	395	709	293	113
	537	609	334	529	41	387	710	286	113
	538	606	334	525	41	382	711	286	113
	539	605	342	525	43	381	716	286	113
	540	604	341	525	43	381	721	291	114
	541	604	341	524	44	380	726	291	115
	542	606	342	523	44	382	723	293	116
	543	603	344	524	45	381	724	294	115
	544	605	344	525	45	382	725	294	117
	545	605	343	526	45	382	724	294	117
	546	606	345	526	45	382	714	294	118
	547	606	341	526	45	381	684	294	115
	548	607	344	528	45	381	689	294	114
	549	609	351	528	44	382	704	295	122
	550	609	357	527	43	384	694	298	121
	551	610	362	528	44	383	699	300	120
	552	606	376	528	49	385	723	300	125
	553	608	379	533	50	386	732	300	129
	554	602	389	539	50	385	751	301	131
	555	601	389	540	50	382	750	299	130
	556	595	390	534	50	376	753	298	128
	557	594	391	534	50	374	759	298	129
	558	590	391	532	51	372	762	297	129
	559	586	390	528	51	367	758	294	128
	560	579	388	526	51	367	759	291	129
	561	571	390	517	53	354	767	286	132
	562	566	395	516	54	347	782	283	134
	563	564	397	515	54	348	788	283	136
	564	564	400	515	54	356	789	288	136
	565	558	401	512	54	354	788	284	134
	566	559	405	510	53	351	787	284	135
	567	558	407	508	53	350	790	284	135
	568	562	412	509	55	349	793	286	138
	569	562	416	506	55	352	798	285	139
	570	560	425	510	60	357	811	286	139
	571	561	424	509	60	357	805	286	139
	572	557	427	504	60	351	810	285	138
	573	559	429	502	61	353	829	284	140
	574	556	433	497	63	349	841	284	140
	575	561	457	503	65	351	870	284	146
	576	560	463	501	66	348	872	286	147
	577	562	459	501	66	352	886	290	147
	578	555	456	494	65	347	883	287	145
	579	543	458	485	64	342	881	283	145
	580	538	458	481	64	337	876	278	145
	581	524	461	461	64	326	883	269	146
	582	505	461	452	64	321	881	268	148
	583	460	467	430	63	295	883	255	148
	584	447	468	430	63	294	875	253	147
	585	451	465	434	62	296	866	254	145
	586	453	461	435	62	295	854	253	143
	587	452	464	431	61	295	854	255	143
	588	451	462	429	60	293	854	255	143
	589	452	465	429	60	295	858	255	143
	590	449	465	419	61	293	863	252	145
	591	445	465	420	61	291	865	250	147
	592	448	465	424	62	291	875	251	149
	593	443	467	422	62	294	889	249	150
	594	448	482	425	63	294	908	248	153
	595	451	486	424	63	294	910	248	153
	596	454	490	423	64	299	928	248	154
	597	446	490	414	66	291	928	243	152
	598	443	488	406	65	284	920	242	149
	599	443	495	406	65	284	928	243	147
	600	443	499	406	65	283	929	245	149
	601	442	501	408	66	287	944	241	153
	602	441	499	406	67	288	943	240	154
	603	443	499	409	67	289	938	243	153
	604	443	496	407	67	288	938	242	153
	605	447	494	407	67	288	934	244	153
	606	443	490	407	67	290	935	245	153
	607	446	485	406	67	290	921	244	153
	608	444	480	402	67	297	913	246	153
	609	446	474	415	66	296	906	245	153
	610	443	470	410	64	295	888	243	153
	611	440	463	409	64	292	874	241	152
	612	444	458	412	63	291	863	240	151
	613	443	424	409	62	291	829	240	145
	614	444	420	410	61	292	807	241	135
	615	431	387	408	58	289	762	235	124
	616	424	352	410	52	289	726	235	120
	617	427	345	416	51	290	719	236	116
	618	423	334	413	52	290	693	236	112
	619	425	340	416	48	292	709	238	114
	620	423	333	416	47	289	733	237	116
	621	425	347	415	48	290	753	239	118
	622	424	366	414	54	289	777	239	126
	623	434	386	427	58	295	809	242	135
	624	432	406	424	62	292	843	241	142
	625	426	421	417	62	287	887	240	146
	626	428	440	404	63	293	913	237	153
	627	423	444	405	63	289	925	238	156
	628	401	448	390	63	279	927	222	157
	629	287	445	277	64	206	926	163	157
	630	236	446	239	64	175	931	126	158
	631	234	451	235	64	176	946	127	158
	632	224	455	216	64	154	960	104	158
	633	225	457	216	64	152	962	105	158
	634	229	460	219	64	150	972	104	157
	635	232	461	222	64	155	973	109	159
	636	228	460	218	63	156	981	109	159
	637	228	464	223	63	157	983	113	162
	638	230	466	223	63	157	983	113	162
	639	230	469	228	63	158	989	114	164
	640	232	462	228	61	158	991	114	164
	641	232	466	229	63	159	994	110	166
	642	232	482	229	61	160	1029	110	168
	643	230	480	235	61	158	1035	108	166
	644	234	477	234	60	160	1037	107	166
	645	235	478	235	60	159	1038	108	166
	646	242	486	244	61	164	1061	113	175
	647	260	486	261	62	176	1063	125	174
	648	266	491	267	63	175	1076	129	185
	649	277	490	271	63	181	1064	135	186
	650	280	482	276	63	187	1046	138	179
	651	282	465	278	63	185	1040	135	176
	652	278	457	277	59	187	1034	132	175
	653	279	442	278	57	184	1015	131	170
	654	279	447	272	57	183	1012	132	165
	655	279	439	269	56	179	996	130	165
	656	282	439	269	56	182	1003	134	166
	657	282	438	271	56	183	1002	133	167
	658	291	443	279	55	189	1005	141	167
	659	295	446	283	55	191	997	142	170
	660	293	450	288	55	191	999	142	172
	661	302	460	292	58	200	1013	150	171
	662	322	458	298	56	211	1002	150	169
	663	330	476	308	58	219	1026	152	170
	664	338	483	314	59	224	1035	156	171
	665	342	484	311	60	218	1039	153	171
	666	341	488	315	61	218	1051	153	171
	667	343	490	316	61	218	1049	159	170
	668	346	494	320	61	220	1051	166	171
	669	372	491	364	59	248	1062	191	171
	670	381	489	369	58	246	1060	196	170
	671	382	482	366	55	248	1048	197	172
	672	386	482	371	55	248	1052	199	172
	673	390	480	378	55	250	1047	200	171
	674	388	478	388	54	248	1040	202	169
	675	387	476	389	52	247	1025	206	169
	676	388	451	387	50	247	994	210	163
	677	388	444	386	49	249	988	210	162
	678	385	444	385	48	245	968	206	162
	679	384	443	389	48	245	966	206	162
	680	382	438	387	48	246	969	204	160
	681	384	437	386	48	249	967	202	159
	682	385	435	386	48	251	959	201	158
	683	385	436	385	48	251	959	200	158
	684	383	433	388	48	251	963	205	157
	685	380	430	392	48	247	966	205	157
	686	375	439	388	50	247	992	201	162
	687	373	440	392	50	249	993	202	165
	688	371	439	396	51	248	993	200	166
	689	375	441	399	52	251	991	201	166
	690	394	439	412	52	274	992	220	167
	691	395	442	418	51	274	987	220	167
	692	393	441	419	51	274	982	220	165
	693	390	443	415	51	275	975	219	163
	694	389	443	412	51	273	963	219	163
	695	384	442	406	52	272	974	218	170
	696	383	448	413	55	273	1003	221	180
	697	379	459	412	55	268	993	221	185
	698	383	457	413	55	269	1001	222	186
	699	386	480	416	62	274	1042	222	191
	700	387	479	418	62	276	1050	224	198
	701	388	484	420	63	277	1056	226	200
	702	391	490	423	62	273	1046	228	196
	703	408	491	428	61	291	1042	236	195
	704	425	489	454	61	307	1040	254	196
	705	431	495	461	61	316	1047	258	199
	706	431	495	467	61	317	1046	256	198
	707	432	495	468	61	320	1051	255	199
	708	431	494	468	61	320	1050	255	198
	709	427	494	462	61	315	1050	253	197
	710	427	498	450	63	312	1058	252	197
	711	429	495	450	63	312	1054	252	198
	712	429	497	449	63	310	1059	252	202
	713	423	497	444	63	310	1061	252	203
	714	423	499	444	62	310	1060	252	203
	715	423	497	445	62	311	1062	251	204
	716	431	498	451	62	316	1050	253	204
	717	432	497	450	63	314	1042	254	203
	718	432	490	453	63	317	1027	256	202
	719	436	487	458	63	319	1024	258	201
	720	442	474	457	63	318	988	259	198
	721	445	466	465	62	326	945	267	191
	722	444	451	471	61	324	908	270	187
	723	443	429	470	54	328	876	270	177
	724	439	409	468	50	323	845	278	168
	725	439	388	466	46	323	802	278	159
	726	441	372	481	46	325	753	287	153
	727	422	357	471	45	316	729	278	145
	728	417	355	473	45	317	730	295	142
	729	413	351	473	44	312	728	296	141
	730	413	356	474	43	310	730	299	141
	731	414	359	476	43	306	725	307	141
	732	410	355	475	43	298	712	307	142
	733	406	352	476	43	297	703	304	145
	734	401	352	476	43	296	705	305	144
	735	399	350	478	43	294	701	308	145
	736	394	350	473	43	291	706	308	146
	737	401	350	480	44	291	697	311	144
	738	404	349	488	44	294	696	314	145
	739	403	348	488	44	295	695	316	145
	740	404	346	482	44	297	690	315	143
	741	406	346	486	44	298	684	317	143
	742	407	341	487	42	302	685	319	141
	743	408	329	490	42	303	656	321	139
	744	413	337	494	44	316	677	326	146
	745	411	346	503	44	319	686	332	146
	746	412	346	501	44	327	690	333	146
	747	411	338	496	43	325	668	330	140
	748	394	336	483	42	315	673	328	140
	749	388	331	482	41	321	665	329	131
	750	385	328	482	41	316	667	322	130
	751	382	328	480	40	314	667	326	129
	752	391	333	484	40	320	672	335	128
	753	402	336	502	41	326	678	349	129
	754	406	337	505	41	327	674	352	130
	755	412	333	510	40	331	671	351	132
	756	417	331	520	40	336	668	352	131
	757	414	333	517	40	332	663	352	132
	758	423	332	538	40	341	664	360	131
	759	418	326	528	41	335	655	354	128
	760	430	324	538	40	339	656	363	128
	761	432	322	539	40	340	663	367	127
	762	419	311	532	37	332	647	360	129
	763	403	310	533	37	324	645	364	128
	764	407	287	524	35	320	609	371	123
	765	406	277	523	34	316	592	371	120
	766	414	273	537	33	320	588	376	118
	767	430	278	542	33	328	615	388	118
	768	432	275	546	33	331	618	384	118
	769	435	274	547	33	336	614	383	118
	770	403	271	503	34	311	605	360	115
	771	411	274	504	34	314	607	361	116
	772	414	278	507	35	314	616	364	118
	773	410	277	504	35	313	613	361	119
	774	411	282	506	36	315	612	363	119
	775	414	285	499	36	324	601	370	119
	776	17	282	8	36	30	600	3	119
	777	15	284	6	36	29	601	1	119
	778	15	285	6	36	28	603	0	119
	779	15	286	6	36	28	604	0	119
	780	15	287	6	36	28	600	0	120
	781	16	290	6	36	28	599	0	120
	782	19	302	6	40	29	628	0	128
	783	19	305	6	41	29	632	0	129
	784	19	311	6	41	29	653	0	131
	785	19	309	6	41	29	645	0	131
	786	19	311	6	41	30	643	0	131
	787	18	302	6	39	29	617	0	126
	788	18	301	6	39	29	619	0	123
	789	19	300	6	38	28	618	0	123
	790	19	298	6	39	28	623	0	125
	791	20	298	6	39	29	621	1	123
	792	21	294	6	39	31	620	1	121
	793	22	294	6	40	31	620	1	121
	794	23	296	6	40	31	624	1	121
	795	23	296	6	40	31	626	1	121
	796	24	285	6	37	32	592	1	111
	797	24	275	5	34	32	561	1	101
	798	24	258	5	34	32	545	1	95
	799	24	257	5	32	32	526	1	94
	800	24	235	5	25	32	486	1	89
	801	24	229	5	25	32	469	1	82
	802	24	221	5	24	32	460	1	84
	803	24	212	5	24	32	456	1	84
	804	24	212	5	24	32	471	1	86
	805	25	216	5	24	30	473	1	87
	806	26	215	5	24	30	468	1	84
	807	26	216	5	24	30	469	1	84
	808	24	216	5	26	28	465	1	83
	809	24	216	5	26	27	465	1	83
	810	24	218	5	26	26	467	1	83
	811	23	215	5	24	27	461	1	83
	812	23	215	7	24	26	459	3	82
	813	23	214	7	24	26	456	3	78
	814	23	214	7	24	26	455	3	77
	815	24	211	8	24	26	457	3	78
	816	24	210	8	24	26	458	3	79
	817	24	209	9	24	27	462	3	80
	818	24	209	9	25	27	470	3	83
	819	24	211	9	26	27	475	3	83
	820	22	208	9	25	26	469	3	82
	821	22	208	9	26	26	474	3	83
	822	22	208	9	26	26	476	3	83
	823	22	212	9	26	26	480	3	84
	824	26	211	9	26	26	478	3	84
	825	26	209	9	26	26	475	3	85
	826	27	210	8	27	26	481	3	87
	827	27	207	8	27	26	486	4	87
	828	28	201	8	27	27	485	4	86
	829	28	199	8	27	27	472	5	86
	830	28	200	8	28	27	481	5	88
	831	28	194	8	28	27	481	5	89
	832	28	190	8	28	27	480	5	88
	833	28	191	7	28	27	478	5	87
	834	28	190	7	28	27	474	5	84
	835	29	189	7	28	27	471	5	84
	836	29	190	7	28	31	465	6	81
	837	29	189	7	29	32	457	6	79
	838	31	188	8	28	34	456	9	79
	839	31	188	8	28	34	455	9	77
	840	32	186	8	28	36	458	11	77
	841	33	185	8	28	37	456	13	78
	842	35	184	8	29	37	457	13	78
	843	35	184	8	29	37	448	14	78
	844	35	178	10	29	37	436	14	77
	845	36	169	10	27	37	407	14	70
	846	38	162	10	27	37	396	15	70
	847	38	161	10	28	37	392	15	70
	848	40	165	10	28	40	392	15	68
	849	42	165	10	28	39	387	15	68
	850	45	165	11	28	46	385	15	68
	851	50	169	13	28	50	385	16	68
	852	51	166	13	28	64	380	19	68
	853	52	162	13	28	65	373	19	68
	854	53	158	13	27	68	366	19	67
	855	54	157	13	28	72	365	20	66
	856	58	152	13	29	76	363	22	64
	857	61	155	13	29	80	364	23	62
	858	61	155	13	29	82	364	25	60
	859	66	155	30	29	98	362	40	60
	860	90	153	78	29	116	359	59	60
	861	1268	154	1818	31	964	356	1102	59
	862	1273	152	1825	31	969	353	1107	59
	863	1276	152	1822	32	968	362	1108	59
	864	1277	150	1832	32	972	361	1111	59
	865	1291	154	1853	31	977	359	1119	60
	866	1361	154	1979	31	1049	359	1184	60
	867	1377	154	2011	31	1061	358	1196	60
	868	1378	142	2008	30	1062	317	1192	60
	869	1382	140	2011	30	1067	311	1201	60
	870	1359	135	1969	30	1050	309	1163	59
	871	1353	136	1964	29	1044	305	1161	60
	872	1340	132	1937	28	1014	303	1140	59
	873	1347	126	1938	27	1015	290	1160	55
	874	1355	126	1947	27	1024	288	1160	54
	875	1340	117	1925	26	1018	289	1143	54
	876	1343	114	1937	26	1018	296	1145	57
	877	1344	117	1938	26	1016	295	1145	57
	878	1371	115	1962	26	1031	294	1163	57
	879	1387	114	1993	26	1038	292	1170	57
	880	1387	111	2008	26	1043	291	1172	57
	881	1407	108	2051	26	1063	292	1190	56
	882	1439	108	2130	26	1089	284	1226	56
	883	1466	95	2165	22	1107	255	1249	48
	884	1474	92	2159	21	1115	251	1262	47
	885	1474	85	2154	21	1110	233	1263	45
	886	1476	85	2149	21	1111	234	1260	44
	887	1477	83	2139	21	1110	235	1251	45
	888	1504	83	2187	21	1130	237	1268	45
	889	1526	84	2230	21	1148	235	1305	45
	890	1514	86	2210	21	1138	235	1295	45
	891	1508	86	2210	19	1135	230	1291	43
	892	1507	84	2209	19	1136	228	1295	43
	893	1511	84	2213	19	1134	227	1294	43
	894	1513	85	2222	18	1135	227	1298	43
	895	1513	80	2230	17	1135	223	1296	43
	896	1526	77	2244	17	1144	219	1304	42
	897	1532	76	2269	17	1146	219	1312	42
	898	1535	78	2276	17	1150	218	1323	41
	899	1536	78	2278	17	1151	217	1318	41
	900	1541	74	2304	17	1161	215	1329	41
	901	1543	72	2304	17	1164	211	1338	41
	902	1550	72	2317	17	1172	211	1346	41
	903	1553	73	2324	17	1185	216	1350	35
	904	1568	72	2349	17	1184	213	1359	35
	905	1541	74	2316	17	1192	204	1339	35
	906	1541	70	2355	17	1198	202	1365	33
	907	1577	67	2394	17	1208	201	1393	35
	908	1609	66	2447	17	1232	201	1405	35
	909	1654	67	2517	15	1250	200	1436	36
	910	1655	67	2521	15	1256	200	1437	36
	911	1670	67	2532	15	1261	201	1457	37
	912	1660	67	2514	15	1262	200	1451	37
	913	1678	67	2555	15	1278	201	1477	37
	914	1676	65	2553	16	1279	199	1465	37
	915	1730	65	2644	16	1322	198	1496	37
	916	1724	65	2661	16	1321	195	1499	36
	917	1721	65	2659	16	1320	190	1492	35
	918	1696	65	2620	16	1307	186	1475	32
	919	1684	64	2599	14	1304	178	1463	29
	920	1702	62	2629	13	1308	173	1487	29
	921	1713	62	2671	13	1308	173	1495	29
	922	1712	62	2666	12	1300	168	1493	29
	923	1703	62	2663	12	1301	166	1494	29
	924	1708	56	2660	12	1303	164	1494	28
	925	1723	56	2670	12	1318	163	1501	28
	926	1730	56	2684	12	1326	163	1521	27
	927	1722	55	2675	11	1321	159	1521	25
	928	1710	56	2668	11	1310	155	1510	27
	929	1713	59	2673	11	1312	157	1512	27
	930	1709	59	2681	11	1307	156	1518	28
	931	1747	59	2710	10	1317	144	1544	26
	932	1752	59	2723	10	1328	140	1552	25
	933	1750	59	2726	10	1334	143	1548	25
	934	1763	59	2765	10	1361	144	1576	26
	935	1866	60	2946	10	1441	150	1672	26
	936	1935	59	3051	10	1515	151	1737	26
	937	2068	59	3247	10	1581	150	1819	26
	938	2157	59	3423	9	1637	153	1900	26
	939	2211	59	3559	9	1720	153	1994	26
	940	2300	60	3678	9	1770	153	2089	26
	941	2388	60	3797	9	1807	149	2148	26
	942	2461	60	3920	9	1867	149	2232	25
	943	2449	60	3929	8	1863	148	2230	25
	944	2514	60	4029	8	1909	146	2297	25
	945	2554	60	4070	8	1924	150	2325	25
	946	2561	64	4079	11	1931	164	2321	28
	947	2566	65	4095	11	1928	164	2322	27
	948	2573	70	4109	10	1929	168	2328	30
	949	2570	64	4110	10	1932	172	2328	29
	950	2584	71	4149	10	1949	175	2346	31
	951	2572	70	4149	10	1934	174	2342	29
	952	2564	67	4146	12	1926	173	2341	29
	953	2549	67	4136	12	1910	173	2323	29
	954	2565	67	4188	12	1924	170	2343	29
	955	2578	67	4210	12	1918	163	2345	29
	956	2586	70	4235	11	1911	163	2353	29
	957	2566	73	4225	10	1900	163	2348	29
	958	2568	73	4226	10	1900	164	2347	29
	959	2576	71	4231	10	1900	164	2344	29
	960	2626	71	4286	10	1919	164	2362	29
	961	2641	71	4267	9	1917	167	2360	29
	962	2650	71	4294	7	1929	175	2388	28
	963	2654	71	4328	7	1928	170	2398	28
	964	2646	74	4329	6	1921	168	2394	26
	965	2648	74	4335	6	1924	170	2396	26
	966	2634	73	4313	6	1918	169	2391	26
	967	2571	73	4196	6	1849	170	2332	26
	968	2562	78	4180	7	1841	175	2319	27
	969	2568	78	4207	7	1850	175	2339	28
	970	2642	80	4281	7	1904	176	2408	28
	971	2719	81	4387	7	1954	177	2469	28
	972	2782	83	4447	7	2002	180	2549	27
	973	2784	83	4456	7	2016	179	2554	27
	974	2772	86	4424	7	2012	189	2541	28
	975	2762	86	4417	7	2009	191	2541	28
	976	2765	89	4429	8	2005	193	2556	28
	977	2774	90	4421	9	1997	190	2554	25
	978	2778	90	4436	9	2007	190	2562	25
	979	2756	94	4428	9	2001	191	2562	25
	980	2770	96	4442	9	2018	194	2570	26
	981	2806	96	4502	9	2055	194	2597	26
	982	2917	95	4624	9	2093	193	2653	27
	983	2947	92	4661	9	2111	193	2668	27
	984	2968	93	4684	9	2118	194	2680	27
	985	2967	93	4671	9	2108	194	2665	28
	986	2962	94	4669	9	2109	191	2671	28
	987	2977	97	4710	9	2109	196	2685	28
	988	2988	98	4742	9	2118	194	2702	27
	989	2946	103	4676	10	2097	201	2666	27
	990	2909	104	4618	11	2057	207	2620	27
	991	2915	107	4623	13	2055	212	2618	26
	992	2941	113	4655	13	2064	226	2634	29
	993	2939	113	4649	13	2062	225	2628	29
	994	2949	114	4684	13	2070	228	2651	29
	995	2966	113	4697	13	2085	230	2662	31
	996	3013	116	4775	13	2121	228	2713	31
	997	3020	117	4801	14	2132	229	2733	31
	998	3034	120	4819	14	2145	230	2738	31
	999	3037	119	4822	14	2146	231	2732	31
	1000	3044	119	4841	14	2163	232	2744	31
	1001	3091	123	4902	14	2189	241	2779	35
	1002	3101	124	4922	14	2197	243	2785	35
	1003	3109	126	4925	16	2200	247	2795	35
	1004	3130	127	4997	16	2217	243	2824	35
	1005	3156	127	5028	16	2232	243	2852	35
	1006	3157	124	5021	16	2214	237	2850	33
	1007	3117	124	4959	16	2193	237	2818	33
	1008	3075	124	4918	16	2177	236	2795	31
	1009	3046	124	4869	16	2154	235	2784	31
	1010	3005	127	4801	16	2127	233	2761	31
	1011	2994	127	4771	16	2121	236	2751	31
	1012	2979	127	4763	16	2110	236	2737	31
	1013	3061	129	4894	16	2159	246	2806	31
	1014	3125	129	4988	16	2193	245	2884	31
	1015	3139	129	5011	15	2202	245	2889	31
	1016	3085	132	4931	15	2160	245	2857	31
	1017	3088	134	4949	15	2162	250	2862	31
	1018	3105	134	4965	15	2168	250	2863	31
	1019	3132	134	5009	15	2186	252	2873	31
	1020	3171	135	5069	15	2194	255	2901	31
	1021	3212	137	5132	15	2233	258	2916	31
	1022	3364	137	5348	15	2353	258	3047	31
	1023	3488	138	5537	15	2417	259	3145	31
	1024	3591	139	5683	15	2482	259	3239	31
	1025	3700	139	5815	15	2551	259	3330	31
	1026	3688	139	5831	15	2546	259	3334	32
	1027	3769	139	5907	15	2602	259	3408	33
	1028	3786	140	5943	15	2610	257	3417	33
	1029	3863	140	6024	15	2654	256	3465	31
	1030	3920	147	6104	15	2699	261	3528	31
	1031	3924	158	6101	15	2698	272	3524	30
	1032	3885	166	6047	15	2679	277	3494	33
	1033	3875	177	6023	17	2665	290	3483	33
	1034	3868	179	6020	17	2662	297	3484	35
	1035	3866	178	5989	17	2638	297	3474	35
	1036	3763	179	5806	17	2557	291	3373	35
	1037	3693	179	5698	17	2485	290	3307	35
	1038	3544	178	5495	17	2399	295	3207	37
	1039	3468	178	5351	17	2350	294	3149	37
	1040	3401	177	5206	17	2258	295	3046	37
	1041	3381	176	5204	17	2262	300	3024	37
	1042	3297	178	5107	17	2235	304	2986	38
	1043	3259	181	5055	17	2194	303	2927	38
	1044	3264	181	5033	17	2193	302	2943	41
	1045	3251	181	5029	17	2176	302	2913	40
	1046	3229	182	5039	17	2176	297	2942	40
	1047	3213	178	5019	14	2167	283	2942	38
	1048	3211	180	5029	14	2176	291	2949	39
	1049	3205	180	5015	14	2173	287	2938	37
	1050	3201	181	5011	14	2164	285	2936	37
	1051	3177	185	4978	14	2145	291	2908	37
	1052	3181	188	4975	14	2144	302	2916	38
	1053	3161	188	4953	12	2137	300	2910	40
	1054	3151	191	4939	12	2126	297	2900	40
	1055	3127	190	4887	12	2108	298	2875	40
	1056	3101	191	4853	12	2094	298	2854	40
	1057	3091	190	4823	12	2092	298	2842	40
	1058	3073	188	4786	12	2085	298	2831	40
	1059	3061	185	4783	12	2085	297	2830	42
	1060	3056	188	4804	12	2087	303	2841	43
	1061	3013	189	4752	12	2060	306	2818	43
	1062	3043	191	4866	12	2092	306	2876	43
	1063	3042	190	4869	12	2084	298	2867	44
	1064	3053	195	4858	12	2079	300	2866	44
	1065	3048	194	4858	12	2076	295	2878	46
	1066	3040	194	4839	12	2068	305	2877	47
	1067	3058	194	4869	12	2074	309	2905	46
	1068	3064	195	4868	12	2073	309	2904	46
	1069	3065	191	4874	11	2070	308	2909	45
	1070	3054	197	4853	11	2057	318	2901	44
	1071	2976	195	4753	11	1997	319	2813	44
	1072	2922	202	4695	11	1957	323	2781	45
	1073	2860	200	4629	11	1912	327	2699	45
	1074	2876	205	4675	11	1909	328	2718	45
	1075	2876	204	4686	11	1911	322	2709	44
	1076	2890	206	4708	11	1916	329	2718	44
	1077	2972	208	4835	10	1966	330	2790	46
	1078	2961	214	4838	9	1978	332	2799	46
	1079	3036	218	4948	9	2018	346	2843	47
	1080	3086	217	5075	9	2055	355	2910	47
	1081	3073	217	5072	11	2047	353	2917	47
	1082	3036	219	5001	11	2005	355	2886	47
	1083	2909	219	4866	11	1953	354	2819	47
	1084	2858	218	4794	12	1915	361	2782	47
	1085	2812	217	4746	12	1891	363	2748	47
	1086	2796	220	4746	12	1891	365	2753	46
	1087	2799	218	4767	12	1899	366	2750	46
	1088	2800	215	4745	12	1904	361	2749	46
	1089	2806	215	4755	12	1915	362	2769	46
	1090	2804	210	4750	11	1905	354	2766	46
	1091	2814	209	4802	10	1917	347	2805	46
	1092	2821	202	4831	8	1923	341	2823	46
	1093	2795	195	4816	8	1908	326	2814	45
	1094	2801	196	4831	8	1912	327	2823	45
	1095	2790	195	4799	8	1898	327	2799	45
	1096	2769	195	4781	9	1890	328	2788	44
	1097	2733	192	4704	14	1863	327	2751	45
	1098	2736	192	4662	13	1853	324	2726	46
	1099	2805	193	4636	14	1893	340	2714	46
	1100	2863	192	4647	14	1924	337	2726	46
	1101	2984	192	4713	14	1996	336	2762	48
	1102	2948	189	4711	14	1977	327	2771	44
	1103	2988	188	4797	14	2000	325	2826	44
	1104	3002	186	4862	12	2017	321	2862	44
	1105	3023	185	4878	16	2027	326	2887	46
	1106	3096	189	4991	16	2117	340	2974	50
	1107	3125	191	5029	16	2157	350	3010	50
	1108	3147	196	5069	16	2170	362	3023	50
	1109	3197	196	5096	16	2187	363	3048	51
	1110	3221	196	5128	16	2199	363	3059	51
	1111	3209	191	5111	16	2193	362	3048	50
	1112	3215	191	5111	16	2197	360	3032	50
	1113	3338	189	5107	18	2269	358	3031	49
	1114	3270	187	4978	18	2234	348	2968	49
	1115	3221	187	4849	18	2205	351	2867	49
	1116	3231	190	4836	18	2225	357	2867	49
	1117	3270	196	4859	21	2245	382	2879	54
	1118	3285	196	4817	22	2245	382	2852	54
	1119	3288	196	4800	23	2252	389	2855	54
	1120	3266	196	4760	23	2236	392	2842	55
	1121	3241	195	4701	23	2232	389	2820	55
	1122	3169	193	4582	23	2179	386	2770	55
	1123	3012	193	4331	23	2068	386	2621	55
	1124	2898	192	4149	23	2012	385	2526	55
	1125	2815	191	4038	23	1954	387	2448	55
	1126	2722	192	3938	23	1889	387	2368	55
	1127	2744	192	3954	23	1885	388	2379	54
	1128	2698	192	3956	23	1849	389	2335	53
	1129	2706	191	4020	23	1851	398	2380	53
	1130	2644	190	3975	23	1807	396	2346	53
	1131	2618	180	3976	23	1777	390	2339	53
	1132	2607	170	4102	23	1770	380	2432	53
	1133	2606	161	4295	23	1773	376	2544	50
	1134	2601	152	4588	21	1769	365	2761	50
	1135	2608	153	4664	21	1765	362	2828	50
	1136	2604	171	4825	21	1773	375	2921	50
	1137	2608	177	4962	26	1784	395	3001	52
	1138	2610	177	5009	26	1780	400	3029	54
	1139	2609	178	5040	26	1782	398	3042	52
	1140	2588	184	5000	27	1768	402	3020	53
	1141	2579	189	4983	27	1757	405	3019	54
	1142	2513	216	4902	29	1698	423	2983	76
	1143	2482	214	4862	29	1674	418	2956	75
	1144	2441	212	4815	30	1654	419	2961	73
	1145	2408	221	4806	34	1636	430	2939	71
	1146	2382	221	4752	34	1621	430	2908	71
	1147	2376	220	4757	34	1620	437	2910	72
	1148	2385	221	4788	34	1621	442	2921	71
	1149	2393	218	4802	34	1616	436	2944	70
	1150	2391	213	4808	34	1618	435	2949	69
	1151	2397	212	4824	34	1620	433	2961	70
	1152	2396	201	4813	34	1619	427	2971	68
	1153	2393	200	4813	34	1616	413	2964	67
	1154	2406	200	4831	35	1614	418	2971	65
	1155	2415	197	4854	35	1614	421	2985	65
	1156	2421	201	4896	37	1619	422	3018	69
	1157	2432	200	4930	37	1627	424	3040	69
	1158	2444	198	4964	37	1639	423	3052	69
	1159	2475	198	5008	38	1663	422	3087	69
	1160	2493	207	5010	38	1667	423	3094	67
	1161	2491	203	4986	38	1666	418	3090	67
	1162	2492	202	4981	38	1661	417	3090	67
	1163	2428	202	4848	38	1616	418	3017	68
	1164	2408	207	4813	39	1610	426	3003	68
	1165	2420	202	4827	39	1624	424	3000	66
	1166	2429	200	4828	40	1625	421	2993	65
	1167	2467	202	4865	40	1642	411	3006	64
	1168	2455	199	4831	40	1634	407	2979	64
	1169	2466	199	4848	40	1643	408	2987	64
	1170	2494	198	4879	44	1654	409	2996	65
	1171	2520	193	4931	44	1667	399	3008	68
	1172	2525	193	4960	44	1679	398	3024	68
	1173	2504	185	4939	44	1671	393	2997	68
	1174	2506	184	4935	44	1670	386	2995	68
	1175	2547	180	4946	45	1695	384	3041	70
	1176	2546	178	4955	45	1697	386	3048	71
	1177	2538	176	4928	45	1690	377	3035	71
	1178	2462	170	4804	45	1640	380	2952	70
	1179	2452	165	4801	45	1623	377	2938	70
	1180	2390	168	4718	46	1591	394	2909	76
	1181	2334	166	4576	46	1548	387	2834	76
	1182	2316	165	4536	46	1532	395	2809	75
	1183	2325	163	4538	46	1539	397	2827	75
	1184	2324	164	4513	46	1534	401	2824	74
	1185	2329	165	4495	45	1541	396	2835	74
	1186	2338	165	4505	45	1548	394	2848	74
	1187	2345	162	4512	45	1555	392	2848	74
	1188	2420	167	4542	47	1586	394	2861	74
	1189	2411	166	4548	47	1583	396	2865	76
	1190	2420	167	4554	47	1578	401	2873	78
	1191	2437	168	4613	47	1593	400	2906	78
	1192	2440	168	4570	47	1600	409	2877	76
	1193	2444	175	4560	47	1616	416	2872	78
	1194	2439	177	4536	47	1617	416	2867	76
	1195	2438	192	4570	47	1622	415	2879	76
	1196	2441	205	4565	47	1638	413	2884	76
	1197	2463	205	4565	46	1648	412	2888	76
	1198	2456	206	4561	41	1648	420	2877	79
	1199	2444	205	4568	41	1637	435	2876	78
	1200	2361	205	4546	41	1583	419	2869	77
	1201	2354	206	4529	41	1585	424	2856	79
	1202	2341	206	4445	42	1549	427	2820	77
	1203	2360	205	4383	42	1565	427	2777	77
	1204	2334	203	4290	42	1539	427	2718	77
	1205	2328	203	4230	42	1527	430	2688	77
	1206	2336	202	4174	38	1519	424	2656	75
	1207	2225	199	4003	38	1414	410	2535	71
	1208	2193	202	3954	38	1367	405	2493	71
	1209	2181	197	3927	38	1354	392	2472	71
	1210	2152	198	3907	39	1354	394	2449	70
	1211	2170	198	3935	39	1370	397	2472	70
	1212	2168	198	3937	39	1368	397	2470	70
	1213	2174	200	3951	39	1366	396	2494	70
	1214	2093	200	4015	37	1319	396	2529	70
	1215	2157	202	4058	36	1350	395	2554	71
	1216	2133	202	4066	36	1333	391	2558	70
	1217	2142	199	4069	36	1328	388	2554	70
	1218	2104	189	4036	33	1304	362	2537	65
	1219	2070	187	4023	31	1291	362	2536	65
	1220	2051	189	4024	30	1278	359	2526	65
	1221	2064	189	4037	31	1294	354	2537	64
	1222	2085	189	4087	31	1303	354	2556	64
	1223	2125	191	4232	31	1336	354	2646	65
	1224	2132	191	4278	31	1335	356	2676	65
	1225	2133	191	4304	31	1340	356	2691	65
	1226	2123	191	4270	31	1334	354	2673	65
	1227	2157	190	4269	33	1351	353	2682	65
	1228	2142	190	4239	33	1353	352	2660	65
	1229	2118	190	4172	33	1343	353	2633	65
	1230	2110	190	4085	33	1337	344	2591	68
	1231	2109	191	4076	33	1350	347	2606	68
	1232	2080	191	4006	33	1337	343	2571	71
	1233	2098	190	3904	33	1341	342	2482	70
	1234	2098	190	3776	33	1339	340	2393	70
	1235	2097	188	3477	34	1338	340	2166	68
	1236	2090	186	3399	34	1344	333	2100	68
	1237	2091	167	3350	35	1339	317	2063	67
	1238	2109	159	3263	30	1352	298	2006	65
	1239	2149	160	3211	30	1377	294	1986	63
	1240	2262	158	3172	32	1422	297	1976	64
	1241	2283	155	3132	31	1436	294	1952	61
	1242	2453	144	3127	31	1493	290	1953	55
	1243	2476	139	3076	31	1509	281	1918	50
	1244	2486	139	3087	31	1521	281	1914	50
	1245	2524	137	3069	31	1532	278	1889	50
	1246	2583	128	3047	27	1557	267	1883	49
	1247	2717	128	3125	27	1633	269	1927	49
	1248	2782	128	3153	28	1672	263	1940	48
	1249	3031	128	3294	28	1802	258	2005	49
	1250	3252	130	3569	28	1917	258	2127	49
	1251	3316	131	3649	28	1965	258	2171	49
	1252	3376	133	3708	28	2011	260	2214	48
	1253	3420	135	3733	28	2036	255	2221	48
	1254	3465	133	3776	28	2057	257	2240	48
	1255	3525	131	3834	27	2097	253	2258	48
	1256	3586	131	3869	27	2142	250	2275	48
	1257	3821	127	4100	25	2278	250	2431	44
	1258	3924	128	4210	25	2349	250	2469	44
	1259	3998	130	4307	25	2384	252	2526	46
	1260	4165	130	4470	24	2473	258	2619	46
	1261	4178	121	4500	24	2497	255	2642	46
	1262	4246	121	4560	24	2519	254	2676	45
	1263	4248	120	4542	25	2514	257	2675	45
	1264	4243	121	4527	26	2502	260	2669	45
	1265	4281	117	4547	25	2522	255	2674	48
	1266	4243	117	4501	25	2501	255	2657	48
	1267	4243	118	4491	24	2495	254	2645	47
	1268	4216	116	4462	24	2495	253	2630	47
	1269	4242	116	4474	24	2516	253	2633	47
	1270	4224	115	4452	24	2505	251	2624	47
	1271	4191	115	4411	20	2504	246	2604	46
	1272	4182	114	4379	20	2499	244	2602	43
	1273	4250	113	4446	20	2530	244	2640	43
	1274	4320	113	4510	20	2566	244	2682	42
	1275	4323	113	4503	20	2567	244	2689	42
	1276	4314	112	4496	20	2554	243	2645	40
	1277	4320	112	4482	20	2553	240	2649	39
	1278	4350	113	4533	20	2581	241	2676	39
	1279	4342	113	4514	20	2579	234	2671	38
	1280	4341	111	4499	20	2581	231	2667	38
	1281	4325	105	4459	19	2565	198	2651	31
	1282	4339	106	4464	19	2572	200	2647	34
	1283	4372	105	4485	17	2590	195	2660	36
	1284	4372	105	4485	17	2584	191	2654	36
	1285	4372	104	4480	18	2586	189	2649	37
	1286	4367	105	4473	18	2591	187	2636	37
	1287	4386	106	4496	18	2597	188	2645	37
	1288	4376	107	4483	18	2590	186	2633	37
	1289	4311	102	4433	17	2549	182	2618	37
	1290	4310	102	4414	17	2545	180	2605	35
	1291	4283	101	4371	17	2534	176	2563	33
	1292	4305	141	4348	17	2546	178	2540	35
	1293	4366	176	4420	17	2567	173	2591	35
	1294	4373	62	4403	17	2558	168	2593	33
	1295	4378	63	4405	17	2558	168	2593	33
	1296	4523	64	4495	19	2644	170	2646	33
	1297	4581	64	4570	19	2667	170	2685	33
	1298	4594	64	4593	20	2669	172	2701	32
	1299	4592	64	4590	20	2663	164	2704	28
	1300	4598	63	4602	20	2672	151	2719	30
	1301	4588	57	4607	19	2670	150	2720	29
	1302	4535	57	4603	19	2634	145	2718	27
	1303	4430	57	4603	18	2577	148	2715	27
	1304	4425	58	4619	18	2561	148	2731	27
	1305	4421	59	4614	18	2570	148	2731	27
	1306	4412	59	4614	18	2559	145	2712	27
	1307	4362	59	4581	18	2528	146	2692	27
	1308	4368	58	4584	18	2534	146	2694	27
	1309	4365	54	4575	18	2532	142	2700	27
	1310	4363	54	4558	18	2527	142	2694	27
	1311	4343	53	4548	17	2509	140	2682	27
	1312	4338	53	4504	17	2510	138	2671	27
	1313	4405	53	4551	17	2561	138	2685	27
	1314	4408	53	4550	17	2566	138	2675	27
	1315	4390	53	4515	17	2562	138	2653	26
	1316	4345	51	4491	17	2523	139	2638	25
	1317	4388	51	4527	17	2550	141	2658	25
	1318	4362	51	4529	17	2533	138	2657	25
	1319	4372	51	4537	17	2548	139	2662	25
	1320	4396	51	4555	18	2562	136	2675	25
	1321	4399	49	4561	18	2573	134	2678	25
	1322	4396	51	4553	18	2571	136	2670	25
	1323	4378	53	4509	18	2565	140	2657	26
	1324	4346	54	4365	20	2536	143	2581	26
	1325	4389	63	4382	21	2562	151	2601	30
	1326	4567	63	4519	22	2647	157	2670	31
	1327	4584	64	4542	22	2663	158	2684	31
	1328	4706	66	4638	20	2719	158	2727	31
	1329	4910	67	4897	20	2886	158	2882	34
	1330	4924	67	4891	20	2880	156	2886	34
	1331	5051	67	5004	20	2957	156	2954	32
	1332	5365	66	5235	20	3112	153	3117	32
	1333	5625	66	5467	20	3245	154	3249	29
	1334	5718	66	5531	20	3324	156	3316	29
	1335	5786	66	5527	20	3364	156	3328	29
	1336	5830	66	5565	21	3398	157	3356	29
	1337	5839	64	5570	21	3396	157	3352	29
	1338	5839	64	5452	20	3389	157	3281	29
	1339	5821	64	5413	20	3365	156	3269	29
	1340	5824	64	5462	21	3374	154	3292	29
	1341	5859	64	5564	19	3397	152	3358	32
	1342	5966	60	5718	19	3486	151	3440	32
	1343	5887	68	5773	19	3479	169	3465	33
	1344	5922	70	5814	20	3512	173	3498	34
	1345	5973	74	5840	21	3543	191	3523	35
	1346	5977	76	5863	20	3570	198	3545	35
	1347	5953	77	5874	20	3571	200	3550	35
	1348	5892	78	5839	20	3531	199	3524	37
	1349	5844	80	5781	19	3506	199	3495	37
	1350	5611	79	5640	19	3396	201	3441	36
	1351	5377	79	5326	19	3274	201	3289	37
	1352	5341	83	5277	19	3253	206	3258	39
	1353	5350	91	5272	25	3252	248	3253	50
	1354	5360	94	5284	27	3250	265	3256	53
	1355	5432	97	5356	27	3295	272	3293	57
	1356	5409	97	5322	27	3277	273	3289	57
	1357	5364	98	5280	27	3237	273	3263	57
	1358	5127	99	5001	27	3105	270	3075	57
	1359	5015	99	4859	27	3025	268	3019	57
	1360	4953	97	4758	27	3001	273	2959	57
	1361	4808	99	4609	27	2913	268	2865	58
	1362	4823	101	4608	27	2898	272	2857	58
	1363	4826	108	4624	27	2910	271	2873	61
	1364	4867	109	4674	26	2931	266	2890	62
	1365	4874	109	4676	25	2938	259	2890	62
	1366	4833	110	4648	25	2919	257	2873	58
	1367	4832	110	4649	25	2923	258	2875	58
	1368	4835	109	4661	25	2927	258	2885	58
	1369	4821	109	4655	25	2918	257	2879	58
	1370	4800	111	4640	25	2900	258	2878	58
	1371	4836	112	4675	25	2926	260	2897	58
	1372	4855	112	4680	26	2920	273	2906	59
	1373	4869	112	4668	26	2920	275	2890	59
	1374	4847	112	4606	26	2910	277	2895	59
	1375	4792	112	4555	26	2883	278	2830	59
	1376	4813	112	4590	26	2902	280	2852	60
	1377	4764	112	4563	25	2903	282	2836	66
	1378	4743	112	4570	25	2918	282	2832	67
	1379	4715	224	4529	28	2894	282	2810	70
	1380	4716	222	4531	28	2893	283	2815	71
	1381	4730	209	4548	28	2912	287	2825	76
	1382	4727	196	4548	28	2910	291	2822	76
	1383	4726	195	4546	28	2902	287	2821	73
	1384	4694	196	4527	28	2891	284	2809	71
	1385	4692	196	4520	28	2892	290	2799	73
	1386	4722	198	4551	27	2902	290	2811	74
	1387	4718	196	4542	27	2885	297	2799	77
	1388	4709	195	4512	27	2884	297	2783	77
	1389	4723	194	4530	27	2905	300	2789	77
	1390	4730	194	4542	26	2919	301	2805	77
	1391	4739	194	4545	26	2926	301	2806	77
	1392	4751	194	4548	26	2921	302	2806	79
	1393	4710	194	4502	26	2897	304	2798	77
	1394	4641	193	4422	26	2864	300	2739	78
	1395	4614	191	4405	26	2854	299	2714	78
	1396	4616	192	4407	26	2861	300	2717	78
	1397	4480	192	4283	24	2775	298	2645	78
	1398	4447	196	4244	24	2765	299	2622	78
	1399	4441	197	4235	23	2762	302	2605	78
	1400	4443	198	4237	24	2762	304	2608	78
	1401	4455	199	4238	25	2763	303	2603	76
	1402	4459	200	4235	25	2764	307	2600	76
	1403	4491	200	4284	26	2787	311	2622	76
	1404	4476	200	4279	26	2784	306	2610	76
	1405	4472	199	4256	26	2779	306	2597	76
	1406	4463	201	4270	26	2772	306	2597	76
	1407	4467	201	4295	26	2780	306	2603	76
	1408	4476	201	4301	26	2779	305	2605	76
	1409	4476	203	4313	26	2778	305	2605	76
	1410	4501	202	4329	26	2792	304	2604	76
	1411	4491	202	4334	26	2794	304	2602	76
	1412	4491	203	4326	26	2795	302	2597	76
	1413	4447	203	4291	26	2755	302	2562	79
	1414	4380	202	4243	26	2702	306	2544	79
	1415	4360	202	4227	27	2690	313	2533	79
	1416	4338	203	4197	30	2673	320	2516	80
	1417	4326	206	4195	30	2676	326	2503	81
	1418	4286	208	4156	33	2658	330	2484	83
	1419	4287	210	4146	33	2658	336	2490	85
	1420	4283	211	4139	33	2654	338	2487	86
	1421	4274	216	4137	32	2648	347	2487	89
	1422	4294	217	4151	32	2661	346	2506	90
	1423	4289	216	4166	33	2651	347	2523	93
	1424	4300	217	4193	34	2651	344	2531	94
	1425	4379	216	4254	32	2687	342	2577	93
	1426	4375	207	4230	31	2679	338	2558	89
	1427	4730	207	4638	30	2954	333	2855	89
	1428	4849	206	4746	30	3024	333	2945	89
	1429	4980	204	4930	30	3152	333	3070	88
	1430	4908	203	4780	30	3078	333	2984	86
	1431	4919	203	4797	30	3093	333	2979	86
	1432	5014	205	4909	30	3142	337	3068	85
	1433	4790	205	4760	30	3041	337	2960	85
	1434	4593	205	4562	30	2949	336	2846	85
	1435	4720	205	4682	30	3041	334	2919	85
	1436	4853	205	4815	30	3134	334	2992	85
	1437	4877	205	4812	28	3154	332	2978	85
	1438	4868	205	4798	28	3155	332	2978	85
	1439	4877	204	4796	28	3170	332	2992	85
	1440	4877	204	4781	28	3169	332	2981	85
	1441	4838	203	4722	27	3137	332	2954	86
	1442	4681	203	4594	27	3060	328	2866	82
	1443	4536	203	4438	27	2947	324	2776	82
	1444	4457	195	4365	27	2908	308	2738	81
	1445	4380	193	4319	26	2856	305	2695	80
	1446	4318	189	4274	25	2819	287	2672	79
	1447	4273	186	4228	25	2781	280	2643	79
	1448	4255	188	4214	25	2763	280	2638	79
	1449	4213	188	4187	25	2734	280	2621	77
	1450	4190	186	4172	25	2712	280	2603	77
	1451	4169	185	4145	25	2688	280	2579	78
	1452	4171	184	4138	25	2687	278	2571	77
	1453	4143	178	4099	25	2659	271	2557	75
	1454	4074	171	4050	19	2621	227	2517	64
	1455	4027	170	4013	18	2609	217	2498	61
	1456	3914	167	3896	18	2549	214	2450	61
	1457	3865	167	3840	19	2523	215	2413	60
	1458	3844	166	3823	19	2517	217	2406	60
	1459	3838	165	3822	19	2510	221	2403	61
	1460	3841	165	3823	19	2512	222	2403	61
	1461	3826	165	3799	22	2495	215	2397	60
	1462	3788	163	3751	22	2473	212	2361	59
	1463	3737	161	3705	22	2454	211	2333	59
	1464	3664	153	3629	22	2414	211	2279	57
	1465	3611	154	3580	22	2395	214	2251	59
	1466	3611	151	3577	22	2392	214	2249	58
	1467	3611	149	3571	22	2385	212	2248	58
	1468	3614	151	3575	22	2386	216	2247	62
	1469	3598	156	3558	22	2379	227	2237	65
	1470	3592	156	3546	27	2372	236	2234	65
	1471	3574	156	3538	28	2367	243	2226	66
	1472	3548	163	3511	28	2350	252	2204	70
	1473	3526	168	3500	28	2343	249	2200	71
	1474	3493	169	3491	28	2333	254	2193	72
	1475	3435	173	3462	30	2303	282	2165	80
	1476	3416	181	3451	30	2295	291	2161	83
	1477	3393	187	3416	32	2275	308	2134	85
	1478	3409	149	3394	34	2270	311	2140	79
	1479	3451	113	3397	34	2281	310	2143	78
	1480	3447	109	3388	31	2274	311	2140	75
	1481	3439	112	3387	31	2273	314	2134	74
	1482	3419	109	3362	31	2250	310	2118	70
	1483	3420	109	3361	31	2249	307	2118	70
	1484	3405	113	3353	32	2249	311	2110	71
	1485	3405	114	3349	32	2243	316	2108	74
	1486	3401	115	3350	32	2243	313	2111	73
	1487	3368	116	3322	32	2231	318	2097	74
	1488	3356	115	3302	32	2229	313	2094	71
	1489	3336	115	3288	32	2215	311	2088	71
	1490	3323	116	3267	32	2191	308	2084	71
	1491	3297	116	3245	32	2176	307	2064	71
	1492	3280	116	3234	33	2167	309	2059	71
	1493	3266	115	3224	33	2164	313	2048	69
	1494	3259	119	3219	33	2159	313	2043	69
	1495	3250	121	3212	33	2150	320	2046	69
	1496	3249	121	3223	33	2150	320	2049	69
	1497	3294	119	3252	33	2182	323	2068	70
	1498	3336	118	3300	33	2219	323	2095	70
	1499	3390	114	3349	33	2273	326	2122	70
	1500	3444	113	3391	33	2305	319	2155	71
	1501	3541	111	3465	32	2351	318	2210	71
	1502	3586	110	3510	31	2378	319	2243	71
	1503	3595	109	3529	32	2393	315	2257	72
	1504	3615	110	3508	31	2388	315	2265	73
	1505	3622	110	3513	31	2390	318	2266	73
	1506	3628	111	3518	31	2397	319	2264	75
	1507	3616	108	3505	31	2392	319	2259	75
	1508	3592	108	3461	31	2377	319	2249	75
	1509	3578	108	3449	31	2374	319	2239	75
	1510	3564	106	3429	31	2365	319	2232	75
	1511	3529	106	3405	31	2348	315	2220	75
	1512	3525	106	3391	31	2343	320	2217	75
	1513	3522	106	3389	31	2338	325	2218	76
	1514	3520	106	3389	31	2338	325	2220	73
	1515	3517	105	3386	31	2339	323	2219	73
	1516	3516	105	3381	30	2342	317	2218	73
	1517	3511	104	3375	27	2335	309	2214	72
	1518	3490	101	3348	27	2321	303	2206	71
	1519	3476	99	3336	24	2310	298	2195	70
	1520	3463	97	3325	24	2301	295	2181	68
	1521	3456	98	3316	24	2298	293	2172	68
	1522	3444	95	3297	24	2294	289	2167	70
	1523	3416	94	3269	24	2272	291	2145	69
	1524	3404	93	3250	22	2261	292	2124	66
	1525	3370	91	3214	21	2247	295	2101	64
	1526	3287	89	3151	21	2209	295	2047	64
	1527	3229	89	3101	21	2176	289	2013	64
	1528	2682	89	2521	21	1809	289	1625	63
	1529	2539	89	2381	21	1721	288	1516	63
	1530	2233	90	2068	21	1519	286	1328	63
	1531	2072	91	1929	21	1412	286	1248	66
	1532	2021	91	1886	21	1385	286	1226	66
	1533	1790	94	1660	21	1262	290	1054	71
	1534	1694	96	1548	21	1197	290	979	73
	1535	1630	96	1502	21	1159	292	939	73
	1536	1404	96	1288	21	985	294	789	73
	1537	1210	99	1107	21	865	295	688	74
	1538	1155	99	1076	23	821	295	681	75
	1539	1157	99	1081	23	820	296	687	75
	1540	1133	99	1057	23	802	296	662	75
	1541	1133	101	1054	23	800	301	659	78
	1542	1125	103	1057	23	795	302	654	77
	1543	1137	103	1065	24	800	306	660	77
	1544	1163	103	1083	24	828	307	678	77
	1545	1165	104	1098	24	826	308	685	77
	1546	1199	104	1141	24	853	307	695	78
	1547	1214	104	1149	24	853	309	698	78
	1548	1214	104	1151	24	850	309	690	79
	1549	1181	101	1120	24	836	307	666	79
	1550	1163	105	1096	24	829	308	659	80
	1551	1149	105	1082	24	826	310	657	80
	1552	1152	108	1080	24	832	312	652	80
	1553	1147	111	1083	25	833	316	654	80
	1554	1148	111	1083	25	838	318	648	80
	1555	1138	110	1060	25	834	317	638	82
	1556	1132	107	1055	24	825	310	635	82
	1557	1126	108	1047	24	819	309	623	79
	1558	1125	108	1047	23	818	308	623	79
	1559	1122	109	1047	24	817	309	623	78
	1560	1120	113	1045	24	818	309	624	78
	1561	1113	112	1045	24	817	312	623	78
	1562	1103	113	1040	21	811	311	618	77
	1563	1102	111	1052	21	822	312	633	78
	1564	1115	111	1054	21	822	312	632	78
	1565	1118	111	1054	21	824	312	629	78
	1566	1122	110	1052	21	820	308	631	77
	1567	1108	110	1050	21	814	309	628	77
	1568	1105	110	1045	21	815	310	623	76
	1569	1102	112	1038	23	808	304	624	72
	1570	1105	108	1035	23	809	296	625	70
	1571	1106	108	1033	19	806	290	625	70
	1572	1108	106	1038	18	811	281	630	69
	1573	1104	96	1031	18	802	278	628	66
	1574	1108	96	1034	17	808	265	622	64
	1575	1109	95	1028	17	809	260	623	64
	1576	1109	91	1018	15	807	231	622	56
	1577	1115	82	1013	16	801	220	619	53
	1578	1108	79	1000	15	797	212	612	50
	1579	1087	77	979	13	778	206	588	51
	1580	1044	77	948	13	739	206	568	51
	1581	1047	77	954	13	741	209	568	51
	1582	1055	75	950	13	742	202	567	50
	1583	1066	75	952	13	746	204	572	51
	1584	1069	74	949	13	746	204	568	50
	1585	1073	69	947	12	743	202	569	51
	1586	1071	66	947	12	741	196	570	51
	1587	1071	65	944	12	751	194	577	50
	1588	1077	63	950	12	757	187	577	49
	1589	1079	64	952	12	756	188	572	53
	1590	1079	64	959	12	759	190	568	53
	1591	1077	63	963	12	767	193	565	53
	1592	1080	63	964	12	769	193	567	53
	1593	1094	63	979	11	782	192	578	53
	1594	1095	66	981	11	781	188	579	53
	1595	1099	63	982	11	782	191	579	53
	1596	1098	62	982	11	782	188	575	52
	1597	1091	63	970	12	777	190	572	53
	1598	1036	63	936	14	734	192	546	54
	1599	985	67	876	14	689	193	511	54
	1600	901	72	792	16	606	197	468	55
	1601	828	72	729	16	562	199	427	55
	1602	731	73	665	17	525	207	384	55
	1603	660	73	604	17	494	205	339	54
	1604	651	72	589	16	487	205	326	53
	1605	602	72	564	16	470	201	296	52
	1606	594	72	553	16	464	197	293	52
	1607	564	72	534	16	454	199	279	50
	1608	564	72	528	16	450	199	275	50
	1609	571	72	527	17	448	199	272	50
	1610	576	72	528	17	454	199	278	50
	1611	584	73	536	17	461	200	282	50
	1612	603	74	555	17	472	202	292	51
	1613	617	75	574	17	491	204	312	51
	1614	634	74	588	17	519	198	321	51
	1615	644	74	593	17	523	198	324	51
	1616	648	74	600	17	529	196	330	51
	1617	654	74	601	17	525	198	333	51
	1618	652	74	603	17	524	200	336	52
	1619	654	75	605	17	526	200	336	52
	1620	652	77	603	18	524	203	337	52
	1621	656	79	603	18	529	200	339	52
	1622	660	78	613	18	531	202	355	51
	1623	293	76	280	18	263	198	173	47
	1624	293	76	281	18	262	200	173	47
	1625	295	76	287	18	266	197	173	47
	1626	311	75	300	18	279	195	182	47
	1627	326	75	319	18	288	195	191	47
	1628	329	77	324	18	289	199	193	49
	1629	337	79	328	18	287	204	194	50
	1630	339	79	329	18	289	206	197	51
	1631	347	79	352	18	304	206	201	52
	1632	353	81	359	19	307	213	208	51
	1633	366	86	368	24	313	218	210	57
	1634	364	86	367	24	310	229	208	54
	1635	362	93	366	28	314	250	209	56
	1636	356	93	362	28	308	248	204	56
	1637	353	95	362	28	309	248	208	58
	1638	359	93	363	28	310	247	209	58
	1639	348	93	359	26	304	248	208	57
	1640	344	93	351	26	298	252	202	58
	1641	343	94	349	26	298	252	202	58
	1642	342	92	356	26	304	248	203	55
	1643	342	90	356	26	304	247	203	55
	1644	356	90	370	25	320	243	211	55
	1645	357	90	376	25	318	243	216	55
	1646	355	89	372	25	315	239	217	55
	1647	345	90	361	25	301	241	213	54
	1648	349	92	358	25	305	239	212	54
	1649	355	92	358	25	306	240	213	53
	1650	355	95	358	25	307	242	212	53
	1651	352	90	358	25	308	241	209	52
	1652	353	90	359	25	310	240	209	52
	1653	355	87	360	25	314	239	211	51
	1654	356	83	358	24	313	235	211	51
	1655	355	85	360	24	317	236	212	51
	1656	357	85	361	25	316	235	213	49
	1657	364	85	364	25	324	234	216	49
	1658	364	84	366	25	327	231	216	49
	1659	364	84	366	25	327	230	218	49
	1660	373	83	375	26	333	227	223	49
	1661	380	78	381	26	341	223	227	49
	1662	387	78	385	26	347	219	233	49
	1663	390	78	386	26	348	219	235	49
	1664	384	78	376	26	340	220	227	50
	1665	391	79	391	26	345	217	227	50
	1666	389	82	399	26	352	216	229	50
	1667	399	82	412	26	366	220	235	49
	1668	404	82	413	27	367	218	235	49
	1669	407	82	417	27	366	217	236	49
	1670	412	77	422	25	367	220	238	52
	1671	414	78	423	25	367	221	236	52
	1672	413	78	424	24	367	219	238	52
	1673	418	79	432	24	374	222	243	53
	1674	423	78	432	24	384	219	245	52
	1675	428	76	445	24	402	219	251	51
	1676	434	76	454	24	406	217	256	51
	1677	433	77	459	24	406	218	256	51
	1678	434	77	457	23	405	219	255	51
	1679	440	75	460	22	407	211	258	52
	1680	440	75	464	22	408	212	259	51
	1681	441	75	465	22	410	218	260	53
	1682	440	75	461	22	408	215	260	53
	1683	478	74	487	22	428	219	286	53
	1684	497	74	502	22	440	219	310	52
	1685	541	74	543	22	469	218	339	52
	1686	545	74	544	22	475	215	339	51
	1687	547	74	545	22	475	215	343	48
	1688	565	77	557	23	481	222	348	48
	1689	572	81	565	26	484	227	351	48
	1690	575	82	566	26	490	234	351	44
	1691	580	85	569	26	494	233	352	44
	1692	578	85	569	26	491	230	351	43
	1693	577	85	569	26	490	231	351	44
	1694	574	85	569	28	489	230	349	44
	1695	601	83	599	28	502	237	357	44
	1696	601	82	599	28	505	232	358	44
	1697	606	81	603	28	516	232	363	44
	1698	609	81	601	27	518	231	363	43
	1699	612	81	600	25	521	225	363	41
	1700	621	81	621	25	531	227	364	41
	1701	630	76	638	23	540	218	377	41
	1702	641	77	668	23	551	216	381	41
	1703	656	76	680	22	568	211	397	41
	1704	687	76	697	23	586	211	418	41
	1705	698	77	705	23	590	213	425	41
	1706	703	77	717	23	602	216	430	41
	1707	713	78	732	23	610	220	431	42
	1708	713	77	730	23	606	217	431	42
	1709	717	77	737	23	612	217	435	42
	1710	712	78	741	22	613	218	436	42
	1711	719	81	749	22	608	219	439	42
	1712	716	81	751	23	606	218	433	43
	1713	714	80	750	23	613	218	435	42
	1714	721	79	745	23	610	219	427	42
	1715	724	79	743	23	606	222	427	41
	1716	726	83	746	23	611	232	423	41
	1717	736	85	748	23	607	239	426	42
	1718	749	86	761	23	623	244	435	42
	1719	750	87	759	23	632	247	435	41
	1720	748	86	758	23	632	254	436	41
	1721	748	84	759	25	632	250	435	42
	1722	750	83	762	25	635	258	438	43
	1723	756	84	763	25	631	256	440	43
	1724	774	85	779	25	651	257	450	42
	1725	777	85	783	25	651	253	454	42
	1726	775	90	774	26	648	262	455	42
	1727	763	103	764	27	636	282	448	51
	1728	749	104	747	27	627	289	439	53
	1729	748	106	748	28	627	295	439	52
	1730	747	115	750	29	630	296	444	54
	1731	743	114	750	29	625	296	443	53
	1732	753	116	747	29	621	310	443	53
	1733	744	114	739	28	616	303	436	51
	1734	765	110	758	23	640	302	454	45
	1735	773	106	761	23	642	283	458	44
	1736	779	98	770	19	641	262	461	40
	1737	782	98	770	19	643	262	462	42
	1738	784	102	766	19	647	264	465	41
	1739	773	104	772	19	645	268	460	40
	1740	775	106	777	19	643	271	458	40
	1741	780	106	779	19	654	266	463	39
	1742	795	107	792	19	672	267	471	39
	1743	805	108	796	19	675	266	475	39
	1744	826	109	821	19	687	266	480	39
	1745	846	109	848	19	697	266	496	39
	1746	865	109	855	19	704	265	495	39
	1747	872	109	851	19	713	265	496	39
	1748	883	108	859	19	713	263	501	39
	1749	884	108	871	19	718	266	501	39
	1750	902	108	904	19	733	265	520	39
	1751	904	105	900	19	735	262	520	39
	1752	904	105	905	19	734	265	520	39
	1753	909	105	907	19	734	263	521	39
	1754	908	106	910	19	731	262	524	39
	1755	907	105	909	19	731	261	523	39
	1756	917	103	909	19	739	258	527	39
	1757	952	103	934	18	753	258	551	39
	1758	951	103	935	18	747	260	549	39
	1759	955	103	935	18	744	260	554	39
	1760	960	104	945	18	750	260	555	39
	1761	957	104	947	16	745	263	553	39
	1762	964	104	949	16	751	263	552	39
	1763	960	104	956	16	749	263	547	39
	1764	973	104	972	16	764	263	554	38
	1765	977	104	982	16	765	261	555	36
	1766	1014	103	1000	16	797	262	580	37
	1767	1023	100	1005	16	807	263	585	36
	1768	1019	100	991	17	799	263	582	36
	1769	1033	103	1017	17	805	266	603	35
	1770	1048	106	1033	17	826	273	611	37
	1771	1107	107	1090	17	864	281	665	35
	1772	1138	108	1134	17	895	282	695	35
	1773	1237	110	1205	17	965	286	743	36
	1774	1281	109	1224	17	993	285	750	35
	1775	1296	110	1258	17	1007	285	768	35
	1776	1288	110	1245	17	995	285	761	35
	1777	1282	112	1236	17	989	285	755	35
	1778	1284	111	1233	17	991	284	757	35
	1779	1292	111	1243	17	994	284	759	36
	1780	1305	111	1248	17	1000	284	765	37
	1781	1325	112	1265	17	1009	288	779	37
	1782	1333	112	1280	17	1014	282	790	35
	1783	1339	112	1286	17	1019	282	789	35
	1784	1307	113	1263	18	1004	279	766	35
	1785	1296	115	1251	18	1001	278	754	36
	1786	1260	115	1219	18	974	278	727	36
	1787	1260	115	1223	18	978	279	732	36
	1788	1258	117	1223	18	980	282	728	39
	1789	1253	115	1223	17	977	280	719	41
	1790	1250	113	1217	14	976	278	721	40
	1791	1257	111	1218	14	979	273	727	41
	1792	1271	108	1236	14	984	275	734	42
	1793	1272	108	1237	14	983	278	734	42
	1794	1284	108	1259	14	999	280	743	46
	1795	1287	108	1259	12	995	280	741	47
	1796	1287	108	1250	13	997	274	744	47
	1797	1290	108	1252	13	997	276	744	47
	1798	1293	111	1253	13	990	273	744	49
	1799	1315	115	1281	15	1015	285	754	50
	1800	1353	116	1317	16	1027	299	777	51
	1801	1377	112	1337	16	1048	297	797	51
	1802	1417	113	1360	16	1074	302	805	53
	1803	1431	114	1359	16	1087	302	813	53
	1804	1442	114	1371	16	1094	306	816	53
	1805	1438	114	1383	15	1082	308	812	55
	1806	1449	113	1388	15	1089	304	813	56
	1807	1460	114	1394	15	1095	302	824	56
	1808	1505	113	1418	15	1105	300	845	55
	1809	1517	113	1432	15	1107	302	851	55
	1810	1523	114	1442	15	1110	303	855	56
	1811	1529	112	1438	15	1113	303	866	56
	1812	1524	111	1431	16	1115	302	862	56
	1813	1532	111	1427	15	1120	303	870	56
	1814	1524	113	1416	15	1106	305	864	56
	1815	1506	115	1407	16	1096	303	857	55
	1816	1488	115	1399	16	1090	302	853	55
	1817	1490	111	1396	16	1093	293	856	55
	1818	1482	109	1396	16	1094	287	849	54
	1819	1468	108	1383	16	1083	281	837	54
	1820	1473	107	1391	16	1078	276	848	54
	1821	1478	107	1394	16	1077	269	847	54
	1822	1487	107	1396	13	1081	268	851	54
	1823	1484	106	1398	14	1080	260	847	53
	1824	1505	104	1413	14	1099	259	858	53
	1825	1484	106	1407	14	1078	259	849	53
	1826	1487	106	1412	14	1084	261	846	55
	1827	1500	107	1421	14	1094	274	847	58
	1828	1524	96	1448	17	1111	255	860	50
	1829	1544	97	1477	17	1134	254	873	48
	1830	1554	95	1483	16	1140	246	876	47
	1831	1551	84	1478	15	1136	239	870	44
	1832	1601	84	1549	15	1177	237	897	44
	1833	1609	81	1550	15	1181	223	903	43
	1834	1634	80	1588	15	1198	223	918	43
	1835	1605	87	1567	15	1177	220	904	43
	1836	1602	87	1569	18	1179	220	910	42
	1837	1645	87	1611	18	1207	223	930	43
	1838	1692	89	1641	19	1244	224	950	43
	1839	1778	86	1725	20	1283	225	988	44
	1840	1861	88	1781	22	1325	236	1056	46
	1841	1957	96	1857	22	1388	251	1116	55
	1842	2124	106	1991	22	1482	283	1217	63
	1843	2192	111	2053	23	1516	300	1263	69
	1844	2191	112	2057	23	1521	303	1274	69
	1845	2190	111	2055	23	1531	308	1285	69
	1846	2157	111	2020	23	1508	308	1262	69
	1847	2153	112	2018	23	1513	308	1268	69
	1848	2147	116	2019	23	1507	308	1264	70
	1849	2138	117	2012	23	1507	309	1262	70
	1850	2128	115	2005	23	1499	308	1259	70
	1851	2105	115	1971	23	1482	308	1240	70
	1852	2105	115	1975	23	1484	308	1245	70
	1853	2113	117	1982	23	1491	305	1254	70
	1854	2148	117	2034	23	1509	305	1274	72
	1855	2152	116	2035	23	1509	309	1276	72
	1856	2151	116	2036	23	1509	309	1277	72
	1857	2174	116	2049	23	1509	309	1283	72
	1858	2154	116	2033	23	1501	310	1263	74
	1859	2157	119	2031	23	1499	314	1264	78
	1860	2153	121	2030	23	1501	319	1262	80
	1861	2148	121	2021	24	1499	320	1259	82
	1862	2147	123	2015	24	1500	318	1255	82
	1863	2134	123	2006	24	1486	320	1252	82
	1864	2134	123	1993	24	1485	320	1251	82
	1865	2119	124	1978	25	1468	321	1247	82
	1866	2129	124	1974	25	1470	321	1251	83
	1867	2088	129	1948	25	1435	322	1226	84
	1868	2081	133	1939	25	1419	332	1222	89
	1869	2082	144	1942	25	1414	347	1219	90
	1870	2068	143	1917	24	1408	350	1201	91
	1871	2055	140	1902	24	1398	344	1197	89
	1872	1993	140	1843	24	1363	334	1139	88
	1873	1981	138	1813	24	1341	333	1116	90
	1874	1891	139	1751	24	1271	330	1068	89
	1875	1845	139	1727	24	1237	327	1059	89
	1876	1826	138	1694	24	1215	327	1039	89
	1877	1831	138	1706	24	1213	326	1042	89
	1878	1842	136	1716	24	1227	330	1046	89
	1879	1853	136	1734	24	1239	333	1051	89
	1880	1852	136	1730	24	1239	333	1057	88
	1881	1839	137	1723	24	1229	333	1049	87
	1882	1819	138	1704	24	1220	331	1035	87
	1883	1808	139	1689	24	1214	331	1023	87
	1884	1813	139	1688	24	1211	334	1029	90
	1885	1809	140	1684	23	1205	334	1026	90
	1886	1807	138	1682	23	1196	333	1017	89
	1887	1806	138	1677	23	1198	335	1017	90
	1888	1808	138	1683	24	1194	334	1014	90
	1889	1827	138	1699	25	1200	331	1021	89
	1890	1815	141	1690	25	1194	333	1019	88
	1891	1817	142	1711	25	1200	339	1022	88
	1892	1835	144	1738	25	1205	337	1036	88
	1893	1822	144	1723	26	1199	334	1039	87
	1894	1931	145	1808	26	1271	334	1086	87
	1895	1955	145	1811	26	1266	333	1088	83
	1896	2046	146	1908	26	1332	332	1143	82
	1897	2105	146	2008	25	1411	333	1214	83
	1898	2119	148	2032	25	1423	335	1226	83
	1899	2128	146	2038	25	1432	335	1227	81
	1900	2115	143	2018	23	1407	328	1219	81
	1901	2073	142	1982	22	1392	316	1195	80
	1902	2039	145	1942	23	1367	324	1174	80
	1903	1987	147	1901	24	1331	326	1153	77
	1904	1975	146	1878	24	1311	334	1144	77
	1905	1950	149	1852	25	1297	329	1127	77
	1906	1923	149	1823	25	1282	331	1110	78
	1907	1903	149	1811	25	1269	338	1103	77
	1908	1883	151	1802	26	1255	341	1088	78
	1909	1842	154	1779	26	1250	339	1077	78
	1910	1862	154	1808	26	1280	339	1091	79
	1911	1887	154	1829	26	1284	340	1099	78
	1912	1975	154	1932	27	1347	344	1143	79
	1913	2018	156	1986	26	1383	344	1172	79
	1914	2074	155	2053	26	1439	343	1200	80
	1915	2164	153	2116	26	1507	339	1227	80
	1916	2184	152	2127	25	1511	337	1237	80
	1917	2185	153	2130	27	1509	338	1237	80
	1918	2176	153	2127	27	1498	337	1235	82
	1919	2171	153	2120	27	1493	336	1233	82
	1920	2168	157	2115	27	1488	344	1232	82
	1921	2168	158	2112	27	1492	346	1223	82
	1922	2177	158	2122	27	1495	348	1231	82
	1923	2181	160	2137	27	1499	349	1233	80
	1924	2187	160	2143	26	1509	349	1244	80
	1925	2169	160	2127	26	1492	349	1234	80
	1926	2171	157	2118	26	1490	348	1234	80
	1927	2173	157	2121	26	1489	348	1239	78
	1928	2165	151	2113	25	1485	326	1239	75
	1929	2155	150	2110	21	1481	323	1233	74
	1930	2138	148	2094	21	1466	316	1219	74
	1931	2138	147	2092	21	1465	316	1225	76
	1932	2144	147	2100	21	1471	319	1230	78
	1933	2097	147	2031	22	1431	321	1200	80
	1934	2072	152	2006	23	1417	329	1190	81
	1935	2056	152	1975	25	1406	346	1178	83
	1936	2061	146	1980	25	1399	357	1169	85
	1937	2069	154	1992	23	1400	374	1162	91
	1938	2044	165	1976	27	1386	405	1156	106
	1939	1994	167	1946	26	1349	407	1138	104
	1940	1911	167	1867	25	1307	415	1094	103
	1941	1825	161	1799	23	1264	406	1025	101
	1942	1745	154	1733	24	1205	393	973	94
	1943	1631	157	1658	24	1144	382	905	86
	1944	1570	155	1603	23	1105	364	856	83
	1945	1586	155	1604	23	1100	364	850	83
	1946	1575	155	1602	23	1082	359	841	83
	1947	1593	156	1619	23	1089	359	845	83
	1948	1588	156	1621	23	1094	361	838	83
	1949	1599	152	1641	23	1115	361	845	82
	1950	1600	151	1645	23	1115	361	846	82
	1951	1603	154	1645	23	1115	359	846	82
	1952	1603	154	1645	23	1119	359	848	82
	1953	1606	155	1647	23	1120	360	842	82
	1954	1607	153	1639	23	1120	363	835	82
	1955	1573	153	1591	23	1108	366	824	80
	1956	1570	153	1587	23	1107	361	819	80
	1957	1572	153	1586	23	1110	361	820	80
	1958	1548	154	1576	23	1101	363	815	80
	1959	1533	155	1568	23	1094	365	812	78
	1960	1526	154	1567	23	1096	365	813	74
	1961	1531	152	1566	23	1094	362	810	75
	1962	1555	155	1582	23	1102	369	831	73
	1963	1562	155	1589	23	1112	377	835	74
	1964	1572	156	1600	23	1123	376	842	75
	1965	1579	156	1616	23	1122	380	850	75
	1966	1578	155	1615	22	1125	379	847	75
	1967	1574	155	1618	23	1128	380	848	74
	1968	1570	149	1613	23	1127	377	851	73
	1969	1591	149	1622	23	1133	379	856	72
	1970	1614	140	1646	22	1146	366	870	73
	1971	1631	139	1676	22	1161	361	870	72
	1972	1645	144	1686	22	1160	370	871	76
	1973	1658	144	1695	22	1161	370	878	78
	1974	1645	142	1685	22	1162	366	875	77
	1975	1637	141	1679	24	1161	364	874	77
	1976	1641	143	1680	24	1167	365	874	77
	1977	1638	143	1681	24	1166	367	874	77
	1978	1635	143	1680	24	1164	367	872	77
	1979	1636	143	1673	24	1154	366	878	77
	1980	1632	143	1663	24	1145	368	874	77
	1981	1653	145	1693	24	1171	372	891	77
	1982	1649	145	1700	24	1171	376	891	77
	1983	1659	143	1702	24	1177	373	894	80
	1984	1692	143	1730	24	1198	376	919	80
	1985	1708	143	1752	24	1220	374	940	77
	1986	1724	141	1766	28	1233	374	952	77
	1987	1734	141	1785	28	1247	374	967	77
	1988	1732	141	1799	28	1251	372	973	76
	1989	1736	144	1792	27	1251	378	975	76
	1990	1723	143	1776	27	1242	395	970	74
	1991	1743	146	1789	29	1251	403	985	75
	1992	1741	155	1775	33	1253	414	982	83
	1993	1726	158	1745	33	1242	424	968	85
	1994	1729	160	1746	32	1247	431	960	89
	1995	1621	160	1660	32	1179	433	914	91
	1996	1607	161	1661	32	1180	435	911	91
[truncated: 3,391 more rows]
